# Supplementary material for: Profiling the Trypanosoma cruzi Phosphoproteome
Source: PLoS One. 2011 Sep 22;6(9):e25381. doi: 10.1371/journal.pone.0025381 (PMC3178638; doi:10.1371/journal.pone.0025381)
Supplement: Table S1 — Proteins identified. Proteins identified and ordered by phosphorylation presence. (XLS) [file pone.0025381.s006.xls]

## Sheet: Identified proteins
Protein IDs	Protein Descriptions	Phosphorylated [NO/YES]	Phospho (STY) Site Positions	Phospho Motifs	Sequence Coverage [%]	PEP	Proteins
Tc00.1047053504191.10;Tc00.1047053510185.10;Tc00.1047053504191.19	Tc00.1047053504191.10 sterol 24-c-methyltransferase, putative;Tc00.1047053510185.10 sterol 24-c-methyltransferase, putative	YES	235	NEK6	42.3	0	3
Tc00.1047053505683.10	Tc00.1047053505683.10 sterol 24-c-methyltransferase, putative	YES	235	NEK6	44.3	0	1
Tc00.1047053506563.40	Tc00.1047053506563.40 beta tubulin, putative	YES	285	CK2;CAMK2	58.8	0	1
Tc00.1047053510905.10;Tc00.1047053507115.20	Tc00.1047053510905.10 dispersed gene family protein 1 (DGF-1), putative;Tc00.1047053507115.20 dispersed gene family protein 1 (DGF-1), putative	YES	648	CK2	7.1	0	2
Tc00.1047053511633.79;Tc00.1047053507447.19	Tc00.1047053511633.79 microtubule-associated protein, putative	YES	100;101;102;937;938;940;941;944;969;970;971;976;980;985;992	GSK3;PLK1;CK1;CK2;CDK2;CDK1;NEK6;PKA;FHA1 Rad53p;CAMK2;FHA KAPP	71.3	0	2
Tc00.1047053508723.70	Tc00.1047053508723.70 hypothetical protein, conserved	YES	1047;1053;1455;1467;1476;1488	CAMK2;PKA/AKT;CK2	3.8	0	1
Tc00.1047053508153.300	Tc00.1047053508153.300 hypothetical protein, conserved	YES	14;16;18;84;85;86;88;157;163;165;483;486;539;585;773;774;778;949;952	GSK3;CK1;CDK1;CAMK2;CK2;NEK6;FHA KAPP;SRC	14.7	0	1
Tc00.1047053510323.20	Tc00.1047053510323.20 hypothetical protein, conserved	YES	14;16;18;84;85;86;88;485;488;541;671;675;679;951;954	CAMK2;CK1;CK2;GSK3;PLK;PLK1;CDK1;FHA KAPP;SRC	12.6	0	1
Tc00.1047053509167.140;Tc00.1047053485683.10	Tc00.1047053509167.140 hypothetical protein, conserved	YES	142;163;164;166;168;270;271;272;273;289;293	GSK3;ERK/MAPK;WW GroupIV;CK1;CAMK2;NEK6;PKA;FHA KAPP;CK2	29.7	0	2
Tc00.1047053506559.550	Tc00.1047053506559.550 hypothetical protein, conserved	YES	309;311;398;401;402;407;413;417;424;478;482;735;740;741;742;745	CK2;GSK3;CK1;PKA;NEK6;CAMK2;AURORA;AURORA-A;FHA1 Rad53p;FHA KAPP	14.5	0	1
Tc00.1047053507611.10;Tc00.1047053504505.20;Tc00.1047053511345.10;Tc00.1047053509843.10;Tc00.1047053511907.330;Tc00.1047053509829.9	Tc00.1047053507611.10 retrotransposon hot spot (RHS) protein, putative	YES	32;34;36	CAMK2;PKA/AKT	5.1	0	6
Tc00.1047053506835.60;Tc00.1047053506945.10;Tc00.1047053511729.9	Tc00.1047053506835.60 calmodulin, putative	YES	400;401;402;403;408;410;470;471;472;473;478;479	CAMK2;PKD;CHK1;CK1;PLK;PLK1;GSK3;Polo box;NEK6;CK2	10.9	0	3
Tc00.1047053511815.170;Tc00.1047053506859.170	Tc00.1047053511815.170 hypothetical protein, conserved;Tc00.1047053506859.170 hypothetical protein, conserved	YES	427;428	CAMK2;PIM1/2;CK2	29.7	0	2
Tc00.1047053506297.190;Tc00.1047053510101.140	Tc00.1047053506297.190 pyruvate phosphate dikinase, putative;Tc00.1047053510101.140 pyruvate phosphate dikinase, putative	YES	481;482;680	CK2;CAMK2;PKA/AKT;FHA KAPP	55.6	0	2
Tc00.1047053506543.100	Tc00.1047053506543.100 hypothetical protein, conserved	YES	54;55;56;226;227;237;433;439;443;445;447;450;673;685;699;700	CK2;CK1;PLK1;PKA;CAMK2;PKC;CDK1;FHA KAPP;EGFR;SRC	15.5	0	1
Tc00.1047053506041.60	Tc00.1047053506041.60 hypothetical protein, conserved	YES	54;55;56;419;420;433;439;443;445;447;450;553;565;858;860;861	CK2;CK1;GSK3;CDK1;Polo box;CAMK2;PKC;FHA KAPP;PKA;EGFR;SRC	17.7	0	1
Tc00.1047053507569.10	Tc00.1047053507569.10 hypothetical protein, conserved	YES	54;57;241;246;618;622;636;810	CK2;CAMK2;PKD;CHK1/2;CHK1;FHA KAPP	24.4	0	1
Tc00.1047053504423.30	Tc00.1047053504423.30 hypothetical protein, conserved	YES	54;57;618;622;636;813	CK2;FHA KAPP	25	0	1
Tc00.1047053503975.40	Tc00.1047053503975.40 hypothetical protein, conserved	YES	68;71;75;77;82;84;86;95;104;107;304	ERK/MAPK;WW GroupIV;CK1;GSK3;PLK1;PKA;CAMK2;PKA/AKT;FHA KAPP;FHA2 Rad53p	11.4	0	1
Tc00.1047053508719.70	Tc00.1047053508719.70 hypothetical protein, conserved	YES	77;79;230;276;332;344;379;381	NEK6;CAMK2;PKD;CHK1;PKA	49.1	0	1
Tc00.1047053506147.190	Tc00.1047053506147.190 hypothetical protein, conserved	YES	87;89;98	CK2;PKA;CAMK2	13.7	0	1
Tc00.1047053506441.20	Tc00.1047053506441.20 hypothetical protein, conserved	YES	91;114;274;615;618;619;653;674;892;927;1048;1053;1055;1075;1078;1079;1080	CK2;CAMK2;PKA;CK1;PKD;CHK1;PKC;GSK3;FHA1 Rad53p;FHA2 Rad53p	45.7	0	1
Tc00.1047053504575.20;Tc00.1047053509011.60;Tc00.1047053510683.20	Tc00.1047053504575.20 hypothetical protein, conserved;Tc00.1047053509011.60 hypothetical protein, conserved;Tc00.1047053510683.20 hypothetical protein, conserved	YES	442;454;461;467;477;479	CK2;CAMK2;PKD;CHK1;NEK6	9.6	1.5869e-294	3
Tc00.1047053410243.10	Tc00.1047053410243.10 hypothetical protein, conserved	YES	36	CK1;CK2	30.2	8.6383e-282	1
Tc00.1047053506721.30;Tc00.1047053511445.10;Tc00.1047053445281.9	Tc00.1047053506721.30 calpain-like cysteine peptidase, putative|cysteine peptidase, Clan CA, family C2, putative	YES	1889;4555	CK2;CDK1	3.5	1.1429e-280	3
Tc00.1047053510073.50;Tc00.1047053509399.170	Tc00.1047053510073.50 elongation factor 1-gamma (EF-1-gamma), putative;Tc00.1047053509399.170 elongation factor 1-gamma (EF-1-gamma), putative	YES	189;195;245	CK1;CK2	8	2.7411e-279	2
Tc00.1047053508461.80;Tc00.1047053507617.9;Tc00.1047053506147.9	Tc00.1047053508461.80 prostaglandin F2alpha synthase;Tc00.1047053507617.9 prostaglandin F2alpha synthase	YES	215;243	PKA	54.1	4.2773e-275	3
Tc00.1047053507483.30;Tc00.1047053506391.10;Tc00.1047053506391.20;Tc00.1047053507483.39;Tc00.1047053507483.50;Tc00.1047053506389.79	Tc00.1047053507483.30 calmodulin, putative;Tc00.1047053506391.10 calmodulin;Tc00.1047053506391.20 calmodulin, putative;Tc00.1047053507483.39 calmodulin;Tc00.1047053507483.50 calmodulin	YES	138	CK2	65.7	8.2151e-267	6
Tc00.1047053508323.100;Tc00.1047053511825.80	Tc00.1047053508323.100 I/6 autoantigen, putative;Tc00.1047053511825.80 I/6 autoantigen, putative	YES	4	CK2;ERK/MAPK;WW GroupIV	61.9	7.1648e-262	2
Tc00.1047053511693.20	Tc00.1047053511693.20 hypothetical protein, conserved	YES	90;92	PKA;NEK6	20.6	1.9454e-261	1
Tc00.1047053507949.250	Tc00.1047053507949.250 hypothetical protein, conserved	YES	273;275;280	GSK3;NEK6;CAMK2;PKD;CHK1	7.9	2.559e-261	1
Tc00.1047053508693.20	Tc00.1047053508693.20 DNA topoisomerase IB, large subunit, putative	YES	606;608;651	CK2	7.4	1.1022e-251	1
Tc00.1047053503905.30	Tc00.1047053503905.30 hypothetical protein, conserved	YES	59;61;62;68;74;83;84;85;151;152;153;185;186;187	CK2	22.5	7.7938e-251	1
Tc00.1047053506559.129;Tc00.1047053510231.10	Tc00.1047053506559.129 protein kinase, putative;Tc00.1047053510231.10 protein kinase, putative|eukaryotic translation initiation factor 2-alpha kinase precursor, putative	YES	992;999;1001;1002;1006;1028;1030;1031;1034;1035	PKA;AURORA;CK2;GSK3;NEK6;CK1;ERK/MAPK;WW GroupIV;CAMK2;PKA/AKT;PKD;CHK1;EGFR	3.6	4.7117e-245	2
Tc00.1047053509789.59	Tc00.1047053509789.59 hypothetical protein, conserved	YES	913;914;1038;1044;1446;1458	CAMK2;PKA/AKT;PKA;CK2;FHA KAPP	4.8	5.1228e-241	1
Tc00.1047053508669.10;Tc00.1047053508809.40	Tc00.1047053508669.10 hypothetical protein, conserved;Tc00.1047053508809.40 hypothetical protein, conserved	YES	221;327;436;438;596;600;605	CK1;GSK3;NEK6;CAMK2;PKD;PLK1;CHK1/2;CHK1;PKA;PKA/AKT;ERK/MAPK;WW GroupIV	11.5	1.7702e-240	2
Tc00.1047053510977.9	Tc00.1047053510977.9 hypothetical protein, conserved	YES	68;71;75;77;82;84;86;304;406;408;409	ERK/MAPK;WW GroupIV;CK1;GSK3;PLK1;PKA;CAMK2;PKA/AKT;FHA2 Rad53p	14.8	1.011e-238	1
Tc00.1047053511127.90;Tc00.1047053509023.90	Tc00.1047053511127.90 hypothetical protein, conserved;Tc00.1047053509023.90 hypothetical protein, conserved	YES	31;39;43;174;175;177;178;180	GSK3;CK1;NIMA;FHA KAPP	28.8	2.3134e-230	2
Tc00.1047053511903.190;Tc00.1047053511065.10	Tc00.1047053511903.190 hypothetical protein, conserved;Tc00.1047053511065.10 hypothetical protein, conserved	YES	2;6;9;247	CAMK2;CK1	32.3	5.7981e-228	2
Tc00.1047053506625.120	Tc00.1047053506625.120 hypothetical protein, conserved	YES	76;78;85;115;136;138;211;216;218;220;227;229;230;231;258;260;262;265;269;270;274;278;280;378;379	CK1;CK2;CAMK2;CDK1;GSK3;NEK6;PKA;AURORA;PKD;CHK1/2;CHK1	32.2	9.5885e-225	1
Tc00.1047053510087.90	Tc00.1047053510087.90 hypothetical protein, conserved	YES	151;154;155	GSK3;CK1	19	7.2126e-222	1
Tc00.1047053508177.64	Tc00.1047053508177.64 hypothetical protein, conserved	YES	167;169	PKA;NEK6	11.1	9.1181e-220	1
Tc00.1047053509167.10;Tc00.1047053506831.50	Tc00.1047053509167.10 hypothetical protein, conserved;Tc00.1047053506831.50 hypothetical protein, conserved	YES	519;576;578;580;610;612;613;616	GSK3;CK1;PLK1;CDK1	7.4	1.9567e-218	2
Tc00.1047053508895.60;Tc00.1047053506211.60	Tc00.1047053508895.60 RNA-binding protein, putative;Tc00.1047053506211.60 RNA-binding protein, putative	YES	383;448	PKA;CAMK2	10.9	2.4247e-217	2
Tc00.1047053508707.310;Tc00.1047053511539.9;Tc00.1047053511537.69	Tc00.1047053508707.310 hypothetical protein, conserved|leucine rich repeat protein, putative	YES	898;906;910	GSK3;CK1	17.8	3.2214e-210	3
Tc00.1047053511753.70;Tc00.1047053507021.10	Tc00.1047053511753.70 hypothetical protein, conserved;Tc00.1047053507021.10 hypothetical protein, conserved	YES	500	CK1;CK2	2.2	1.1499e-209	2
Tc00.1047053503539.20;Tc00.1047053509455.90	Tc00.1047053503539.20 hypothetical protein, conserved	YES	362;363;365;429;430;436;441;442;443;444;445;447	GSK3;NEK6;CK1;PKA;NIMA;ALK	15	6.8029e-209	2
Tc00.1047053509617.20	Tc00.1047053509617.20 paraflagellar rod protein 3, putative	YES	2;543;546;568;573;583	CK1;CK2;FHA KAPP;NEK6	45.2	3.6846e-207	1
Tc00.1047053506925.120;Tc00.1047053506925.130	Tc00.1047053506925.120 eukaryotic initiation factor 5a, putative;Tc00.1047053506925.130 eukaryotic initiation factor 5a, putative	YES	2	CK2	56.3	1.8641e-204	2
Tc00.1047053510155.50;Tc00.1047053511585.50	Tc00.1047053510155.50 hypothetical protein, conserved;Tc00.1047053511585.50 hypothetical protein, conserved	YES	2;27;30;33;225;228;232;238;248;249;254;257;261;263;337;394	NEK6;CK1;GSK3;CAMK2;PKA;AURORA	26.9	1.1467e-203	2
Tc00.1047053507705.30	Tc00.1047053507705.30 hypothetical protein, conserved	YES	151;152;153		8.2	4.5144e-200	1
Tc00.1047053511511.30;Tc00.1047053506941.30	Tc00.1047053511511.30 hypothetical protein, conserved;Tc00.1047053506941.30 hypothetical protein, conserved	YES	79;140;143;144;147;233;237	GSK3;CK1;CAMK2;Polo box	10.1	1.2359e-199	2
Tc00.1047053510885.160	Tc00.1047053510885.160 hypothetical protein, conserved	YES	198;201;202;206;220;225;228;229;254;265;273;283;318;321;323;335;339;405;409;459;460;468;469;472;473;482;498;560;562;564;566;570;572;575;576;578;851;854;855;859;865;867;869;870	CK1;CK2;GSK3;CAMK2;PKA;PKC;Polo box;PKD;CHK1;PKA/AKT;NEK6;CDK1;FHA2 Rad53p;FHA KAPP;ERK/MAPK;WW GroupIV;ALK	26	1.3998e-199	1
Tc00.1047053510795.10	Tc00.1047053510795.10 tyrosine aminotransferase	YES	77	ERK/MAPK	43.8	5.702e-199	1
Tc00.1047053508539.30;Tc00.1047053511459.50	Tc00.1047053508539.30 hypothetical protein, conserved;Tc00.1047053511459.50 hypothetical protein, conserved	YES	224;229	CK2;CAMK2	6.8	1.3597e-197	2
Tc00.1047053509713.30;Tc00.1047053510103.24	Tc00.1047053509713.30 hypothetical protein, conserved;Tc00.1047053510103.24 hypothetical protein, conserved	YES	3;4;7;600	CAMK2;PKD;CHK1/2;CHK1;CK1;FHA KAPP	9.2	1.3758e-197	2
Tc00.1047053510155.180;Tc00.1047053511585.190	Tc00.1047053510155.180 eukaryotic initiation factor 4a, putative;Tc00.1047053511585.190 eukaryotic initiation factor 4a, putative	YES	271	PKA;PKD;AURORA;AURORA-A;CHK1	28.8	4.8566e-195	2
Tc00.1047053509237.130	Tc00.1047053509237.130 cytoskeleton-associated protein CAP5.5, putative|cysteine peptidase, Clan CA, family C2, putative	YES	759;764;769	CDK2;CDK1;PKA;CAMK2;PKD;CHK1;EGFR	21.8	4.4585e-194	1
Tc00.1047053503861.10	Tc00.1047053503861.10 retrotransposon hot spot (RHS) protein, putative	YES	2;10;15;17;18;21;28;30;36;38;39;40;41;42	CK2;CAMK2;PKA/AKT;CK1;GSK3;FHA KAPP;FHA2 Rad53p;PKA;SRC;ALK	5.6	3.3993e-192	1
Tc00.1047053508443.30;Tc00.1047053509157.90	Tc00.1047053508443.30 hypothetical protein, conserved	YES	3;6;9;94;95;137;139;140;142;143;145;149;150;153;154;440;442;447;450;451;454;583;593;594;596;597;598;612;619;634;636;637;646;648;649;711;718;719	CK2;AURORA;PKD;CHK1;CK1;PKA;CAMK2;CHK1/2;PKA/AKT;GSK3;CDK1;FHA KAPP;FHA1 Rad53p;Polo box	22.1	3.0315e-191	2
Tc00.1047053508265.100	Tc00.1047053508265.100 hypothetical protein, conserved	YES	91;114;274;653;695;987;1005;1132;1137;1139;1150;1153;1154;1159;1162;1163;1164	CK2;PKA;CK1;PKD;CHK1;CAMK2;PKC;GSK3;FHA1 Rad53p;FHA2 Rad53p	35.1	3.3952e-189	1
Tc00.1047053510145.50	Tc00.1047053510145.50 hypothetical protein, conserved	YES	577;578;579;580;581;582	GSK3;CK1;CK2	1.8	9.1336e-189	1
Tc00.1047053510579.70;Tc00.1047053510241.60	Tc00.1047053510579.70 nascent polypeptide associated complex subunit, putative;Tc00.1047053510241.60 nascent polypeptide associated complex subunit, putative	YES	59;61	PKD;CHK1	61.3	3.587e-187	2
Tc00.1047053503411.10;Tc00.1047053503975.60	Tc00.1047053503411.10 hypothetical protein	YES	61;64;114;118;120;121	CK1;CAMK2;PKA/AKT;PLK1;Polo box;GSK3;FHA2 Rad53p;FHA1 Rad53p	15.7	1.3963e-184	2
Tc00.1047053511863.20	Tc00.1047053511863.20 hypothetical protein, conserved	YES	70;72;210;214;231;233;235;236;238;241;295	CK1;PKA;CK2;GSK3;FHA KAPP	29.4	2.8249e-184	1
Tc00.1047053503975.50	Tc00.1047053503975.50 hypothetical protein, conserved	YES	151;162;166;167	NEK6;GSK3;CK1	6.3	4.2736e-183	1
Tc00.1047053511277.580	Tc00.1047053511277.580 RNA-binding protein, putative	YES	300;302;304;307;308;412	GSK3;CAMK2;CK1;CK2	10	1.023e-180	1
Tc00.1047053509029.80;Tc00.1047053508777.50	Tc00.1047053509029.80 hypothetical protein;Tc00.1047053508777.50 hypothetical protein	YES	310;313;461;462;464	CAMK2;CK1;CK2	5.7	2.4721e-179	2
Tc00.1047053508479.180	Tc00.1047053508479.180 hypothetical protein, conserved	YES	138;144		6.1	1.3227e-176	1
Tc00.1047053511871.110	Tc00.1047053511871.110 hypothetical protein, conserved	YES	70;72;210;214;231;233;235;236;238;241;295	CK1;PKA;CK2;GSK3;FHA KAPP	29.6	5.9357e-169	1
Tc00.1047053504013.60;Tc00.1047053510879.50	Tc00.1047053504013.60 regulatory subunit of protein kinase a-like protein, putative;Tc00.1047053510879.50 regulatory subunit of protein kinase a-like protein, putative	YES	241;244;257	NEK6;CK1	12.5	1.245e-166	2
Tc00.1047053506241.70;Tc00.1047053510769.120	Tc00.1047053506241.70 calcium motive p-type ATPase, putative;Tc00.1047053510769.120 calcium motive p-type ATPase, putative	YES	1000;1005	CK2	5.5	1.0455e-162	2
Tc00.1047053511245.210	Tc00.1047053511245.210 hypothetical protein, conserved	YES	57;62;66;69;165;166;167;183;185;186;189	CK1;CAMK2;PKD;CHK1;ERK/MAPK;GSK3;Polo box;CK2;WW GroupIV;NEK6;PLK1;FHA KAPP	11.1	5.6294e-158	1
Tc00.1047053506793.90	Tc00.1047053506793.90 hypothetical protein, conserved	YES	565;567;568;569;571;620	GSK3;CK1;PKA;CAMK2;FHA KAPP	6.3	2.2881e-154	1
Tc00.1047053506009.10;Tc00.1047053510295.59;Tc00.1047053510297.10	Tc00.1047053506009.10 hypothetical protein, conserved;Tc00.1047053510295.59 hypothetical protein, conserved;Tc00.1047053510297.10 hypothetical protein, conserved	YES	40;43;46	PKA;CAMK2;CK1	7.1	1.8142e-151	3
Tc00.1047053507083.109	Tc00.1047053507083.109 hypothetical protein, conserved	YES	196;200;991;993	GSK3;CK1	1.3	1.0453e-150	1
Tc00.1047053507993.140	Tc00.1047053507993.140 RNA-binding protein, putative	YES	302;304;306;309;310;414	GSK3;CAMK2;CK1;CK2	10.1	4.8678e-150	1
Tc00.1047053508307.150	Tc00.1047053508307.150 hypothetical protein, conserved	YES	14	PKA;CK2;CAMK2;PKD;CHK1/2;CHK1	26.9	3.6686e-149	1
Tc00.1047053506529.250	Tc00.1047053506529.250 hypothetical protein, conserved	YES	198;206;220;225;254;265;273;283;318;321;323;405;498;855;858;859;863;869;871;873;874	CK1;GSK3;CK2;CAMK2;PKA;FHA2 Rad53p;FHA KAPP;PKC;CDK1;ALK	21	3.9197e-149	1
Tc00.1047053510609.100	Tc00.1047053510609.100 hypothetical protein, conserved	YES	622	PKA;CAMK2	4.3	1.1825e-143	1
Tc00.1047053508409.210;Tc00.1047053510143.24	Tc00.1047053508409.210 Hsc70-interacting protein, putative;Tc00.1047053510143.24 Hsc70-interacting protein (Hip), putative	YES	63;69;71;75;84	CK2;GSK3;CK1;SRC;EGFR	20.1	5.9661e-143	2
Tc00.1047053508909.210;Tc00.1047053506517.158	Tc00.1047053508909.210 hypothetical protein, conserved	YES	164;166;190;192;197;201;203;206;208;210;249;250;251;252;254;417;419	GSK3;CAMK2;PKA;CK1;PKA/AKT;FHA2 Rad53p;FHA KAPP	13.7	7.3933e-140	2
Tc00.1047053508355.330;Tc00.1047053508357.9	Tc00.1047053508355.330 hypothetical protein, conserved;Tc00.1047053508357.9 hypothetical protein, conserved	YES	170;172;218	PKA;CK2;CAMK2	19.3	4.6283e-139	2
Tc00.1047053508461.146;Tc00.1047053508461.142	Tc00.1047053508461.146 hypothetical protein, conserved;Tc00.1047053508461.142 hypothetical protein	YES	4;7;23;25;26;27;32;42;44;46;47;49;53;55;56;61;146;147;180;198	CAMK2;CK1;PKA;CK2;AURORA-A;GSK3;PKA/AKT;NEK6;NIMA	25.5	9.2316e-139	2
Tc00.1047053508461.550;Tc00.1047053509099.20	Tc00.1047053508461.550 hypothetical protein, conserved	YES	315;316		19.1	3.1575e-138	2
Tc00.1047053506733.140;Tc00.1047053509229.90	Tc00.1047053506733.140 hypothetical protein, conserved;Tc00.1047053509229.90 hypothetical protein, conserved	YES	485;486	CK2	5.1	7.7814e-137	2
Tc00.1047053404001.20	Tc00.1047053404001.20 hypothetical protein, conserved	YES	282;1616;1618;1620;1623;1626;1653;1655	PKD;CHK1;PKA;GSK3;CAMK2;CK1;NEK6;PLK1;FHA2 Rad53p	3.1	2.0479e-135	1
Tc00.1047053508891.30;Tc00.1047053506357.199	Tc00.1047053508891.30 hypothetical protein, conserved;Tc00.1047053506357.199 hypothetical protein, conserved	YES	273;392	CK1;CAMK2;Polo box;FHA1 Rad53p	6.5	8.1318e-133	2
Tc00.1047053504057.40	Tc00.1047053504057.40 hypothetical protein, conserved	YES	6;8	CAMK2;CHK1	9.2	2.0144e-132	1
Tc00.1047053511215.119;Tc00.1047053508961.79;Tc00.1047053434931.10	Tc00.1047053511215.119 69 kDa paraflagellar rod protein, putative;Tc00.1047053508961.79 69 kDa paraflagellar rod protein, putative;Tc00.1047053434931.10 paraxonemal rod protein PAR2, putative	YES	582;584;587;594;599	NEK6;NIMA;CAMK2;PKA;PKD;CHK1/2;CHK1;FHA KAPP	31.5	1.6857e-131	3
Tc00.1047053509247.30	Tc00.1047053509247.30 hypothetical protein, conserved	YES	825;826	PKA;CAMK2;FHA KAPP	1.8	2.9867e-130	1
Tc00.1047053506789.120;Tc00.1047053508389.10	Tc00.1047053506789.120 hypothetical protein, conserved;Tc00.1047053508389.10 hypothetical protein, conserved	YES	228;229;231;234;250;251;253	CK1;FHA KAPP;NEK6	18.2	8.8414e-130	2
Tc00.1047053509599.60	Tc00.1047053509599.60 hypothetical protein	YES	10;13;34;43;47;129;142;144;146;183;185;194;248;402;406	GSK3;PKA;CK1;AURORA;AURORA-A;CAMK2;PKA/AKT;CDK1;CDK2;ERK/MAPK;WW GroupIV;EGFR	19.7	3.9365e-129	1
Tc00.1047053506927.20;Tc00.1047053510797.39	Tc00.1047053506927.20 hypothetical protein, conserved	YES	852;854;855;856;858;859;863;869;871	PKA;GSK3;CAMK2;PKA/AKT;PKD;AURORA;AURORA-A;CHK1;CK1;CK2;PLK1;FHA KAPP	6	9.2829e-128	2
Tc00.1047053508815.50	Tc00.1047053508815.50 hypothetical protein, conserved	YES	334;336;344;349	PKA;CK1;NEK6;FHA KAPP	15.8	7.184e-125	1
Tc00.1047053509791.189	Tc00.1047053509791.189 hypothetical protein, conserved	YES	77;79		50.7	8.8465e-125	1
Tc00.1047053508533.10	Tc00.1047053508533.10 hypothetical protein, conserved	YES	170;2099;2101;2103;2106;2109;2136;2138	PKD;CHK1;GSK3;CAMK2;CK1;NEK6;PLK1;CDK2;CDK1;FHA2 Rad53p	2.5	7.9304e-124	1
Tc00.1047053510755.120;Tc00.1047053508413.50	Tc00.1047053510755.120 RNA-binding protein, putative;Tc00.1047053508413.50 RNA-binding protein, putative	YES	6;7;8;9;175;182;188	CK1;PKD;CHK1	34.8	1.0078e-123	2
Tc00.1047053511871.90	Tc00.1047053511871.90 hypothetical protein, conserved	YES	39;52;429;468;469;474;515;519;573;576	CK1;PKD;CHK1;CAMK2;PKA;CDK1;NEK6;ERK/MAPK;WW GroupIV;FHA KAPP	13.2	2.2988e-123	1
Tc00.1047053504425.70;Tc00.1047053509331.200	Tc00.1047053504425.70 hypothetical protein, conserved;Tc00.1047053509331.200 ABC transporter, putative	YES	436;441;443;444;446	PKA;PKD;AURORA;AURORA-A;CHK1;CK1;CDK2;CDK1	1.4	2.0605e-122	2
Tc00.1047053508177.70;Tc00.1047053511693.10	Tc00.1047053508177.70 hypothetical protein;Tc00.1047053511693.10 hypothetical protein	YES	94;96;97;99;100;102;105;148;185;187;190;211;215;221;296;297;300;479;480	GSK3;CAMK2;CK1;ERK/MAPK;WW GroupIV;PKD;CHK1;CDK2;CDK1;Polo box;FHA KAPP;PKA	11.6	6.6599e-122	2
Tc00.1047053506999.140;Tc00.1047053510759.70	Tc00.1047053506999.140 hypothetical protein, conserved;Tc00.1047053510759.70 hypothetical protein, conserved	YES	814;817;822;823;824	NEK6;CK1;PKA;CK2;GSK3;CAMK2;PKA/AKT;PKD;CHK1/2;CHK1	2.5	3.641e-121	2
Tc00.1047053509733.60	Tc00.1047053509733.60 hypothetical protein	YES	10;13;58;64;66;129;142;144;146;183;185;248;402;403;411	CK1;PKA;AURORA;AURORA-A;GSK3;CDK2;CDK1;CAMK2;PKA/AKT;EGFR	20.4	5.5601e-121	1
Tc00.1047053510579.14;Tc00.1047053510241.124	Tc00.1047053510579.14 hypothetical protein, conserved;Tc00.1047053510241.124 hypothetical protein, conserved	YES	63;72;91;92;228;231;308;310;312;356;357;360;361;362;408;409;410;414;416;425;426;429;487;489;491	GSK3;CAMK2;PKA/AKT;CK1;PKA;CDK1;PKC;CK2;NEK6;FHA2 Rad53p;FHA KAPP	27.5	4.6174e-120	2
Tc00.1047053510801.10	Tc00.1047053510801.10 calpain-like cysteine peptidase, putative	YES	970	CK2	4.3	9.2249e-119	1
Tc00.1047053504199.20;Tc00.1047053506635.130	Tc00.1047053504199.20 hypothetical protein, conserved;Tc00.1047053506635.130 hypothetical protein, conserved	YES	122;128;130;132	PKA;GSK3;CK1;FHA1 Rad53p	28.3	1.4413e-116	2
Tc00.1047053503837.10	Tc00.1047053503837.10 hypothetical protein, conserved	YES	592;593		4.6	5.3357e-116	1
Tc00.1047053511181.140	Tc00.1047053511181.140 hypothetical protein	YES	55;59;63;67;69;71;73;386;688	CDK2;CDK1;ERK/MAPK;NEK6;WW GroupIV;CK1;GSK3;CAMK2;FHA1 Rad53p;FHA KAPP	17.2	1.0085e-115	1
Tc00.1047053507511.30	Tc00.1047053507511.30 RNA guanylyltransferase, putative	YES	19;21;30;34;35;37	CAMK2;PKD;CHK1/2;CHK1;GSK3;CK1;Polo box;PKA;NEK6;NIMA	3.7	1.2954e-115	1
Tc00.1047053508989.50;Tc00.1047053509569.140	Tc00.1047053508989.50 hypothetical protein, conserved;Tc00.1047053509569.140 hypothetical protein, conserved	YES	148;153;158	PKA;CK1;CAMK2;AURORA;FHA KAPP;CDK2;CDK1	1.6	2.2118e-115	2
Tc00.1047053510359.330	Tc00.1047053510359.330 hypothetical protein, conserved	YES	163;166;171	CK1;CAMK2;ERK/MAPK;PKC;CDK1;WW GroupIV	24.8	3.7183e-115	1
Tc00.1047053506229.60;Tc00.1047053511571.40	Tc00.1047053506229.60 hypothetical protein, conserved;Tc00.1047053511571.40 hypothetical protein, conserved	YES	25;39;443;458;460	CDK1;CK1;CAMK2;PKA;AURORA	11	7.6466e-114	2
Tc00.1047053506797.50	Tc00.1047053506797.50 hypothetical protein, conserved	YES	69;72;73;345;347;400;401;404;409	CAMK2;PKC;CDK1;CK1;PKA/AKT;PKA;FHA2 Rad53p;CDK2;Polo box	15.8	1.4786e-113	1
Tc00.1047053508999.190;Tc00.1047053510957.9;Tc00.1047053506563.220	Tc00.1047053508999.190 calpain-like cysteine peptidase, putative|cysteine peptidase, Clan CA, family C2, putative;Tc00.1047053510957.9 calpain-like cysteine peptidase, putative	YES	812;818;822	CDK2;ERK/MAPK;CDK1	19.6	1.0633e-112	3
Tc00.1047053511247.9;Tc00.1047053506657.88	Tc00.1047053511247.9 hypothetical protein, conserved;Tc00.1047053506657.88 hypothetical protein, conserved	YES	2;6;8;10;12;13;112;113;114;115	CK1;NEK6;GSK3;CK2;PLK1	10.5	1.8966e-111	2
Tc00.1047053510647.40	Tc00.1047053510647.40 syntaxin, putative	YES	129;131;134;135	CK1;CK2;NEK6;FHA KAPP	8.8	6.751e-111	1
Tc00.1047053506503.160;Tc00.1047053507033.10	Tc00.1047053506503.160 hypothetical protein, conserved;Tc00.1047053507033.10 hypothetical protein, conserved	YES	412		4.4	7.1904e-111	2
Tc00.1047053506123.20	Tc00.1047053506123.20 hypothetical protein, conserved	YES	5;6;9;55	GSK3;CK1;PLK1	18.7	4.1428e-110	1
Tc00.1047053509029.60;Tc00.1047053508777.30	Tc00.1047053509029.60 hypothetical protein, conserved;Tc00.1047053508777.30 hypothetical protein, conserved	YES	170;172;173;174;628;633;638;639;653;656;763;770;779	PKA;CK1;NEK6;CAMK2;PKA/AKT;GSK3;CK2;CDK1	11.3	6.0493e-109	2
Tc00.1047053508505.40	Tc00.1047053508505.40 hypothetical protein, conserved	YES	599;601;611;618;619;2019;2021;2022;2023	PKA;CK2;GSK3;NEK6;CAMK2;PKA/AKT;PKD;CHK1;CK1	2.3	6.2979e-109	1
Tc00.1047053503893.150	Tc00.1047053503893.150 hypothetical protein, conserved	YES	1308;1310;1320;1327;1328;2728;2730;2731;2732	PKA;CK2;GSK3;NEK6;CAMK2;PKA/AKT;PKD;CHK1;CK1	1.9	1.1253e-108	1
Tc00.1047053506619.30	Tc00.1047053506619.30 hypothetical protein, conserved	YES	226;228;345	GSK3;PKA	6.4	4.638e-108	1
Tc00.1047053510989.60	Tc00.1047053510989.60 hypothetical protein, conserved	YES	57;62;66;69;183;185;186;189	CK1;CAMK2;PKD;CHK1;ERK/MAPK;GSK3;Polo box;CK2;WW GroupIV;PLK1;FHA KAPP	10	2.9099e-106	1
Tc00.1047053507715.20;Tc00.1047053480653.10	Tc00.1047053507715.20 hypothetical protein, conserved;Tc00.1047053480653.10 hypothetical protein, conserved	YES	346;349;350;353	CK1;PLK1;FHA KAPP	3.1	3.9186e-106	2
Tc00.1047053508911.60;Tc00.1047053510055.100	Tc00.1047053508911.60 hypothetical protein, conserved	YES	383;384;386;389;392;394;396;429;433;806;810;812;813;814;815;880;885;947;949;952	PLK1;NEK6;CK1;GSK3;CAMK2;PKA;CK2;PKD;CHK1/2;CHK1;Polo box;ERK/MAPK;WW GroupIV;FHA2 Rad53p;FHA KAPP	8.4	1.6055e-105	2
Tc00.1047053503855.30;Tc00.1047053510337.30	Tc00.1047053503855.30 adenylosuccinate lyase, putative;Tc00.1047053510337.30 adenylosuccinate lyase, putative	YES	2;3		4.5	3.0813e-104	2
Tc00.1047053509809.39;Tc00.1047053511261.4	Tc00.1047053509809.39 P-type H+-ATPase, putative;Tc00.1047053511261.4 P-type H+-ATPase, putative	YES	8;13	PLK1;NEK6	25.1	3.4407e-103	2
Tc00.1047053509937.90;Tc00.1047053510409.50	Tc00.1047053509937.90 hypothetical protein, conserved;Tc00.1047053510409.50 hypothetical protein, conserved	YES	10;11		4.4	1.0825e-99	2
Tc00.1047053511435.40	Tc00.1047053511435.40 hypothetical protein, conserved	YES	70;88;90;91;305;311;313;352;355;359	PKA;CK2;CAMK2;PKA/AKT;CDK2;ERK/MAPK;CDK1;AURORA;AURORA-A;CK1;GSK3	11.3	5.1475e-99	1
Tc00.1047053508879.30;Tc00.1047053508217.9	Tc00.1047053508879.30 dynein heavy chain, putative	YES	8;39;41;43;45	GSK3;NEK6;CK1;CDK2;CAMK2;PKA/AKT;PKD;CDK1;CHK1/2;CHK1;PKA	1.3	7.0268e-99	2
Tc00.1047053504209.10;Tc00.1047053511427.19	Tc00.1047053504209.10 hypothetical protein, conserved;Tc00.1047053511427.19 hypothetical protein, conserved	YES	404	PKA;CK1;AURORA	2.8	2.9422e-98	2
Tc00.1047053507023.110	Tc00.1047053507023.110 small GTP-binding protein Rab28, putative	YES	3;5;6;11	CK1;CK2	7	3.742e-98	1
Tc00.1047053510877.30;Tc00.1047053510877.40	Tc00.1047053510877.30 hypothetical protein, conserved;Tc00.1047053510877.40 hypothetical protein, conserved	YES	144;157	NEK6;CK2	33	1.032e-97	2
Tc00.1047053506503.90;Tc00.1047053511293.50	Tc00.1047053506503.90 kinesin, putative;Tc00.1047053511293.50 kinesin, putative	YES	13;18;19;155;156;158;160;161;164;282;288	CK1;GSK3;NEK6;PKA;CAMK2;FHA KAPP;FHA2 Rad53p;CDK2;CDK1;Polo box	6	1.6609e-97	2
Tc00.1047053509779.20;Tc00.1047053511653.60	Tc00.1047053509779.20 hypothetical protein, conserved;Tc00.1047053511653.60 hypothetical protein, conserved	YES	62;65;68	PKA;CAMK2;AURORA;AURORA-A;CK1	4.4	5.4018e-96	2
Tc00.1047053511727.30	Tc00.1047053511727.30 calpain-like cysteine peptidase, putative|cysteine peptidase, Clan CA, family C2, putative	YES	644;646;647;649;653	CAMK2;CK1;GSK3;NEK6	1.4	1.8784e-94	1
Tc00.1047053506303.80;Tc00.1047053506811.160	Tc00.1047053506303.80 hypothetical protein, conserved;Tc00.1047053506811.160 R27-2 protein, putative	YES	7;9;11;13;14;15;18;22;31;34;37;38;39;41;42;50	GSK3;CK1;CK2;CAMK2;PKA/AKT	3.6	1.2569e-93	2
Tc00.1047053506625.100	Tc00.1047053506625.100 hypothetical protein, conserved	YES	44;46;76;78;85;115;211;218;220;227;229;230;231;258;260;262;265;269;270;274;278;280	CK1;CK2;CAMK2;CDK1;GSK3;NEK6;PKA;CDK2	26.4	5.1609e-93	1
Tc00.1047053503461.20	Tc00.1047053503461.20 per-hexamer repeat protein 5, putative	YES	461;463		3.9	1.3103e-92	1
Tc00.1047053507923.40;Tc00.1047053509059.80	Tc00.1047053507923.40 hypothetical protein, conserved;Tc00.1047053509059.80 hypothetical protein, conserved	YES	82;85;174;176;184	PKA;CAMK2;PKA/AKT;NEK6;CK1	17.2	1.3856e-92	2
Tc00.1047053509167.180;Tc00.1047053504027.4	Tc00.1047053509167.180 kinesin, putative	YES	40;41;188;703;707;717;719;720;723;734	NEK6;CK2;PKA;CK1;AURORA;GSK3;FHA2 Rad53p;FHA KAPP	9.4	2.3223e-92	2
Tc00.1047053510685.30;Tc00.1047053509011.20	Tc00.1047053510685.30 RNA polymerase IIA largest subunit, putative	YES	204;205;210;211;214;222;229	PLK1;NEK6;FHA2 Rad53p	8.6	1.7924e-91	2
Tc00.1047053503953.30;Tc00.1047053507063.130	Tc00.1047053503953.30 protein kinase, putative	YES	979	PKA;CK2;CAMK2	2	9.6281e-91	2
Tc00.1047053511323.60;Tc00.1047053506513.180	Tc00.1047053511323.60 hypothetical protein, conserved;Tc00.1047053506513.180 hypothetical protein, conserved	YES	177;179;180;198;507;511;515;567;570	GSK3;NEK6;CK1;AURORA;ERK/MAPK;WW GroupIV	21.5	2.3886e-90	2
Tc00.1047053504153.280	Tc00.1047053504153.280 hypothetical protein, conserved	YES	366;370	CK1;CAMK2;PKA/AKT;GSK3	25.4	3.1307e-89	1
Tc00.1047053507165.30;Tc00.1047053507793.40	Tc00.1047053507165.30 hypothetical protein, conserved;Tc00.1047053507793.40 hypothetical protein, conserved	YES	4		48.5	5.0123e-89	2
Tc00.1047053506925.300;Tc00.1047053509499.10;Tc00.1047053510947.50;Tc00.1047053470399.10	Tc00.1047053506925.300 cyclophilin A|PPIase|rotamase|peptidyl-prolyl cis-trans isomerase	YES	2;12		56.5	1.1888e-88	4
Tc00.1047053509979.30	Tc00.1047053509979.30 hypothetical protein, conserved	YES	1546;1549;1550;3093;3096;4018;4031;4035;4037;4311;4325;4329;4331;4332	CK2;GSK3;CK1;CDK1;PKA;CAMK2;PKA/AKT;AURORA;AURORA-A;EGFR	2.3	2.3613e-88	1
Tc00.1047053508461.280	Tc00.1047053508461.280 protein kinase A catalytic subunit isoform 2, putative	YES	174;176;180	PLK1;FHA2 Rad53p;CAMK2;NEK6	26	3.0826e-88	1
Tc00.1047053506519.90;Tc00.1047053508909.60	Tc00.1047053506519.90 hypothetical protein, conserved;Tc00.1047053508909.60 hypothetical protein, conserved	YES	367;368;369;371	GSK3;CK1;CK2	4.6	1.4042e-87	2
Tc00.1047053508461.310	Tc00.1047053508461.310 protein kinase A catalytic subunit isoform 1, putative	YES	230;232;236;360;368	CK2;PLK1;FHA2 Rad53p;CAMK2;NEK6	18.6	2.7118e-86	1
Tc00.1047053503643.20;Tc00.1047053506485.109;Tc00.1047053442495.10	Tc00.1047053503643.20 hypothetical protein, conserved	YES	987;988;1001;1003;1004;1012;1016;1017;1018;1021;1023;1028;1031;1084;1091;1092;1094	PKA;GSK3;AURORA;CK1;NEK6;PKD;CHK1;AURORA-A;CK2;CDK2;CDK1	8.2	4.4576e-85	3
Tc00.1047053508879.160	Tc00.1047053508879.160 hypothetical protein, conserved	YES	414;417;699;703	CK1;GSK3;PLK1	6.9	1.8094e-84	1
Tc00.1047053509569.40;Tc00.1047053506865.60	Tc00.1047053509569.40 hypothetical protein, conserved;Tc00.1047053506865.60 hypothetical protein, conserved	YES	21;26;65;68;75;83;116;372;373;503;545;555;558;560;561;562	GSK3;PLK1;CDK1;CK1;NEK6;CDK2;PKA;CK2;AURORA;CAMK2;FHA2 Rad53p;ERK/MAPK;WW GroupIV	14.7	3.4795e-84	2
Tc00.1047053509391.10;Tc00.1047053509391.20;Tc00.1047053509391.30;Tc00.1047053507491.151;Tc00.1047053507891.47;Tc00.1047053507491.162	Tc00.1047053509391.10 calcium-binding protein, putative;Tc00.1047053509391.20 calcium-binding protein, putative;Tc00.1047053509391.30 calcium-binding protein, putative;Tc00.1047053507491.151 flagellar calcium-binding protein, putative;Tc00.10470535078	YES	9;10;11;17;103;210	CK2;CK1	52.6	1.0264e-83	6
Tc00.1047053510001.20;Tc00.1047053507529.20	Tc00.1047053510001.20 hypothetical protein, conserved;Tc00.1047053507529.20 hypothetical protein, conserved	YES	17;21;44;48;51;56;419;420;491;494;497;502	CK1;CAMK2;PKA/AKT;Polo box;PKA;AURORA;GSK3;FHA KAPP;NEK6	10.5	2.1302e-81	2
Tc00.1047053503583.60;Tc00.1047053504625.30	Tc00.1047053503583.60 hypothetical protein;Tc00.1047053504625.30 hypothetical protein	YES	128;130	CK2;GSK3	6.2	5.7245e-81	2
Tc00.1047053507801.100	Tc00.1047053507801.100 hypothetical protein, conserved	YES	304;305;307;308;313;547;548;549;550;551;592;593;594;596	CK1;CAMK2;NEK6;GSK3;PKD;CHK1;CK2;FHA KAPP	11.4	2.1451e-80	1
Tc00.1047053508797.29;Tc00.1047053506775.14	Tc00.1047053508797.29 hypothetical protein, conserved;Tc00.1047053506775.14 hypothetical protein, conserved	YES	131;133;134	NEK6;CK1;CK2	5.4	3.6633e-80	2
Tc00.1047053444777.29	Tc00.1047053444777.29 intraflagellar transport protein IFT88, putative	YES	54;59;70;74	CAMK2	18.7	6.5125e-80	1
Tc00.1047053508839.70;Tc00.1047053511381.60	Tc00.1047053508839.70 hypothetical protein, conserved;Tc00.1047053511381.60 hypothetical protein, conserved	YES	12	CK2	11.9	7.3872e-75	2
Tc00.1047053507601.10;Tc00.1047053449247.4	Tc00.1047053507601.10 phosphoprotein phosphatase, putative	YES	5;8;9;232;270;272	GSK3;CK1;ERK/MAPK;Polo box;WW GroupIV;CDK1;FHA KAPP	7.8	2.7223e-74	2
Tc00.1047053508355.140	Tc00.1047053508355.140 hypothetical protein, conserved	YES	62;64;707;712;713	PLK1;NEK6;GSK3;PKA;CK2	5.4	9.9527e-74	1
Tc00.1047053507681.210	Tc00.1047053507681.210 hypothetical protein, conserved	YES	698;699;701;702;703;707;727;728;731;1002	CK1;GSK3;CAMK2;PKA;CK2;FHA KAPP	4.8	1.2677e-73	1
Tc00.1047053508799.270;Tc00.1047053506551.10;Tc00.1047053508799.280;Tc00.1047053509713.10;Tc00.1047053509713.20;Tc00.1047053510069.20;Tc00.1047053510811.10;Tc00.1047053508799.260;Tc00.1047053510811.20;Tc00.1047053508801.10	Tc00.1047053508799.270 hypothetical protein, conserved;Tc00.1047053506551.10 hypothetical protein, conserved;Tc00.1047053508799.280 hypothetical protein, conserved;Tc00.1047053509713.10 hypothetical protein, conserved;Tc00.1047053509713.20 hypothetica	YES	586;588	CAMK2	6.7	1.3363e-73	10
Tc00.1047053508851.50	Tc00.1047053508851.50 hypothetical protein, conserved	YES	563;564;566;576;586;599	CAMK2;PKD;CHK1;CK2;ERK/MAPK;CK1	12.1	3.7225e-73	1
Tc00.1047053508547.150	Tc00.1047053508547.150 hypothetical protein, conserved	YES	528;531;534	PKA;CK1	1.6	6.0869e-73	1
Tc00.1047053506123.70	Tc00.1047053506123.70 hypothetical protein, conserved	YES	80;81	PKA;AURORA;AURORA-A	9.2	7.5325e-73	1
Tc00.1047053506297.110	Tc00.1047053506297.110 ATPase, putative	YES	1030;1032;1033;1035	PLK1;CK1	3.3	5.6298e-72	1
Tc00.1047053506211.114;Tc00.1047053511289.119	Tc00.1047053506211.114 C-terminal motor kinesin, putative	YES	159;163;166;285	CK2;CK1;CAMK2;PKA/AKT;PKA;GSK3;NEK6	6.9	2.5976e-71	2
Tc00.1047053511201.40;Tc00.1047053506587.10	Tc00.1047053511201.40 hypothetical protein, conserved;Tc00.1047053506587.10 hypothetical protein, conserved	YES	168;193;194	PKA;CAMK2	10.8	2.787e-71	2
Tc00.1047053511249.60	Tc00.1047053511249.60 protein kinase, putative	YES	118;127;128;130;133;153;156;164;167;271;273	CK1;CK2;Polo box;NEK6;FHA KAPP;EGFR	9.5	1.2436e-69	1
Tc00.1047053511907.30	Tc00.1047053511907.30 hypothetical protein, conserved	YES	404;409	CK1;FHA2 Rad53p	9.8	4.7406e-69	1
Tc00.1047053511633.70	Tc00.1047053511633.70 protein kinase, putative	YES	307;318;319;322	NEK6;GSK3;Polo box;CK1;CDK2;ERK/MAPK;CDK1;WW GroupIV	3.8	6.004e-69	1
Tc00.1047053507837.50;Tc00.1047053508319.70;Tc00.1047053508405.40;Tc00.1047053511139.20	Tc00.1047053507837.50 40S ribosomal protein S11, putative;Tc00.1047053508319.70 40S ribosomal protein S11, putative;Tc00.1047053508405.40 40S ribosomal protein S11, putative;Tc00.1047053511139.20 40S ribosomal protein S11, putative	YES	15	CAMK2	49.4	8.7535e-69	4
Tc00.1047053511229.100;Tc00.1047053511589.250	Tc00.1047053511229.100 hypothetical protein, conserved	YES	206	CK2	18.1	1.9331e-68	2
Tc00.1047053504043.10	Tc00.1047053504043.10 hypothetical protein, conserved	YES	64;204;206;207;208;211;212;252	CK2;GSK3;AURORA;NIMA;CK1;Polo box;CHK1;FHA KAPP	11.7	3.2642e-68	1
Tc00.1047053510257.130;Tc00.1047053509213.160	Tc00.1047053510257.130 protein kinase, putative;Tc00.1047053509213.160 protein kinase, putative	YES	177	GSK3;NEK6	3.7	1.0308e-67	2
Tc00.1047053508547.160	Tc00.1047053508547.160 hypothetical protein, conserved	YES	15;81;83;86;619;620	CK2;PKA;GSK3;CAMK2;PKA/AKT;PKD;CHK1;FHA KAPP	9.6	1.1905e-67	1
Tc00.1047053508409.180	Tc00.1047053508409.180 hypothetical protein, conserved	YES	159;163;220;226;248;250;281;283	CK1;GSK3;CDK2;CDK1;ERK/MAPK;PKA;CAMK2;PKA/AKT	16.4	1.3031e-67	1
Tc00.1047053506945.260	Tc00.1047053506945.260 hypothetical protein, conserved	YES	95;96;99;106;111;114;117;122;354;355;356	CDK1;Polo box;CK1;FHA2 Rad53p	18.1	2.7578e-67	1
Tc00.1047053508209.30	Tc00.1047053508209.30 hypothetical protein, conserved	YES	378;381;384	CK1;CAMK2;FHA KAPP	2.5	5.9677e-67	1
Tc00.1047053511409.10;Tc00.1047053509571.4	Tc00.1047053511409.10 hypothetical protein, conserved;Tc00.1047053509571.4 hypothetical protein, conserved	YES	290		22.3	1.769e-66	2
Tc00.1047053506825.150	Tc00.1047053506825.150 hypothetical protein, conserved	YES	105;109;184;185;188;190;227;285	GSK3;CAMK2;CK1;FHA2 Rad53p;CK2	7.9	3.8158e-66	1
Tc00.1047053510187.30;Tc00.1047053510187.40;Tc00.1047053510187.50;Tc00.1047053510565.11;Tc00.1047053508537.5;Tc00.1047053509041.10;Tc00.1047053508535.50	Tc00.1047053510187.30 tyrosine aminotransferase;Tc00.1047053510187.40 tyrosine aminotransferase;Tc00.1047053510187.50 tyrosine aminotransferase;Tc00.1047053510565.11 tyrosine aminotransferase, putative	YES	77	ERK/MAPK	38	6.6516e-66	7
Tc00.1047053508175.50	Tc00.1047053508175.50 hypothetical protein, conserved	YES	105;109;184;185;188;190;275;279;280	GSK3;CAMK2;CK1;FHA2 Rad53p;CK2	7	2.0978e-65	1
Tc00.1047053509877.60;Tc00.1047053507669.139	Tc00.1047053509877.60 hypothetical protein, conserved;Tc00.1047053507669.139 hypothetical protein, conserved	YES	65	CK2;GSK3;PKD;CHK1	14.5	4.3911e-65	2
Tc00.1047053508613.10	Tc00.1047053508613.10 hypothetical protein, conserved	YES	2091;2094;3029;3315;3319;3321;3322	CK2;GSK3;CK1;CDK1;NEK6	2	3.578e-62	1
Tc00.1047053507991.40;Tc00.1047053506205.20	Tc00.1047053507991.40 hypothetical protein;Tc00.1047053506205.20 hypothetical protein	YES	48;62;63;68	ERK/MAPK;Polo box;NEK6;CDK1	12.4	8.0127e-62	2
Tc00.1047053506773.30;Tc00.1047053508799.180	Tc00.1047053506773.30 hypothetical protein, conserved	YES	439;441	CAMK2;PKA/AKT	5.6	1.5423e-61	2
Tc00.1047053511285.20	Tc00.1047053511285.20 hypothetical protein, conserved	YES	96;98;100;101;103	CK1;CK2;FHA KAPP	2	3.1345e-61	1
Tc00.1047053509651.10	Tc00.1047053509651.10 hypothetical protein, conserved	YES	55;60;188;190;191;211;212;215;229;253	GSK3;CAMK2;CK1;PKA;FHA1 Rad53p;FHA KAPP	20.1	3.7197e-61	1
Tc00.1047053504427.270	Tc00.1047053504427.270 hypothetical protein, conserved	YES	16;19;22;750;752;755	PKA;CAMK2;CK1;AURORA;FHA KAPP;EGFR	2.6	1.8278e-60	1
Tc00.1047053507723.130;Tc00.1047053507611.310	Tc00.1047053507723.130 eukaryotic translation initiation factor 3 subunit 8, putative;Tc00.1047053507611.310 eukaryotic translation initiation factor 3 subunit 8, putative	YES	8;10;13	CK1;CK2;PLK;PLK1	10.3	1.8425e-60	2
Tc00.1047053507629.30	Tc00.1047053507629.30 hypothetical protein, conserved	YES	762;764;767	CK1	4.3	2.0971e-60	1
Tc00.1047053506399.30;Tc00.1047053509243.30	Tc00.1047053506399.30 hypothetical protein, conserved;Tc00.1047053509243.30 hypothetical protein, conserved	YES	433;438;442	CK1;CAMK2;GSK3	8	2.9216e-60	2
Tc00.1047053509683.30;Tc00.1047053508731.9	Tc00.1047053509683.30 hypothetical protein, conserved;Tc00.1047053508731.9 hypothetical protein, conserved	YES	2;4;6	CK1;CK2	4.6	3.0614e-60	2
Tc00.1047053511285.40	Tc00.1047053511285.40 hypothetical protein, conserved	YES	37;162;270;339;340	GSK3;NEK6;CK2;PKD;CHK1	24.1	5.9073e-60	1
Tc00.1047053506825.160;Tc00.1047053508175.60	Tc00.1047053506825.160 hypothetical protein, conserved;Tc00.1047053508175.60 hypothetical protein, conserved	YES	324;326		10.9	3.2771e-59	2
Tc00.1047053508717.30	Tc00.1047053508717.30 phosphoribosylpyrophosphate synthetase, putative	YES	378;379;380;384	CK2;GSK3;CK1	5.1	5.4116e-59	1
Tc00.1047053511577.150;Tc00.1047053509337.15	Tc00.1047053511577.150 hypothetical protein, conserved;Tc00.1047053509337.15 hypothetical protein, conserved	YES	145	CK1	10.2	9.881e-59	2
Tc00.1047053429257.10;Tc00.1047053508737.50	Tc00.1047053429257.10 hypothetical protein, conserved;Tc00.1047053508737.50 hypothetical protein, conserved	YES	4;5;8;9;25;27;28;31;261;268;269	GSK3;CK1;CK2;PKA;AURORA;CAMK2;CHK1	17.2	2.3011e-58	2
Tc00.1047053503541.40;Tc00.1047053508277.65	Tc00.1047053503541.40 hypothetical protein, conserved;Tc00.1047053508277.65 hypothetical protein, conserved	YES	31;33;39;41	CAMK2	66.7	2.6322e-58	2
Tc00.1047053508299.30	Tc00.1047053508299.30 hypothetical protein	YES	55;59;63;67;309;567;569;572;611	CK1;GSK3;CAMK2;CDK2;CDK1;ERK/MAPK;NEK6;WW GroupIV;FHA KAPP	16.2	6.4005e-57	1
Tc00.1047053507809.110	Tc00.1047053507809.110 hypothetical protein, conserved	YES	178;180;182;186;189	CK1;GSK3;FHA KAPP	1.2	2.8995e-56	1
Tc00.1047053511803.40	Tc00.1047053511803.40 hypothetical protein, conserved	YES	502;505	ERK/MAPK;CK1	7.9	3.551e-56	1
Tc00.1047053511323.40;Tc00.1047053507979.4	Tc00.1047053511323.40 histone H2A, putative;Tc00.1047053507979.4 histone H2A, putative	YES	2;4;19;21;25;29	CK1	17.4	1.2225e-55	2
Tc00.1047053504153.240	Tc00.1047053504153.240 hypothetical protein, conserved	YES	291;294;301;344;350	CAMK2;PKD;CHK1;PKA;CK1;FHA KAPP	8.7	3.0657e-55	1
Tc00.1047053508851.180;Tc00.1047053511589.130	Tc00.1047053508851.180 14-3-3 protein, putative;Tc00.1047053511589.130 14-3-3 protein, putative	YES	261;262		38.9	5.2666e-55	2
Tc00.1047053503893.140	Tc00.1047053503893.140 hypothetical protein, conserved	YES	239;243;318;505	PKA;CK1;AURORA;CAMK2	8.9	1.5381e-54	1
Tc00.1047053509937.50	Tc00.1047053509937.50 hypothetical protein, conserved	YES	140;317;427	CK1;GSK3;CAMK2;PKA;CK2;AURORA;AURORA-A	8.5	9.6835e-54	1
Tc00.1047053453917.9	Tc00.1047053453917.9 hypothetical protein, conserved	YES	162;339;340	GSK3;NEK6;CK2;PKD;CHK1	16.9	1.9032e-52	1
Tc00.1047053511929.30;Tc00.1047053508589.30	Tc00.1047053511929.30 retrotransposon hot spot (RHS) protein, putative	YES	547;548	CDK2;ERK/MAPK;CDK1	3.7	3.2313e-52	2
Tc00.1047053509585.10	Tc00.1047053509585.10 dynein heavy chain, putative	YES	87;89	PKA;CK2;CAMK2;PKA/AKT;FHA1 Rad53p	3.3	3.8245e-52	1
Tc00.1047053511805.20;Tc00.1047053511015.30	Tc00.1047053511805.20 trichohyalin, putative;Tc00.1047053511015.30 trichohyalin, putative	YES	10;16	CK1	17	7.3867e-52	2
Tc00.1047053511627.140	Tc00.1047053511627.140 hypothetical protein, conserved	YES	5;6;541;542;543;544;545	GSK3;PKD;CHK1;CK2;NEK6;CK1;FHA KAPP	7	8.6438e-52	1
Tc00.1047053505193.60;Tc00.1047053503409.10	Tc00.1047053505193.60 hypothetical protein, conserved;Tc00.1047053503409.10 hypothetical protein, conserved	YES	497;498;508;511;512;521;567;568;572;573;574;575;583;797	CAMK2;PKD;CHK1/2;CHK1;PLK1;GSK3;CK1;CK2;CDK1;PKA;SRC	11.1	9.0815e-52	2
Tc00.1047053504069.50;Tc00.1047053511145.40	Tc00.1047053504069.50 peroxin 14, putative;Tc00.1047053511145.40 peroxin 14, putative	YES	197;199;313;322	PLK1;NEK6;GSK3;CDK2;CDK1	6.8	9.8947e-52	2
Tc00.1047053506681.40	Tc00.1047053506681.40 hypothetical protein, conserved	YES	305	GSK3	6	2.762e-51	1
Tc00.1047053509589.50;Tc00.1047053503999.40	Tc00.1047053509589.50 hypothetical protein, conserved;Tc00.1047053503999.40 hypothetical protein, conserved	YES	174;177;183;184;633;634;636;637;640	GSK3;NEK6;CK1;CAMK2;PKA	5.3	5.3005e-51	2
Tc00.1047053506795.20	Tc00.1047053506795.20 hypothetical protein, conserved	YES	140;153;540;541	PKA;CAMK2;PKA/AKT;CK2;AURORA;AURORA-A	7.7	6.0461e-51	1
Tc00.1047053503535.9	Tc00.1047053503535.9 hypothetical protein, conserved	YES	970	PKA	0.7	6.5604e-51	1
Tc00.1047053508145.49;Tc00.1047053504243.30	Tc00.1047053508145.49 hypothetical protein, conserved;Tc00.1047053504243.30 hypothetical protein, conserved	YES	1788;1792;1793;1796;1798	PKA;GSK3;AURORA;AURORA-A;CK1;FHA KAPP	1.7	8.1225e-51	2
Tc00.1047053511545.80	Tc00.1047053511545.80 amino acid transporter, putative|amino acid permease, putative	YES	31;35;36;41	GSK3;CK1	3	9.5032e-51	1
Tc00.1047053510121.170;Tc00.1047053506493.90	Tc00.1047053510121.170 calpain cysteine peptidase, putative|cysteine peptidase, Clan CA, family C2, putative;Tc00.1047053506493.90 calpain cysteine peptidase, putative|cysteine peptidase, Clan CA, family C2, putative	YES	523;526;533;535	PKA;CAMK2;CK1;NEK6;CK2	2.8	1.1697e-50	2
Tc00.1047053506475.30	Tc00.1047053506475.30 hypothetical protein, conserved	YES	96;105;306;312;314;335;337;353;356;360;402;404;405	PLK1;CDK2;CDK1;CAMK2;NEK6;PKD;CHK1;PKA;CK2;PKA/AKT;ERK/MAPK;AURORA;AURORA-A;CK1;GSK3;FHA1 Rad53p	15.5	1.7118e-49	1
Tc00.1047053506945.220	Tc00.1047053506945.220 serine/arginine-rich protein specific kinase SRPK, putative|protein kinase, putative	YES	580;581		4.9	2.4562e-49	1
Tc00.1047053503757.40	Tc00.1047053503757.40 protein kinase ck2 regulatory subunit, putative	YES	245;249;251;255	CK2;GSK3;PLK;PLK1;CK1	7.2	4.6442e-49	1
Tc00.1047053508543.90;Tc00.1047053506401.170	Tc00.1047053508543.90 vacuolar-type Ca2+-ATPase, putative;Tc00.1047053506401.170 vacuolar-type Ca2+-ATPase, putative	YES	4;5;7;9;10;12	PKA;NIMA;GSK3;CAMK2;PKA/AKT;CK1;CK2	4.8	1.0223e-48	2
Tc00.1047053511319.20	Tc00.1047053511319.20 hypothetical protein, conserved	YES	763;767;770;771	PKA;CK1;ERK/MAPK;CDK1;NEK6;WW GroupIV;FHA KAPP	4.5	1.2154e-48	1
Tc00.1047053508837.80;Tc00.1047053511383.89	Tc00.1047053508837.80 hypothetical protein, conserved	YES	2943;2944;2947;3816;3818	PKA;GSK3;CAMK2;PKD;CHK1/2;CHK1;AURORA;AURORA-A;CK1;FHA1 Rad53p	1.9	3.6255e-48	2
Tc00.1047053511217.170;Tc00.1047053506573.50	Tc00.1047053511217.170 hypothetical protein, conserved;Tc00.1047053506573.50 hypothetical protein, conserved	YES	128;241	CAMK2;PKA/AKT	9.6	3.9066e-48	2
Tc00.1047053506985.60;Tc00.1047053504213.90	Tc00.1047053506985.60 inositol polyphosphate kinase-like protein, putative	YES	42;45;71;73;74;78	ERK/MAPK;WW GroupIV;CK2;FHA KAPP;CDK1;SRC	7.1	1.0433e-46	2
Tc00.1047053506241.50;Tc00.1047053510769.140	Tc00.1047053506241.50 hypothetical protein, conserved;Tc00.1047053510769.140 hypothetical protein, conserved	YES	141;144;145	GSK3;CK1;CK2;Polo box	12.3	1.5138e-46	2
Tc00.1047053508027.40;Tc00.1047053506633.90;Tc00.1047053505945.90;Tc00.1047053506149.10	Tc00.1047053508027.40 folate/pteridine transporter, putative;Tc00.1047053506633.90 folate/pteridine transporter, putative;Tc00.1047053505945.90 folate/pteridine transporter, putative;Tc00.1047053506149.10 folate/pteridine transporter, putative	YES	609;612;614	PKA;CK1;AURORA;CK2	7.7	5.4011e-46	4
Tc00.1047053507831.70;Tc00.1047053511261.160	Tc00.1047053507831.70 pyruvate dehydrogenase E1 component alpha subunit, putative	YES	284		20.9	1.0322e-45	2
Tc00.1047053509237.151	Tc00.1047053509237.151 calpain-like cysteine peptidase, putative	YES	29;32	CAMK2;CK1;ERK/MAPK	5.4	1.1142e-45	1
Tc00.1047053504131.110	Tc00.1047053504131.110 hypothetical protein, conserved	YES	240;242;243;244;248	GSK3;CK1	14.3	1.282e-45	1
Tc00.1047053508461.350	Tc00.1047053508461.350 hypothetical protein, conserved	YES	133;135	PLK1	4.4	1.8443e-45	1
Tc00.1047053510889.100	Tc00.1047053510889.100 hypothetical protein, conserved	YES	273;279;281	PKA;CK2	3.6	1.8443e-45	1
Tc00.1047053508899.40;Tc00.1047053511363.10;Tc00.1047053511365.4	Tc00.1047053508899.40 hypothetical protein, conserved	YES	106;107;110;113;355;357;1852	CAMK2;GSK3;CK1;FHA1 Rad53p	3.5	2.6344e-45	3
Tc00.1047053506337.120	Tc00.1047053506337.120 hypothetical protein, conserved	YES	103		12.8	4.1378e-45	1
Tc00.1047053506459.270	Tc00.1047053506459.270 hypothetical protein, conserved	YES	40	CAMK2	12.4	4.5907e-45	1
Tc00.1047053511575.130	Tc00.1047053511575.130 folate/pteridine transporter, putative	YES	617;620;622	PKA;CK1;AURORA;CK2	7	5.4126e-44	1
Tc00.1047053509317.60;Tc00.1047053511621.50	Tc00.1047053509317.60 RNA-binding protein, putative;Tc00.1047053511621.50 RNA-binding protein, putative	YES	375;377;379;409;411;413	GSK3;CAMK2;PKA/AKT;CK1;CDK2;CDK1;14-3-3 binding	12.4	5.467e-44	2
Tc00.1047053511555.90	Tc00.1047053511555.90 acyl-CoA binding protein, putative	YES	358		1.6	1.3552e-43	1
Tc00.1047053503449.30	Tc00.1047053503449.30 clathrin coat assembly protein, putative	YES	351;355;357	CK2;GSK3;CK1	4.4	1.822e-43	1
Tc00.1047053508507.20	Tc00.1047053508507.20 hypothetical protein, conserved	YES	259;265;270;295;312;314;318;331;505	PKA;CK1;AURORA;GSK3;CDK2;CDK1;CAMK2;CK2	13.2	6.3381e-43	1
Tc00.1047053509003.30;Tc00.1047053509003.40	Tc00.1047053509003.30 calpain-like cysteine peptidase, putative|calpain-like cysteine peptidase, clan CA, family C2, putative	YES	20		57.3	1.407e-42	2
Tc00.1047053511865.10	Tc00.1047053511865.10 hypothetical protein, conserved	YES	39;52;428;451;455;467;468;473;514;518	PKA;GSK3;CAMK2;PKC;CK1;CDK2;CDK1;PKD;CHK1;NEK6;ERK/MAPK;WW GroupIV;FHA KAPP	14.7	1.4094e-42	1
Tc00.1047053508265.110;Tc00.1047053506441.10	Tc00.1047053508265.110 hypothetical protein, conserved;Tc00.1047053506441.10 hypothetical protein, conserved	YES	128;362;367;883;885;887	GSK3;PKA;CK1;CAMK2;CHK1	4.3	3.0712e-42	2
Tc00.1047053508153.730;Tc00.1047053506693.4	Tc00.1047053508153.730 elongation initiation factor 2 alpha subunit, putative	YES	417		15.6	6.0868e-42	2
Tc00.1047053504105.180;Tc00.1047053503697.120	Tc00.1047053504105.180 hypothetical protein, conserved;Tc00.1047053503697.120 hypothetical protein, conserved	YES	47;299;302	CK1;GSK3	8.9	1.5858e-41	2
Tc00.1047053422189.20;Tc00.1047053506229.40;Tc00.1047053511573.10	Tc00.1047053422189.20 leucine-rich repeat protein, putative;Tc00.1047053506229.40 leucine-rich repeat protein, putative;Tc00.1047053511573.10 leucine-rich repeat protein, putative	YES	75;223;224;229	GSK3;NEK6;ERK/MAPK;Polo box;WW GroupIV	12.1	2.0113e-41	3
Tc00.1047053506851.30;Tc00.1047053511141.10	Tc00.1047053506851.30 hypothetical protein, conserved;Tc00.1047053511141.10 hypothetical protein, conserved	YES	252	CK1	5.8	1.5507e-40	2
Tc00.1047053511285.70;Tc00.1047053509649.50	Tc00.1047053511285.70 hypothetical protein, conserved;Tc00.1047053509649.50 hypothetical protein, conserved	YES	168;169;170;181;184;249;292;414;415	CDK2;CDK1;CK1;PLK1;CAMK2;PKA/AKT;PKA;PKD;CHK1;NEK6	19.2	3.0945e-40	2
Tc00.1047053508461.140	Tc00.1047053508461.140 poly(A)-binding protein, putative|polyadenylate-binding protein, putative	YES	93	PKA;CK1	17.5	3.1371e-40	1
Tc00.1047053511277.290	Tc00.1047053511277.290 aconitase, putative	YES	4;5;6;8;10	GSK3;CAMK2;PKA/AKT;CHK1;CK1;PKA;FHA KAPP	18.7	1.0857e-39	1
Tc00.1047053504199.10	Tc00.1047053504199.10 hypothetical protein, conserved	YES	253;258;265;346;348;355;367	PKA;ERK/MAPK;WW GroupIV;NEK6	12.8	1.1814e-39	1
Tc00.1047053505985.9;Tc00.1047053484311.10	Tc00.1047053505985.9 calpain cysteine peptidase, putative	YES	334;335;337;338;339;346	CK1;CAMK2;PKA;PKC;PKA/AKT;FHA2 Rad53p;FHA KAPP	10.1	1.5179e-39	2
Tc00.1047053506793.50	Tc00.1047053506793.50 hypothetical protein, conserved	YES	209;213;214;216	PKA;GSK3;CAMK2;CK1;FHA2 Rad53p	2.7	1.6982e-39	1
Tc00.1047053509003.10;Tc00.1047053506563.100	Tc00.1047053509003.10 hypothetical protein, conserved;Tc00.1047053506563.100 hypothetical protein, conserved	YES	218;221;222	PKA;CAMK2;PKA/AKT;CK1	18.6	5.087e-39	2
Tc00.1047053409117.10;Tc00.1047053508823.40	Tc00.1047053409117.10 hypothetical protein, conserved	YES	2;11;12;14	PKA;CAMK2;PKA/AKT;AURORA;AURORA-A;CK1;FHA2 Rad53p	16	2.8055e-38	2
Tc00.1047053506249.70;Tc00.1047053508231.190	Tc00.1047053506249.70 ABC transporter, putative;Tc00.1047053508231.190 ABC transporter, putative	YES	22;28;52	CK1;AURORA	8.6	5.7612e-38	2
Tc00.1047053508899.20	Tc00.1047053508899.20 hypothetical protein, conserved	YES	2723;2862;2864;2865;2867;2868;2870;2879;2881;3350;3353	CK1;PKA;CAMK2;AURORA;NIMA;NEK6;PKD;CHK1;PLK1	1.7	6.3211e-38	1
Tc00.1047053504827.130;Tc00.1047053510285.100	Tc00.1047053504827.130 hypothetical protein, conserved;Tc00.1047053510285.100 hypothetical protein, conserved	YES	362	PKA	1.6	1.9079e-37	2
Tc00.1047053507669.70;Tc00.1047053507857.60	Tc00.1047053507669.70 dynein intermediate chain, putative;Tc00.1047053507857.60 dynein intermediate chain, putative	YES	87	GSK3;CAMK2	5.2	2.7228e-37	2
Tc00.1047053509553.10;Tc00.1047053505945.60	Tc00.1047053509553.10 hypothetical protein, conserved	YES	112;114;271;273;278;280	CK1;PKA;NEK6;NIMA;CAMK2;PKD;CHK1/2;CHK1;14-3-3 binding	5.2	2.7658e-37	2
Tc00.1047053509099.150;Tc00.1047053507209.40	Tc00.1047053509099.150 protein kinase, putative;Tc00.1047053507209.40 protein kinase, putative	YES	747;749;753;754;756;801;802;803	Polo box;CK1;CK2;CAMK2;AURORA;FHA1 Rad53p;FHA2 Rad53p	4.2	2.866e-37	2
Tc00.1047053509695.150	Tc00.1047053509695.150 kinesin, putative	YES	867;871;873;875;1740;1747;1748	PKA;GSK3;CAMK2;CK1;CK2	1.4	2.9091e-37	1
Tc00.1047053510769.30;Tc00.1047053506241.200	Tc00.1047053510769.30 hypothetical protein, conserved;Tc00.1047053506241.200 hypothetical protein, conserved	YES	575;578;580;581;583	CK1;FHA KAPP	2.4	3.12e-37	2
Tc00.1047053511395.80	Tc00.1047053511395.80 hypothetical protein	YES	151;153;154	CAMK2;PIM1/2;CK1;ERK/MAPK;Polo box;WW GroupIV	2.1	3.4121e-37	1
Tc00.1047053508045.4	Tc00.1047053508045.4 hypothetical protein, conserved	YES	6;12;16;18;19;22	PKA;AURORA;FHA KAPP;FHA2 Rad53p;EGFR	4	9.2126e-37	1
Tc00.1047053506637.10	Tc00.1047053506637.10 hypothetical protein, conserved	YES	24;25;28;31;36	CK1	10.9	1.1633e-36	1
Tc00.1047053506317.10	Tc00.1047053506317.10 hypothetical protein, conserved	YES	14;366;476	AURORA;CDK1	9.3	1.8885e-36	1
Tc00.1047053506885.280;Tc00.1047053510729.140	Tc00.1047053506885.280 NIMA-related kinase, putative;Tc00.1047053510729.140 NIMA-related kinase, putative	YES	6		8	1.9584e-36	2
Tc00.1047053511283.130;Tc00.1047053506525.140	Tc00.1047053511283.130 protein kinase, putative|serine/threonine protein kinase, putative;Tc00.1047053506525.140 protein kinase, putative|serine/threonine protein kinase, putative	YES	163;165;166;167;793;794;1031;1033;1035	GSK3;CK1;CDK1;NEK6;CAMK2	6.8	8.2254e-36	2
Tc00.1047053511309.60;Tc00.1047053511759.40	Tc00.1047053511309.60 hypothetical protein, conserved;Tc00.1047053511759.40 hypothetical protein, conserved	YES	262;270;353	PKA;CK1;CAMK2;PKD;AURORA-A;CHK1/2;CHK1;GSK3	10.3	8.6215e-36	2
Tc00.1047053506859.180	Tc00.1047053506859.180 hypothetical protein, conserved	YES	12;14;21	CAMK2;CK2;CDK1;NEK6	20.5	1.2814e-35	1
Tc00.1047053510283.120;Tc00.1047053503823.90	Tc00.1047053510283.120 hypothetical protein, conserved;Tc00.1047053503823.90 hypothetical protein, conserved	YES	125;127;299;300	CAMK2;CK1;GSK3;CK2	6.6	1.3941e-35	2
Tc00.1047053503999.20;Tc00.1047053509589.30	Tc00.1047053503999.20 MCAK-like kinesin, putative;Tc00.1047053509589.30 MCAK-like kinesin, putative	YES	106;107;109;121;155;157;159;163;549;550;551;554;559;626	CK2;PKA;CK1;CAMK2;GSK3;PKA/AKT;FHA2 Rad53p;Polo box;FHA KAPP	11.7	3.9265e-35	2
Tc00.1047053508943.30;Tc00.1047053503809.30	Tc00.1047053508943.30 RNA-binding protein, putative;Tc00.1047053503809.30 RNA-binding protein, putative	YES	212;214;218;219	PKA;CAMK2;PKA/AKT;CK1;CK2	11.5	5.4007e-35	2
Tc00.1047053508543.180	Tc00.1047053508543.180 hypothetical protein, conserved	YES	329;332;333;1119;1122;1123;1125	GSK3;CK1;PLK1;NEK6;FHA KAPP	1.9	8.2305e-35	1
Tc00.1047053508307.70	Tc00.1047053508307.70 hypothetical protein, conserved	YES	307	PKA;AURORA;AURORA-A	4.3	1.4608e-34	1
Tc00.1047053506577.5	Tc00.1047053506577.5 hypothetical protein	YES	62;66;67;69;73;75;78;80;81	CK1;ERK/MAPK;WW GroupIV;CAMK2;PKC;GSK3;FHA KAPP;Polo box;CDK1	7.7	2.3443e-34	1
Tc00.1047053506213.10;Tc00.1047053511287.80	Tc00.1047053506213.10 hypothetical protein, conserved;Tc00.1047053511287.80 hypothetical protein, conserved	YES	305	NEK6;FHA KAPP	4.1	3.0675e-34	2
Tc00.1047053510359.300;Tc00.1047053506755.279	Tc00.1047053510359.300 hypothetical protein, conserved;Tc00.1047053506755.279 hypothetical protein, conserved	YES	29;31;33;38	GSK3;CAMK2;PKA/AKT;CK1;EGFR	6.4	3.4039e-34	2
Tc00.1047053504105.130	Tc00.1047053504105.130 calcium channel protein, putative	YES	28;30;32;34;35;255;256;260;263;266;267;1461;1466;2664	CK1;GSK3;PLK1;CK2;NEK6;CAMK2;PKA;FHA1 Rad53p;CDK2;ERK/MAPK;CDK1;WW GroupIV	3.4	4.0717e-34	1
Tc00.1047053511807.140	Tc00.1047053511807.140 hypothetical protein, conserved	YES	262;264;265;267	PKA;CAMK2;CK1;GSK3;Polo box;FHA2 Rad53p	5.1	4.1758e-34	1
Tc00.1047053505229.10	Tc00.1047053505229.10 hypothetical protein, conserved	YES	138;139;141;143	PKA;CAMK2;PKD;CHK1/2;CHK1;CDK2;CDK1;Polo box;CK1	2.7	1.0065e-33	1
Tc00.1047053509857.60	Tc00.1047053509857.60 hypothetical protein, conserved	YES	524;528;530;531;532	GSK3;PKA;CK1;CAMK2	8.3	2.7358e-33	1
Tc00.1047053506519.110;Tc00.1047053508909.40	Tc00.1047053506519.110 hypothetical protein, conserved;Tc00.1047053508909.40 hypothetical protein, conserved	YES	252;253;256;263	GSK3;CK1	3.6	3.6674e-33	2
Tc00.1047053510301.40;Tc00.1047053504163.70	Tc00.1047053510301.40 hypothetical protein, conserved;Tc00.1047053504163.70 hypothetical protein, conserved	YES	97;99;105	CK2;PKA	3.1	3.9207e-33	2
Tc00.1047053507641.50	Tc00.1047053507641.50 hypothetical protein, conserved	YES	470;474	GSK3;CAMK2;PKC;PLK1;PKA;CK1	4.4	7.3003e-33	1
Tc00.1047053504027.20	Tc00.1047053504027.20 hypothetical protein	YES	151;152;156;157;159;160	CAMK2;PIM1/2;CK1;FHA KAPP	4	9.9839e-33	1
Tc00.1047053510741.180;Tc00.1047053510661.90;Tc00.1047053509267.90;Tc00.1047053510031.50;Tc00.1047053503555.40;Tc00.1047053484299.4	Tc00.1047053510741.180 ATP-dependent RNA helicase, putative;Tc00.1047053510661.90 ATP-dependent RNA helicase, putative	YES	284	PKA	6.3	2.2214e-32	6
Tc00.1047053506855.360;Tc00.1047053511131.30	Tc00.1047053506855.360 hypothetical protein, conserved	YES	481;482;486;491;575;576	CAMK2;PKA;GSK3;AURORA;AURORA-A;CK1;NEK6	3.8	6.2561e-32	2
Tc00.1047053506163.30;Tc00.1047053506867.30;Tc00.1047053507623.120	Tc00.1047053506163.30 hypothetical protein, conserved;Tc00.1047053506867.30 hypothetical protein, conserved;Tc00.1047053507623.120 hypothetical protein, conserved	YES	70;139	CK1;PKA	22.9	7.4514e-32	3
Tc00.1047053503819.10	Tc00.1047053503819.10 hypothetical protein, conserved	YES	151;178	PKA;CK2	27.4	2.483e-31	1
Tc00.1047053507041.50	Tc00.1047053507041.50 hypothetical protein, conserved	YES	2;9;11	CK2;FHA KAPP	24	4.0697e-31	1
Tc00.1047053509791.180;Tc00.1047053508719.80	Tc00.1047053509791.180 hypothetical protein, conserved;Tc00.1047053508719.80 hypothetical protein, conserved	YES	506;507;508;510;512;515	PKA;GSK3;CAMK2;CK1;Polo box;FHA1 Rad53p;CK2	5	5.124e-31	2
Tc00.1047053511287.60	Tc00.1047053511287.60 hypothetical protein, conserved	YES	26	PKA;CAMK2	1.5	1.2271e-30	1
Tc00.1047053508461.270	Tc00.1047053508461.270 rab7 GTP binding protein, putative	YES	71	CAMK2	23.1	1.5841e-30	1
Tc00.1047053509991.9;Tc00.1047053511431.10	Tc00.1047053509991.9 protein kinase, putative	YES	818;819;820;821;822;824;826;833;1163;1183;1197;1199;1487;1491	PKA;GSK3;CK1;PKD;CHK1;CAMK2;FHA KAPP;FHA2 Rad53p	5	1.8759e-30	2
Tc00.1047053509995.20	Tc00.1047053509995.20 hypothetical protein, conserved	YES	338;340;345	CAMK2;GSK3	6.1	1.8762e-30	1
Tc00.1047053508707.100;Tc00.1047053509073.110	Tc00.1047053508707.100 hypothetical protein, conserved;Tc00.1047053509073.110 hypothetical protein, conserved	YES	326	PKA;CK1;GSK3;AURORA	1.3	2.4416e-30	2
Tc00.1047053509647.26	Tc00.1047053509647.26 hypothetical protein, conserved	YES	555;557		3.2	4.8537e-30	1
Tc00.1047053427789.20	Tc00.1047053427789.20 hypothetical protein, conserved	YES	135;138;140	CK1;FHA KAPP	7	1.8637e-29	1
Tc00.1047053504001.20;Tc00.1047053504089.70	Tc00.1047053504001.20 hypothetical protein, conserved;Tc00.1047053504089.70 hypothetical protein, conserved	YES	2		31.6	2.0248e-29	2
Tc00.1047053503715.10;Tc00.1047053509607.30	Tc00.1047053503715.10 splicing factor TSR1, putative;Tc00.1047053509607.30 splicing factor TSR1, putative	YES	2;4;6;9	GSK3;CK1;CK2	13.5	3.1334e-29	2
Tc00.1047053509563.10	Tc00.1047053509563.10 hypothetical protein, conserved	YES	166;169;175;255;258;259	GSK3;CK1;AURORA	3.9	3.6796e-29	1
Tc00.1047053504057.104	Tc00.1047053504057.104 phosphatidylinositol-4-phosphate 5-kinase alpha, putative	YES	134;138	FHA1 Rad53p;FHA KAPP	4.6	4.8939e-29	1
Tc00.1047053511297.30	Tc00.1047053511297.30 hypothetical protein, conserved	YES	139;140;141;142;143;144;146;574;576;578	CK2;GSK3;CAMK2;PKA/AKT;CK1;NEK6;FHA KAPP	3.9	7.3284e-29	1
Tc00.1047053506573.30	Tc00.1047053506573.30 tyrosyl or methionyl-tRNA synthetase, putative	YES	41	CK2	6.1	2.0192e-28	1
Tc00.1047053506221.70	Tc00.1047053506221.70 hypothetical protein, conserved	YES	81	PKA;CK2;CAMK2	5.8	2.0778e-28	1
Tc00.1047053508711.10	Tc00.1047053508711.10 hypothetical protein, conserved	YES	222;391;402;407;415;418;1203;1208;1209;1211	CK1;GSK3;AURORA;PKA;CAMK2;CDK1;Polo box	5.7	2.2521e-28	1
Tc00.1047053509537.70	Tc00.1047053509537.70 hypothetical protein, conserved	YES	43;44;45;48	GSK3;CK1	8.9	4.1311e-28	1
Tc00.1047053511285.30	Tc00.1047053511285.30 hypothetical protein, conserved	YES	55;60;229;253	GSK3;CAMK2	21.5	8.6914e-28	1
Tc00.1047053509237.90;Tc00.1047053511337.4;Tc00.1047053508555.20	Tc00.1047053509237.90 hypothetical protein, conserved;Tc00.1047053511337.4 hypothetical protein, conserved	YES	134;345;349;352	CK1;CAMK2;PLK1;GSK3;NEK6;CDK2;CDK1	10.7	9.631e-28	3
Tc00.1047053483623.10;Tc00.1047053510431.20	Tc00.1047053483623.10 hypothetical protein, conserved;Tc00.1047053510431.20 hypothetical protein, conserved	YES	189;191;193;196;202	PKA;CK2;FHA KAPP	6.1	2.6438e-27	2
Tc00.1047053511819.20	Tc00.1047053511819.20 hypothetical protein, conserved	YES	210;213;216;217	NEK6;CK1;GSK3;CK2	1.6	3.2594e-27	1
Tc00.1047053504421.19;Tc00.1047053503943.14	Tc00.1047053504421.19 hypothetical protein, conserved;Tc00.1047053503943.14 hypothetical protein, conserved	YES	11;153;154;155;159	PKA;CK1;CAMK2;GSK3	13.1	4.4236e-27	2
Tc00.1047053504009.60	Tc00.1047053504009.60 hypothetical protein, conserved	YES	52		2	5.9414e-27	1
Tc00.1047053507019.80	Tc00.1047053507019.80 hypothetical protein, conserved	YES	49;52;53	GSK3;CK1;ERK/MAPK;CDK1	1.7	7.0039e-27	1
Tc00.1047053509805.210;Tc00.1047053511267.40;Tc00.1047053503939.4	Tc00.1047053509805.210 hypothetical protein, conserved;Tc00.1047053511267.40 hypothetical protein, conserved;Tc00.1047053503939.4 hypothetical protein, conserved	YES	76;100	CK1;CDK2;CDK1	4	1.1549e-26	3
Tc00.1047053509671.10;Tc00.1047053508471.19	Tc00.1047053509671.10 hypothetical protein, conserved;Tc00.1047053508471.19 hypothetical protein, conserved	YES	199;203;209;211;212;296;301	ERK/MAPK;WW GroupIV;NEK6;FHA KAPP;CDK2;CDK1	4.4	1.1983e-26	2
Tc00.1047053509997.60	Tc00.1047053509997.60 hypothetical protein, conserved	YES	509;510;513;517	CK1;GSK3;CAMK2;CK2;CDK2;CDK1	1.3	2.2727e-26	1
Tc00.1047053506925.150	Tc00.1047053506925.150 protein phosphatase, putative	YES	371;373	GSK3	24.3	2.4314e-26	1
Tc00.1047053511291.70;Tc00.1047053507683.30	Tc00.1047053511291.70 hypothetical protein, conserved;Tc00.1047053507683.30 hypothetical protein, conserved	YES	1482;1490;1492;1495;1496;1500;1502;1504;1505;1506;1507	PKA;AURORA;CK1;GSK3;NEK6;CDK2;CDK1;Polo box	2	2.5766e-26	2
Tc00.1047053508879.10;Tc00.1047053508215.10	Tc00.1047053508879.10 hypothetical protein, conserved;Tc00.1047053508215.10 hypothetical protein, conserved	YES	405;412;414	CK1;Polo box;FHA2 Rad53p	5.8	5.0167e-26	2
Tc00.1047053506327.50;Tc00.1047053509599.180	Tc00.1047053506327.50 hypothetical protein, conserved;Tc00.1047053509599.180 hypothetical protein, conserved	YES	3;7;10;12;13;14;222;224;248;251;252	GSK3;CK1;CAMK2;PKA/AKT;FHA2 Rad53p;PKA;FHA KAPP	16.4	5.8637e-26	2
Tc00.1047053506945.320	Tc00.1047053506945.320 hypothetical protein, conserved	YES	436	CAMK2	7.7	8.0885e-26	1
Tc00.1047053506559.484	Tc00.1047053506559.484 hypothetical protein, conserved	YES	127;129	CK2	10.2	1.4932e-25	1
Tc00.1047053510823.40;Tc00.1047053505229.5	Tc00.1047053510823.40 hypothetical protein, conserved	YES	35;236;237;238;239;433	PKA;CAMK2;AURORA;AURORA-A;CK1;PKA/AKT;PKD;CHK1/2;CHK1;ERK/MAPK;WW GroupIV;FHA2 Rad53p	12.6	2.2246e-25	2
Tc00.1047053508927.10;Tc00.1047053509237.40	Tc00.1047053508927.10 hypothetical protein, conserved;Tc00.1047053509237.40 hypothetical protein, conserved	YES	5	GSK3	4.1	2.4184e-25	2
Tc00.1047053509937.190;Tc00.1047053510407.40	Tc00.1047053509937.190 hypothetical protein, conserved;Tc00.1047053510407.40 hypothetical protein, conserved	YES	142;387;389;390;392;395	CAMK2;PLK1;CK1	10.6	4.0145e-25	2
Tc00.1047053510797.30;Tc00.1047053506927.30	Tc00.1047053510797.30 hypothetical protein, conserved;Tc00.1047053506927.30 hypothetical protein, conserved	YES	50;63;65	CK1;CHK1;FHA2 Rad53p	10.7	4.282e-25	2
Tc00.1047053510729.220;Tc00.1047053506885.200	Tc00.1047053510729.220 hypothetical protein, conserved	YES	544;549;559	CK2;ERK/MAPK;WW GroupIV;PKA	9.7	5.5588e-25	2
Tc00.1047053504123.40	Tc00.1047053504123.40 hypothetical protein, conserved	YES	118	CK2;CAMK2	2.8	6.3071e-25	1
Tc00.1047053506989.10;Tc00.1047053510149.60	Tc00.1047053506989.10 hypothetical protein, conserved;Tc00.1047053510149.60 hypothetical protein, conserved	YES	28;29;31;33	CK1;GSK3;FHA KAPP	17.4	6.5464e-25	2
Tc00.1047053506941.260;Tc00.1047053507029.10	Tc00.1047053506941.260 hypothetical protein, conserved;Tc00.1047053507029.10 hypothetical protein, conserved	YES	164;167;171	CK1;GSK3;EGFR	4.8	1.2548e-24	2
Tc00.1047053507765.140	Tc00.1047053507765.140 hypothetical protein, conserved	YES	1218;1224;1227;1230;1231;1232;1241	CK1;NEK6;FHA KAPP	2.8	1.5021e-24	1
Tc00.1047053511661.50	Tc00.1047053511661.50 small ubiquitin protein, putative	YES	9		21.5	4.2088e-24	1
Tc00.1047053504157.10;Tc00.1047053511109.130	Tc00.1047053504157.10 heterogeneous nuclear ribonucleoprotein H/F, putative;Tc00.1047053511109.130 heterogeneous nuclear ribonucleoprotein H/F, putative	YES	251;339	CAMK2	7.1	7.7454e-24	2
Tc00.1047053504255.30;Tc00.1047053510577.10;Tc00.1047053510575.239	Tc00.1047053504255.30 hypothetical protein, conserved;Tc00.1047053510577.10 hypothetical protein, conserved	YES	416;418;421	FHA2 Rad53p	9	1.0664e-23	3
Tc00.1047053505987.20;Tc00.1047053506705.50	Tc00.1047053505987.20 hypothetical protein;Tc00.1047053506705.50 hypothetical protein	YES	447		1.2	1.0668e-23	2
Tc00.1047053507649.20	Tc00.1047053507649.20 hypothetical protein, conserved	YES	899		0.5	1.0668e-23	1
Tc00.1047053507023.170;Tc00.1047053511751.60	Tc00.1047053507023.170 hypothetical protein, conserved;Tc00.1047053511751.60 hypothetical protein, conserved	YES	72;102;103;106;108;149	PLK1;CK1;ERK/MAPK;FHA1 Rad53p;CDK1	8.5	1.4643e-23	2
Tc00.1047053509067.60	Tc00.1047053509067.60 hypothetical protein, conserved	YES	597;602;610;613;2001;2002;2006	CK1;GSK3;AURORA;CDK1;CK2	2.2	1.918e-23	1
Tc00.1047053509911.124;Tc00.1047053507389.20	Tc00.1047053509911.124 hypothetical protein, conserved;Tc00.1047053507389.20 hypothetical protein, conserved	YES	35;36;52;78;79	CDK2;CDK1;PKA;CAMK2;PKD;CHK1;GSK3;CK2;AURORA;AURORA-A	40.7	2.2304e-23	2
Tc00.1047053510735.90	Tc00.1047053510735.90 hypothetical protein, conserved	YES	693;695;727;810;812;815;816	CK2;CAMK2;PKD;CHK1/2;CHK1;CK1;PKA;Polo box	4.8	8.4893e-23	1
Tc00.1047053510635.40	Tc00.1047053510635.40 hypothetical protein, conserved	YES	179;180	PKA;CAMK2;PKD;CHK1/2;CHK1;FHA KAPP	24.5	2.3499e-22	1
Tc00.1047053506825.40	Tc00.1047053506825.40 hypothetical protein, conserved	YES	179;182;183;189;190;340	GSK3;CK1;CK2;NEK6;FHA KAPP	11.7	2.9729e-22	1
Tc00.1047053510055.50	Tc00.1047053510055.50 hypothetical protein, conserved	YES	100;101;105;792;797;800;803	PKA;GSK3;CK1;FHA KAPP;CAMK2	9.8	3.3281e-22	1
Tc00.1047053510731.20;Tc00.1047053506887.20	Tc00.1047053510731.20 hypothetical protein, conserved;Tc00.1047053506887.20 hypothetical protein, conserved	YES	102	FHA KAPP	8.8	3.8335e-22	2
Tc00.1047053506925.110	Tc00.1047053506925.110 hypothetical protein, conserved	YES	26;31;39	PKA;GSK3;AURORA;CK1;PLK1;CDK2;CDK1;NEK6;NIMA	18.2	5.7286e-22	1
Tc00.1047053506443.70;Tc00.1047053508265.10	Tc00.1047053506443.70 glutathione-S-transferase/glutaredoxin, putative;Tc00.1047053508265.10 glutathione-S-transferase/glutaredoxin, putative	YES	263		10.6	1.0714e-21	2
Tc00.1047053504741.80	Tc00.1047053504741.80 hypothetical protein, conserved	YES	31;32;33;35	PKA;CAMK2;PKA/AKT;CK1	3.2	1.1378e-21	1
Tc00.1047053506485.60	Tc00.1047053506485.60 hypothetical protein, conserved	YES	500;501;502;923;948;1038;1041;1043;1054;1059	PKA;CDK2;ERK/MAPK;CDK1;GSK3;CK1;FHA2 Rad53p	6.9	1.6952e-21	1
Tc00.1047053511749.9;Tc00.1047053507023.220	Tc00.1047053511749.9 hypothetical protein, conserved	YES	1322;1323;1324;1325;1327;1329	CK1;CK2	2.2	1.9376e-21	2
Tc00.1047053507839.18	Tc00.1047053507839.18 hypothetical protein, conserved	YES	2;5;7;8;10;15;19;22	CK1;FHA KAPP;CK2;PLK1	35.4	2.0918e-21	1
Tc00.1047053508479.270	Tc00.1047053508479.270 hypothetical protein, conserved	YES	49;57	CK2	12.8	2.1523e-21	1
Tc00.1047053510863.9	Tc00.1047053510863.9 hypothetical protein	YES	57;59;117;119;120;121;123;356	GSK3;PKA;CK1;CAMK2;PKA/AKT	9.9	2.8459e-21	1
Tc00.1047053509395.40	Tc00.1047053509395.40 hypothetical protein, conserved	YES	233;532;534	CK2;CAMK2;CK1	3.4	4.124e-21	1
Tc00.1047053504069.120	Tc00.1047053504069.120 amino acid transporter, putative	YES	37;39;42;45;46;51	NEK6;CK2;CAMK2;EGFR	6.1	4.1971e-21	1
Tc00.1047053504109.20	Tc00.1047053504109.20 hypothetical protein, conserved	YES	867;871;872;875;877	GSK3;CK1;CK2	2.3	4.4062e-21	1
Tc00.1047053507019.10	Tc00.1047053507019.10 protein kinase, putative	YES	19;21;129;131;133	GSK3;CK1;CAMK2;PKD;CHK1/2;CHK1	2.5	5.182e-21	1
Tc00.1047053511361.60;Tc00.1047053508899.90	Tc00.1047053511361.60 hypothetical protein;Tc00.1047053508899.90 hypothetical protein	YES	795;802;803;805;808;810	PKA;NEK6;CK1;ERK/MAPK;CAMK2;CK2	3	1.2545e-20	2
Tc00.1047053507559.100;Tc00.1047053510303.30	Tc00.1047053507559.100 hypothetical protein, conserved;Tc00.1047053510303.30 hypothetical protein, conserved	YES	560;563	CK1	4.9	1.2873e-20	2
Tc00.1047053511733.90	Tc00.1047053511733.90 hypothetical protein, conserved	YES	39;41;42;43	GSK3;CK1;CDK2;CDK1;Polo box	14.7	3.4992e-20	1
Tc00.1047053511859.80	Tc00.1047053511859.80 hypothetical protein	YES	309;312	PKA;CAMK2;AURORA;CHK1;CK1	2.8	8.8266e-20	1
Tc00.1047053511491.80	Tc00.1047053511491.80 mitogen-activated protein kinase, putative|protein kinase, putative	YES	271;273		2.6	1.0407e-19	1
Tc00.1047053508277.320;Tc00.1047053404073.10	Tc00.1047053508277.320 hypothetical protein, conserved;Tc00.1047053404073.10 hypothetical protein, conserved	YES	257		4.4	1.0809e-19	2
Tc00.1047053504881.30;Tc00.1047053510043.50	Tc00.1047053504881.30 hypothetical protein, conserved;Tc00.1047053510043.50 hypothetical protein, conserved	YES	718	CK1;CK2;CAMK2	0.8	1.1198e-19	2
Tc00.1047053506943.10;Tc00.1047053509065.20	Tc00.1047053506943.10 mitogen-activated protein kinase 5, putative|protein kinase, putative;Tc00.1047053509065.20 mitogen-activated protein kinase 5, putative|protein kinase, putative	YES	207	NEK6	4.8	2.6541e-19	2
Tc00.1047053503637.30;Tc00.1047053510183.20	Tc00.1047053503637.30 dipeptidyl-peptidase 8-like serine peptidase, putative|serine peptidase, clan SC, family S9B, putative;Tc00.1047053510183.20 dipeptidyl-peptidase 8-like serine peptidase, putative|serine peptidase, clan SC, family S9B, putative	YES	556	FHA KAPP	8.3	2.7165e-19	2
Tc00.1047053511283.280	Tc00.1047053511283.280 protein kinase, putative|serine/threonine-protein kinase nek1, putative	YES	865;869	GSK3;CK1;CDK2;ERK/MAPK;CDK1	0.9	3.2813e-19	1
Tc00.1047053503731.9	Tc00.1047053503731.9 hypothetical protein	YES	117;119;120;121;123;177;181;356	GSK3;CK1;PKA;CAMK2;PKA/AKT	4.6	3.6301e-19	1
Tc00.1047053509331.189	Tc00.1047053509331.189 hypothetical protein, conserved	YES	995;998;1068;1069;1070;1075;1443;1444	CK1;GSK3;CAMK2;NEK6;PKA;PKD;AURORA;AURORA-A;CHK1/2;CHK1	2.5	1.1047e-18	1
Tc00.1047053506211.180;Tc00.1047053511289.50	Tc00.1047053506211.180 protein kinase, putative;Tc00.1047053511289.50 protein kinase, putative	YES	163;165		3.1	1.941e-18	2
Tc00.1047053508723.30;Tc00.1047053509791.50	Tc00.1047053508723.30 hypothetical protein, conserved;Tc00.1047053509791.50 hypothetical protein, conserved	YES	728;731;734;738;741;744	CK1;CAMK2;PKD;CHK1;GSK3	5.9	1.947e-18	2
Tc00.1047053504055.10	Tc00.1047053504055.10 hypothetical protein, conserved	YES	209;213;215;216;220;222	CK1;CK2;FHA2 Rad53p;NEK6;Polo box	8.4	2.0006e-18	1
Tc00.1047053509153.20	Tc00.1047053509153.20 hypothetical protein, conserved	YES	335;346;353	CAMK2;CHK1;GSK3	14.8	2.6965e-18	1
Tc00.1047053507609.70;Tc00.1047053503639.20	Tc00.1047053507609.70 hypothetical protein, conserved;Tc00.1047053503639.20 hypothetical protein, conserved	YES	250;252;256;294;296	PKA;CK1;CK2;GSK3;PKD;CDK1;CHK1;FHA KAPP;NEK6	9.9	2.98e-18	2
Tc00.1047053503923.20;Tc00.1047053508585.10	Tc00.1047053503923.20 hypothetical protein, conserved;Tc00.1047053508585.10 hypothetical protein, conserved	YES	2;8;11;12	PKA;GSK3;CK1;CK2;PLK;PLK1	7.7	3.0086e-18	2
Tc00.1047053506303.100;Tc00.1047053506811.140	Tc00.1047053506303.100 hypothetical protein, conserved;Tc00.1047053506811.140 hypothetical protein, conserved	YES	9;16;185;187;190	PKA;CAMK2;PKA/AKT;AURORA;CK1	13.9	4.0551e-18	2
Tc00.1047053509179.160;Tc00.1047053507047.100	Tc00.1047053509179.160 hypothetical protein, conserved;Tc00.1047053507047.100 hypothetical protein, conserved	YES	201;203;205;209	GSK3;CAMK2;CK1;CK2	5	5.4443e-18	2
Tc00.1047053511585.40;Tc00.1047053510155.40	Tc00.1047053511585.40 DNA-damage inducible protein DDI1-like protein, putative;Tc00.1047053510155.40 DNA-damage inducible protein DDI1-like protein, putative	YES	412;415;416;417	PKA;AURORA;CK1;FHA KAPP	6.5	7.008e-18	2
Tc00.1047053508441.10	Tc00.1047053508441.10 NUP-1 protein, putative	YES	727;733	CAMK2;PKA;CDK2;CDK1	1.7	8.1006e-18	1
Tc00.1047053510749.50;Tc00.1047053510655.159	Tc00.1047053510749.50 hypothetical protein, conserved;Tc00.1047053510655.159 hypothetical protein, conserved	YES	3;6;18	CK1;CAMK2	1.9	1.9471e-17	2
Tc00.1047053510661.260;Tc00.1047053510737.119	Tc00.1047053510661.260 hypothetical protein, conserved;Tc00.1047053510737.119 hypothetical protein, conserved	YES	2;3;4	CK2	1.9	2.0157e-17	2
Tc00.1047053510305.70	Tc00.1047053510305.70 hypothetical protein, conserved	YES	357;445;496	GSK3;CAMK2;CHK1	24.6	3.025e-17	1
Tc00.1047053509607.20;Tc00.1047053508569.10	Tc00.1047053509607.20 hypothetical protein, conserved;Tc00.1047053508569.10 hypothetical protein, conserved	YES	108;110;111;112;114;121;122;123;127;129;132;136	NEK6;GSK3;CK1;ERK/MAPK;WW GroupIV;FHA KAPP	6.8	3.3466e-17	2
Tc00.1047053506181.70;Tc00.1047053506177.150;Tc00.1047053503395.59	Tc00.1047053506181.70 hypothetical protein, conserved;Tc00.1047053506177.150 hypothetical protein, conserved;Tc00.1047053503395.59 hypothetical protein, conserved	YES	749;750;754	CK1;GSK3;NEK6	1.8	3.3765e-17	3
Tc00.1047053504769.80	Tc00.1047053504769.80 hypothetical protein, conserved	YES	601;603;618;620;621	CAMK2;PKA;PKA/AKT;CK1	5.8	6.7601e-17	1
Tc00.1047053507629.20	Tc00.1047053507629.20 hypothetical protein, conserved	YES	495	CDK1	3.7	9.5655e-17	1
Tc00.1047053506871.130	Tc00.1047053506871.130 hypothetical protein, conserved	YES	14;15;16;17	CK1;FHA1 Rad53p	3.7	4.8664e-16	1
Tc00.1047053510761.70	Tc00.1047053510761.70 ubiquitin hydrolase, putative|cysteine peptidase, Clan CA, family C19, putative	YES	947;949;952;955;956	CK1;ERK/MAPK;WW GroupIV;FHA2 Rad53p	1.9	5.7338e-16	1
Tc00.1047053511643.10;Tc00.1047053511923.130;Tc00.1047053507091.30;Tc00.1047053508375.60	Tc00.1047053511643.10 hypothetical protein, conserved;Tc00.1047053511923.130 hypothetical protein, conserved;Tc00.1047053507091.30 hypothetical protein, conserved;Tc00.1047053508375.60 hypothetical protein, conserved	YES	280	PLK1	18.2	6.8895e-16	4
Tc00.1047053511821.60;Tc00.1047053510533.70	Tc00.1047053511821.60 protein kinase, putative	YES	479;482;484	PLK1;CK1;GSK3;CK2	6.3	7.0976e-16	2
Tc00.1047053506471.10	Tc00.1047053506471.10 hypothetical protein, conserved	YES	182;184;199;201;202	CAMK2;PKA;PKA/AKT;CK1	11.6	1.0912e-15	1
Tc00.1047053507049.170	Tc00.1047053507049.170 33 kDa inner dynein arm light chain, axonemal, putative	YES	45		2.2	1.1163e-15	1
Tc00.1047053510661.240;Tc00.1047053510741.30	Tc00.1047053510661.240 hypothetical protein, conserved;Tc00.1047053510741.30 hypothetical protein, conserved	YES	100	CK1;GSK3;CDK2;ERK/MAPK;CDK1;WW GroupIV	3.3	1.1822e-15	2
Tc00.1047053503479.70	Tc00.1047053503479.70 hypothetical protein, conserved	YES	16;17;18;21;23;883;886;887;893;894;895	GSK3;CK1;CAMK2;PKA;PKA/AKT;PKC;FHA KAPP	4.7	1.2572e-15	1
Tc00.1047053506989.120;Tc00.1047053503811.80	Tc00.1047053506989.120 hypothetical protein, conserved;Tc00.1047053503811.80 hypothetical protein, conserved	YES	599;600;602;611	CK2;CK1	5.4	1.4738e-15	2
Tc00.1047053508777.40;Tc00.1047053509029.70	Tc00.1047053508777.40 leucine-rich repeat protein, putative;Tc00.1047053509029.70 leucine-rich repeat protein, putative	YES	62;304;306;1129;1132;1134	NEK6;CK1;AURORA;PKA;CAMK2;PKA/AKT;FHA KAPP;EGFR	3.5	2.0346e-15	2
Tc00.1047053508637.90;Tc00.1047053511911.130	Tc00.1047053508637.90 phosphoglucomutase, putative;Tc00.1047053511911.130 phosphoglucomutase, putative	YES	134	NEK6	5.5	2.1121e-15	2
Tc00.1047053511287.110;Tc00.1047053503833.50	Tc00.1047053511287.110 hypothetical protein, conserved;Tc00.1047053503833.50 hypothetical protein, conserved	YES	8;10;78;79;81	CK1;PKA;CK2	6.8	3.4718e-15	2
Tc00.1047053508051.20;Tc00.1047053506633.20	Tc00.1047053508051.20 hypothetical protein, conserved	YES	256;260;263;265;266;267;944;947;948;1403;1406	PKA;CK1;AURORA;GSK3;FHA KAPP	4.6	3.672e-15	2
Tc00.1047053509157.120;Tc00.1047053508443.60	Tc00.1047053509157.120 hypothetical protein, conserved;Tc00.1047053508443.60 hypothetical protein, conserved	YES	398	CK2	18.5	3.8682e-15	2
Tc00.1047053503829.80	Tc00.1047053503829.80 hypothetical protein, conserved	YES	420;425		8.7	5.2272e-15	1
Tc00.1047053508231.210;Tc00.1047053506249.40	Tc00.1047053508231.210 hypothetical protein, conserved;Tc00.1047053506249.40 hypothetical protein, conserved	YES	248;269;270;272;273;332	CK2;CAMK2;PKA/AKT;PKA;CK1;FHA1 Rad53p	13.8	7.5187e-15	2
Tc00.1047053503415.30;Tc00.1047053508811.30	Tc00.1047053503415.30 hypothetical protein, conserved;Tc00.1047053508811.30 hypothetical protein, conserved	YES	597;599;600;601;608;609;1179;1181;1182;1256;1258;1259	CK1;CAMK2;NEK6;GSK3;PKA;FHA KAPP	2.5	9.8356e-15	2
Tc00.1047053511421.100	Tc00.1047053511421.100 hypothetical protein, conserved	YES	208;211;217	PLK1;CK1	6.4	1.051e-14	1
Tc00.1047053507709.120	Tc00.1047053507709.120 hypothetical protein, conserved	YES	1293		2	1.4668e-14	1
Tc00.1047053511761.70;Tc00.1047053511303.140	Tc00.1047053511761.70 hypothetical protein, conserved;Tc00.1047053511303.140 hypothetical protein, conserved	YES	437;438;440;443;445	CK1;PLK1;NEK6	5.2	2.0531e-14	2
Tc00.1047053510091.60;Tc00.1047053510421.310	Tc00.1047053510091.60 hypothetical protein, conserved;Tc00.1047053510421.310 hypothetical protein, conserved	YES	501;502	PKA;GSK3;CAMK2	3.8	2.5466e-14	2
Tc00.1047053506947.10	Tc00.1047053506947.10 hypothetical protein, conserved	YES	306;307;310	PKA;CK1;GSK3;CAMK2;FHA KAPP	2.6	3.4032e-14	1
Tc00.1047053507795.10	Tc00.1047053507795.10 membrane associated protein, putative	YES	130;132	PKA;CAMK2;PKA/AKT;PKD;AURORA;AURORA-A;CHK1;NEK6	5.5	4.9605e-14	1
Tc00.1047053511385.110	Tc00.1047053511385.110 hypothetical protein	YES	84;86;89;92	CDK2;CDK1;PKA;CK1	1.8	5.3133e-14	1
Tc00.1047053508851.189;Tc00.1047053511589.140	Tc00.1047053508851.189 phosphoenolpyruvate mutase, putative;Tc00.1047053511589.140 phosphoenolpyruvate mutase, putative|PEP mutase, putative	YES	126		9	6.7108e-14	2
Tc00.1047053508307.100	Tc00.1047053508307.100 hypothetical protein, conserved	YES	2;5	CK1	12	7.1557e-14	1
Tc00.1047053510649.24	Tc00.1047053510649.24 membrane associated protein, putative	YES	2068;2070	PKA;CAMK2;PKA/AKT;PKD;AURORA;AURORA-A;CHK1;NEK6	1.7	7.483e-14	1
Tc00.1047053508601.100;Tc00.1047053511801.10	Tc00.1047053508601.100 hypothetical protein, conserved;Tc00.1047053511801.10 hypothetical protein, conserved	YES	453;465;562	CAMK2;PKA	9.5	9.6435e-14	2
Tc00.1047053509761.10	Tc00.1047053509761.10 hypothetical protein, conserved	YES	859		3.7	1.2745e-13	1
Tc00.1047053507031.150;Tc00.1047053504111.49	Tc00.1047053507031.150 hypothetical protein, conserved;Tc00.1047053504111.49 hypothetical protein, conserved	YES	82;85;893	CK1	2.3	1.8538e-13	2
Tc00.1047053511753.9;Tc00.1047053507021.70	Tc00.1047053511753.9 hypothetical protein, conserved;Tc00.1047053507021.70 hypothetical protein, conserved	YES	159;161;182;183	CK2	11.3	2.4638e-13	2
Tc00.1047053510285.70;Tc00.1047053503823.169	Tc00.1047053510285.70 protein kinase, putative;Tc00.1047053503823.169 protein kinase, putative	YES	57;551	CAMK2	2.5	2.9469e-13	2
Tc00.1047053508445.90;Tc00.1047053511715.90	Tc00.1047053508445.90 hypothetical protein, conserved;Tc00.1047053511715.90 hypothetical protein, conserved	YES	4;29;45	CAMK2;CHK1;ERK/MAPK;WW GroupIV;PKA;AURORA;NIMA	5.6	3.2191e-13	2
Tc00.1047053504157.100;Tc00.1047053511109.40	Tc00.1047053504157.100 hypothetical protein, conserved;Tc00.1047053511109.40 hypothetical protein, conserved	YES	123;125;126;128	CK1;CK2	5.3	3.2875e-13	2
Tc00.1047053506355.10;Tc00.1047053511041.40;Tc00.1047053508551.39;Tc00.1047053508551.30;Tc00.1047053508231.9;Tc00.1047053424937.20	Tc00.1047053506355.10 hexose transporter, putative;Tc00.1047053511041.40 hexose transporter, putative;Tc00.1047053508551.39 hexose transporter, putative;Tc00.1047053508551.30 hexose transporter, putative	YES	531;537	PKA;CK2;ERK/MAPK	7.4	3.7051e-13	6
Tc00.1047053508397.50	Tc00.1047053508397.50 hypothetical protein, conserved	YES	255;258	CK1	2.7	3.7871e-13	1
Tc00.1047053510221.39	Tc00.1047053510221.39 adenosine monophosphate deaminase, putative	YES	100	PKA	1.4	4.93e-13	1
Tc00.1047053506315.90;Tc00.1047053506739.190	Tc00.1047053506315.90 serine/threonine protein kinase, putative|protein kinase, putative;Tc00.1047053506739.190 serine/threonine protein kinase, putative|protein kinase, putative	YES	130	CDK2;CDK1	1.5	4.93e-13	2
Tc00.1047053506755.70;Tc00.1047053510359.60	Tc00.1047053506755.70 hypothetical protein, conserved;Tc00.1047053510359.60 hypothetical protein, conserved	YES	87;96;97;103;105	CK1;NEK6;CK2;GSK3	8.5	5.0557e-13	2
Tc00.1047053506145.20;Tc00.1047053508347.30	Tc00.1047053506145.20 hypothetical protein, conserved;Tc00.1047053508347.30 hypothetical protein, conserved	YES	274;435;437;439;443;446;448;450	CK1;GSK3;CAMK2;CK2;PKA/AKT	7.8	6.648e-13	2
Tc00.1047053510971.69	Tc00.1047053510971.69 hypothetical protein, conserved	YES	648;653;654;655	CK2	3.1	6.7004e-13	1
Tc00.1047053507277.10;Tc00.1047053509895.100;Tc00.1047053510007.60	Tc00.1047053507277.10 hypothetical protein, conserved;Tc00.1047053509895.100 hypothetical protein, conserved;Tc00.1047053510007.60 hypothetical protein, conserved	YES	415;416;419	CK1;GSK3	4.7	7.9771e-13	3
Tc00.1047053508119.160;Tc00.1047053507939.30	Tc00.1047053508119.160 hypothetical protein, conserved;Tc00.1047053507939.30 hypothetical protein, conserved	YES	128;130;131;132;136;138;148	PKA;CK1;GSK3;CAMK2	7	8.7541e-13	2
Tc00.1047053508533.50	Tc00.1047053508533.50 hypothetical protein, conserved	YES	155;156	GSK3;CAMK2;PKA;FHA2 Rad53p	1.1	1.5477e-12	1
Tc00.1047053506941.194;Tc00.1047053511513.30	Tc00.1047053506941.194 hypothetical protein, conserved	YES	2237;2239;2241;2242;2244	GSK3;NEK6;CAMK2;PKA/AKT;PKD;CHK1/2;CHK1;CK1	0.6	2.8232e-12	2
Tc00.1047053506289.60	Tc00.1047053506289.60 hypothetical protein, conserved	YES	223;224;227	GSK3;CK1	2.5	3.2258e-12	1
Tc00.1047053506227.40;Tc00.1047053511847.80	Tc00.1047053506227.40 hypothetical protein, conserved;Tc00.1047053511847.80 hypothetical protein, conserved	YES	2;4;6;113;115;117;118	PKA;GSK3;AURORA;CAMK2;PKA/AKT;CK1	13.1	3.9056e-12	2
Tc00.1047053507993.80	Tc00.1047053507993.80 protein kinase, putative|glycogen synthase kinase, putative	YES	187		11.6	5.0883e-12	1
Tc00.1047053504153.340;Tc00.1047053506301.40	Tc00.1047053504153.340 hypothetical protein, conserved;Tc00.1047053506301.40 hypothetical protein, conserved	YES	614;619	PLK1	1.6	7.3685e-12	2
Tc00.1047053506147.110	Tc00.1047053506147.110 hypothetical protein, conserved	YES	36;39;41;727;810;812;815;816	CK2;CAMK2;PKD;CHK1/2;CHK1;NEK6;CK1;PKA;Polo box	4.1	7.5774e-12	1
Tc00.1047053510299.70;Tc00.1047053503527.60	Tc00.1047053510299.70 hypothetical protein, conserved;Tc00.1047053503527.60 hypothetical protein, conserved	YES	129;131;132	PKA;CAMK2;PKA/AKT;PKD;AURORA;AURORA-A;CHK1;CK1	5.5	7.6415e-12	2
Tc00.1047053506493.9;Tc00.1047053510121.90	Tc00.1047053506493.9 hypothetical protein, conserved;Tc00.1047053510121.90 hypothetical protein, conserved	YES	314;317;362;364;366;367	GSK3;CK1;CK2;PKA;FHA2 Rad53p	7.8	1.5154e-11	2
Tc00.1047053506511.40	Tc00.1047053506511.40 hypothetical protein, conserved	YES	465;466;467;468	CK1;NEK6	3	2.0381e-11	1
Tc00.1047053510359.20;Tc00.1047053506755.20	Tc00.1047053510359.20 paraflagellar rod component, putative;Tc00.1047053506755.20 paraflagellar rod component, putative	YES	521;523	CAMK2	6.9	2.1665e-11	2
Tc00.1047053510947.30;Tc00.1047053509497.20	Tc00.1047053510947.30 hypothetical protein, conserved;Tc00.1047053509497.20 hypothetical protein, conserved	YES	4;8	CK2	14.9	2.6585e-11	2
Tc00.1047053508067.10;Tc00.1047053510573.19	Tc00.1047053508067.10 hypothetical protein, conserved;Tc00.1047053510573.19 hypothetical protein, conserved	YES	102;103;106;109;123;128	GSK3;NEK6;PKA;CK1	5.2	2.9288e-11	2
Tc00.1047053511725.160	Tc00.1047053511725.160 hypothetical protein, conserved	YES	861	PKA;CK1;CAMK2;PKA/AKT	1.6	3.1182e-11	1
Tc00.1047053510901.170	Tc00.1047053510901.170 hypothetical protein, conserved	YES	1071;1075;1202;1246;1247;1248;1371;1373	GSK3;CK1;AURORA;PKA;CAMK2;FHA KAPP	2.9	9.9811e-11	1
Tc00.1047053504255.20;Tc00.1047053510577.30	Tc00.1047053504255.20 hypothetical protein;Tc00.1047053510577.30 hypothetical protein	YES	430;432;434;668;670;672;675	CK1;GSK3;CAMK2;PKD;CHK1/2;CHK1;NEK6;PKA/AKT	3.2	1.0279e-10	2
Tc00.1047053504253.50;Tc00.1047053507737.20	Tc00.1047053504253.50 hypothetical protein, conserved;Tc00.1047053507737.20 hypothetical protein, conserved	YES	143;145;148;149;150	CAMK2;PKD;CHK1/2;CHK1;PKA;CK1;CK2;NEK6;FHA KAPP	2.2	1.2949e-10	2
Tc00.1047053506559.190;Tc00.1047053510949.10	Tc00.1047053506559.190 dual specificity protein phosphatase, putative;Tc00.1047053510949.10 dual specificity protein phosphatase, putative	YES	429;432;434;435	CK1;FHA KAPP	1	1.6506e-10	2
Tc00.1047053510435.30;Tc00.1047053511545.180	Tc00.1047053510435.30 hypothetical protein, conserved;Tc00.1047053511545.180 hypothetical protein, conserved	YES	348;351;353;355;356	CK1;GSK3;CK2	4.5	1.8591e-10	2
Tc00.1047053506303.130	Tc00.1047053506303.130 hypothetical protein, conserved	YES	56;60;62;64;66	CK1;ERK/MAPK;WW GroupIV	4.9	2.5106e-10	1
Tc00.1047053508909.330	Tc00.1047053508909.330 protein kinase, putative	YES	82;89;96;388;389	PKA;GSK3;CAMK2;NEK6;ERK/MAPK;CDK1;WW GroupIV	3.4	2.5178e-10	1
Tc00.1047053506893.70;Tc00.1047053508501.220	Tc00.1047053506893.70 hypothetical protein, conserved;Tc00.1047053508501.220 hypothetical protein, conserved	YES	571;573;575;576	GSK3;NEK6;CK1	2.2	2.5215e-10	2
Tc00.1047053511491.40	Tc00.1047053511491.40 hypothetical protein, conserved	YES	670;672	CDK1	2.7	3.107e-10	1
Tc00.1047053506625.80	Tc00.1047053506625.80 cAMP-specific phosphodiesterase, putative	YES	485;487;488;489	CK1;GSK3;NEK6;PKA;CAMK2;PKD;CHK1/2;CHK1	4.7	4.7975e-10	1
Tc00.1047053507951.299;Tc00.1047053504143.10;Tc00.1047053506485.10	Tc00.1047053507951.299 hypothetical protein, conserved;Tc00.1047053504143.10 hypothetical protein, conserved;Tc00.1047053506485.10 hypothetical protein, conserved	YES	10	CK2	3.6	5.3025e-10	3
Tc00.1047053509745.40	Tc00.1047053509745.40 hypothetical protein, conserved	YES	11;17;103;144	CK1;CAMK2	11.1	6.3021e-10	1
Tc00.1047053509595.44	Tc00.1047053509595.44 hypothetical protein, conserved	YES	101	NEK6	3	7.7234e-10	1
Tc00.1047053507053.190	Tc00.1047053507053.190 hypothetical protein, conserved	YES	315	PKA;CK1	5.5	7.7908e-10	1
Tc00.1047053508879.220	Tc00.1047053508879.220 hypothetical protein, conserved	YES	313;315;317	GSK3;CK1;NEK6	2.4	8.6993e-10	1
Tc00.1047053506721.20;Tc00.1047053511445.20	Tc00.1047053506721.20 radial spoke protein 3, putative;Tc00.1047053511445.20 radial spoke protein 3, putative	YES	107	CAMK2	20.4	1.3219e-09	2
Tc00.1047053503987.50	Tc00.1047053503987.50 hypothetical protein, conserved	YES	415;417;418;423	CK1;CAMK2;PKA;CDK1	1.9	1.7637e-09	1
Tc00.1047053509695.50;Tc00.1047053509967.70	Tc00.1047053509695.50 katanin, putative;Tc00.1047053509967.70 katanin, putative	YES	92;94;97;314;315;319	PKA;GSK3;CAMK2;CK1;CDK2;CDK1;NEK6	5.1	1.8174e-09	2
Tc00.1047053507641.190	Tc00.1047053507641.190 hypothetical protein, conserved	YES	1275		1.5	2.0604e-09	1
Tc00.1047053507529.10	Tc00.1047053507529.10 hypothetical protein, conserved	YES	104;105;107;109	GSK3;CK1	11.2	2.1483e-09	1
Tc00.1047053506791.50	Tc00.1047053506791.50 hypothetical protein, conserved	YES	325;327;328	PKA;CK1;ERK/MAPK;CDK1;WW GroupIV;NEK6	6	2.2509e-09	1
Tc00.1047053508179.50;Tc00.1047053510941.6	Tc00.1047053508179.50 hypothetical protein, conserved;Tc00.1047053510941.6 hypothetical protein, conserved	YES	48;52	FHA1 Rad53p	7.5	2.7764e-09	2
Tc00.1047053511071.10;Tc00.1047053511903.90	Tc00.1047053511071.10 hypothetical protein, conserved;Tc00.1047053511903.90 hypothetical protein, conserved	YES	372	ERK/MAPK;WW GroupIV	6.4	2.79e-09	2
Tc00.1047053510579.50;Tc00.1047053510241.90	Tc00.1047053510579.50 hypothetical protein, conserved;Tc00.1047053510241.90 hypothetical protein, conserved	YES	251;254;255;256;257;258;404;407;596;597;599	PKD;CHK1;PLK1;NEK6;CK1;GSK3;FHA KAPP	6	4.0581e-09	2
Tc00.1047053509647.130	Tc00.1047053509647.130 hypothetical protein, conserved	YES	91;93;95	GSK3;CDK2;CDK1;CK1;CK2	39.6	5.2297e-09	1
Tc00.1047053511725.180	Tc00.1047053511725.180 dynein, putative	YES	540;541	PKA;CAMK2;PKA/AKT	3.5	9.693e-09	1
Tc00.1047053503465.10;Tc00.1047053511181.10	Tc00.1047053503465.10 hypothetical protein, conserved;Tc00.1047053511181.10 hypothetical protein, conserved	YES	1025;1027		2.3	1.2282e-08	2
Tc00.1047053510515.30;Tc00.1047053509859.10	Tc00.1047053510515.30 hypothetical protein, conserved;Tc00.1047053509859.10 hypothetical protein, conserved	YES	276;355	NEK6;FHA1 Rad53p	9.3	1.2545e-08	2
Tc00.1047053508999.220;Tc00.1047053506563.200	Tc00.1047053508999.220 calpain cysteine peptidase, putative|cysteine peptidase, Clan CA, family C2, putative;Tc00.1047053506563.200 calpain cysteine peptidase, putative|cysteine peptidase, Clan CA, family C2, putative	YES	716	PKA	6.3	1.4483e-08	2
Tc00.1047053509267.110;Tc00.1047053510031.70	Tc00.1047053509267.110 hypothetical protein, conserved;Tc00.1047053510031.70 hypothetical protein, conserved	YES	5;8;11	CK1	10.1	1.6259e-08	2
Tc00.1047053510889.190	Tc00.1047053510889.190 hypothetical protein, conserved	YES	1514;1517;1572;1573;1577	CK1;CK2	1.9	1.7512e-08	1
Tc00.1047053510663.40;Tc00.1047053510737.60	Tc00.1047053510663.40 hypothetical protein, conserved	YES	180;184;186;203;205;207;209;242;243	PKA;GSK3;CAMK2;PKA/AKT;AURORA;AURORA-A;CK1;CDK2;CDK1;NEK6;PKD;CHK1/2;CHK1	21.2	1.9238e-08	2
Tc00.1047053511389.50	Tc00.1047053511389.50 hypothetical protein, conserved	YES	221	PKA;CK1;CDK2;CDK1	5.3	1.9261e-08	1
Tc00.1047053508153.150	Tc00.1047053508153.150 hypothetical protein, conserved	YES	189;192;193;199;201;202	CAMK2;CK1;PKA;CDK2;CDK1;Polo box	13.4	2.3149e-08	1
Tc00.1047053506265.114;Tc00.1047053506435.134	Tc00.1047053506265.114 hypothetical protein, conserved;Tc00.1047053506435.134 hypothetical protein, conserved	YES	197	CAMK2;Polo box	7.3	2.3271e-08	2
Tc00.1047053509179.60;Tc00.1047053511303.9	Tc00.1047053509179.60 hypothetical protein, conserved;Tc00.1047053511303.9 hypothetical protein, conserved	YES	103;107;212	GSK3;CAMK2;PKA/AKT;CK1	7.9	2.3869e-08	2
Tc00.1047053508241.70;Tc00.1047053511151.39	Tc00.1047053508241.70 hypothetical protein, conserved;Tc00.1047053511151.39 hypothetical protein, conserved	YES	14	PKA;NIMA	14.7	2.9076e-08	2
Tc00.1047053506789.210;Tc00.1047053508387.90	Tc00.1047053506789.210 paraflagellar rod protein, putative;Tc00.1047053508387.90 paraflagellar rod protein, putative	YES	666	CDK2;CDK1	2.5	2.9413e-08	2
Tc00.1047053509601.150;Tc00.1047053509767.150	Tc00.1047053509601.150 hypothetical protein, conserved;Tc00.1047053509767.150 hypothetical protein, conserved	YES	58		6.1	3.099e-08	2
Tc00.1047053509023.10;Tc00.1047053511127.20	Tc00.1047053509023.10 hypothetical protein, conserved|calcium binding protein EF hand, putative;Tc00.1047053511127.20 hypothetical protein, conserved|calcium binding protein EF hand, putative	YES	162	PKA;GSK3;CAMK2;AURORA;AURORA-A	6.5	3.1822e-08	2
Tc00.1047053506559.559;Tc00.1047053510877.10	Tc00.1047053506559.559 antigenic protein, putative;Tc00.1047053510877.10 antigenic protein, putative	YES	1944	CDK1	3.7	3.2766e-08	2
Tc00.1047053510219.10	Tc00.1047053510219.10 hypothetical protein, conserved	YES	263;265;267;372;374;377	PKA;CK1;CAMK2;GSK3;CK2	8	3.5147e-08	1
Tc00.1047053511863.30	Tc00.1047053511863.30 hypothetical protein, conserved	YES	97;100	CK1	7.4	3.5652e-08	1
Tc00.1047053508569.90	Tc00.1047053508569.90 hypothetical protein, conserved	YES	121;123;125;126	PKA;GSK3;CAMK2;PKA/AKT;PKD;CHK1/2;CHK1;CK1	7.8	4.0868e-08	1
Tc00.1047053508409.240;Tc00.1047053510143.50	Tc00.1047053508409.240 hypothetical protein, conserved;Tc00.1047053510143.50 hypothetical protein, conserved	YES	222;225	GSK3;NEK6;CK1	2.1	4.3246e-08	2
Tc00.1047053506957.80;Tc00.1047053511001.130	Tc00.1047053506957.80 hypothetical protein, conserved;Tc00.1047053511001.130 hypothetical protein, conserved	YES	1138;1141;1144;1147	CK1	2.2	4.582e-08	2
Tc00.1047053508831.66;Tc00.1047053511671.130	Tc00.1047053508831.66 hypothetical protein, conserved;Tc00.1047053511671.130 hypothetical protein, conserved	YES	278;303;304;306;307	GSK3;CK1;CK2;NEK6	8	4.7032e-08	2
Tc00.1047053511445.100;Tc00.1047053503703.100	Tc00.1047053511445.100 hypothetical protein, conserved;Tc00.1047053503703.100 hypothetical protein, conserved	YES	74;302;665	GSK3;PKA;NEK6;NIMA;CAMK2;PKA/AKT;PKD;CHK1	4.7	4.7797e-08	2
Tc00.1047053422921.10;Tc00.1047053506743.20	Tc00.1047053422921.10 hypothetical protein, conserved;Tc00.1047053506743.20 hypothetical protein, conserved	YES	46;49;68	CAMK2;PKA/AKT;CK1;CDK2;ERK/MAPK;CDK1;WW GroupIV	23	5.1646e-08	2
Tc00.1047053509331.74;Tc00.1047053504427.64	Tc00.1047053509331.74 hypothetical protein, conserved	YES	47;48	NEK6	23.3	5.382e-08	2
Tc00.1047053506735.30;Tc00.1047053509229.60	Tc00.1047053506735.30 hypothetical protein, conserved;Tc00.1047053509229.60 hypothetical protein, conserved	YES	98;230;233	CK1;GSK3;CAMK2	4.4	5.7191e-08	2
Tc00.1047053510719.210	Tc00.1047053510719.210 hypothetical protein, conserved	YES	11;17;103	CK1;CAMK2	9.1	6.0198e-08	1
Tc00.1047053509937.180	Tc00.1047053509937.180 tyrosyl-tRNA synthetase, putative	YES	367	FHA2 Rad53p	6.7	6.099e-08	1
Tc00.1047053510065.10	Tc00.1047053510065.10 hypothetical protein, conserved	YES	489;491	NEK6	2.8	6.2413e-08	1
Tc00.1047053511025.30	Tc00.1047053511025.30 mitogen-activated protein kinase, putative|kinase, putative	YES	158;160		1.5	6.9195e-08	1
Tc00.1047053507017.110	Tc00.1047053507017.110 hypothetical protein, conserved	YES	363	GSK3	7.2	9.4002e-08	1
Tc00.1047053505807.260	Tc00.1047053505807.260 hypothetical protein, conserved	YES	363	GSK3	8.2	9.5148e-08	1
Tc00.1047053506301.20;Tc00.1047053504153.320	Tc00.1047053506301.20 Golgi reassembly stacking protein (GRASP homologue), putative;Tc00.1047053504153.320 Golgi reassembly stacking protein (GRASP homologue), putative	YES	296;300	PLK1;ERK/MAPK;NEK6;WW GroupIV	2.3	9.7727e-08	2
Tc00.1047053509445.20	Tc00.1047053509445.20 hypothetical protein, conserved	YES	444;445	FHA1 Rad53p	5.6	9.9186e-08	1
Tc00.1047053511465.20	Tc00.1047053511465.20 hypothetical protein, conserved	YES	516;518	PKA;CK2;CAMK2	3.2	1.0008e-07	1
Tc00.1047053508175.300;Tc00.1047053509149.70	Tc00.1047053508175.300 hypothetical protein, conserved;Tc00.1047053509149.70 hypothetical protein, conserved	YES	277;284;287;288;308;311;320;323	PKA;CK1;GSK3;CAMK2;AURORA;AURORA-A;PKA/AKT;CDK1	13.9	1.1938e-07	2
Tc00.1047053511507.90;Tc00.1047053503909.68	Tc00.1047053511507.90 hypothetical protein, conserved;Tc00.1047053503909.68 hypothetical protein, conserved	YES	145;146	CDK2;CDK1;NEK6;FHA2 Rad53p	9.2	1.2344e-07	2
Tc00.1047053510353.30;Tc00.1047053509541.4;Tc00.1047053509539.67	Tc00.1047053510353.30 paraflagellar rod component Par4, putative;Tc00.1047053509541.4 paraflagellar rod component Par4, putative	YES	16		4.1	1.2813e-07	3
Tc00.1047053507089.110;Tc00.1047053506725.70	Tc00.1047053507089.110 hypothetical protein, conserved;Tc00.1047053506725.70 hypothetical protein, conserved	YES	399;401;406;678;680	CK1;GSK3;NEK6	5.2	1.2911e-07	2
Tc00.1047053507023.160	Tc00.1047053507023.160 hypothetical protein, conserved	YES	1138;1140;1143;1152;1154;1157;1160	CK1;ERK/MAPK;CDK1;WW GroupIV;PKA;FHA2 Rad53p;CAMK2;FHA KAPP	2	1.678e-07	1
Tc00.1047053503635.10;Tc00.1047053511001.60	Tc00.1047053503635.10 protein kinase, putative;Tc00.1047053511001.60 protein kinase, putative	YES	180;183;620;633	CK1	8	1.9193e-07	2
Tc00.1047053504427.140;Tc00.1047053507221.70	Tc00.1047053504427.140 hypothetical protein, conserved;Tc00.1047053507221.70 hypothetical protein, conserved	YES	454		2.3	2.6735e-07	2
Tc00.1047053506625.70	Tc00.1047053506625.70 RNA-binding protein, putative	YES	111	CK1;CAMK2;PKA/AKT;PKC;PIM1/2	12.2	2.7437e-07	1
Tc00.1047053505997.60;Tc00.1047053510643.190	Tc00.1047053505997.60 retrotransposon hot spot (RHS) protein, putative;Tc00.1047053510643.190 retrotransposon hot spot (RHS) protein, putative	YES	409;410;413	ERK/MAPK;CK1	3	3.3428e-07	2
Tc00.1047053511867.130	Tc00.1047053511867.130 hypothetical protein, conserved	YES	314;763;765;766	CK1;GSK3;CDK2;ERK/MAPK;CDK1;WW GroupIV;NEK6;CAMK2;PKD;CHK1/2;CHK1	4.4	3.6493e-07	1
Tc00.1047053506733.90;Tc00.1047053511857.10	Tc00.1047053506733.90 hypothetical protein, conserved;Tc00.1047053511857.10 hypothetical protein, conserved	YES	594	PKA;CAMK2	4.2	4.0566e-07	2
Tc00.1047053508119.100	Tc00.1047053508119.100 hypothetical protein, conserved	YES	223;233;236	CK1;CK2;CAMK2;FHA KAPP	7.3	5.3346e-07	1
Tc00.1047053508445.40;Tc00.1047053511715.30	Tc00.1047053508445.40 hypothetical protein, conserved;Tc00.1047053511715.30 hypothetical protein, conserved	YES	12;15	CK1	8.8	5.5979e-07	2
Tc00.1047053510659.4	Tc00.1047053510659.4 hypothetical protein, conserved	YES	19;22	CK1	4.7	5.5979e-07	1
Tc00.1047053506475.100;Tc00.1047053511431.90	Tc00.1047053506475.100 hypothetical protein, conserved;Tc00.1047053511431.90 hypothetical protein, conserved	YES	72;73;109;118;122	PKA;CAMK2;CDK1;Polo box;CK1;NEK6;GSK3;CDK2	5.9	5.8121e-07	2
Tc00.1047053504147.224	Tc00.1047053504147.224 hypothetical protein	YES	188;189;193;194	GSK3;ERK/MAPK;CDK1;Polo box;WW GroupIV;PKA;CK1;CK2;CAMK2;PKC	3.4	5.8161e-07	1
Tc00.1047053508387.160;Tc00.1047053506789.140	Tc00.1047053508387.160 hypothetical protein, conserved;Tc00.1047053506789.140 hypothetical protein, conserved	YES	159	CAMK2	5.7	5.9138e-07	2
Tc00.1047053506945.50;Tc00.1047053506835.99	Tc00.1047053506945.50 hypothetical protein, conserved;Tc00.1047053506835.99 hypothetical protein, conserved	YES	229;231;303;306;310;311;313;315;321;332	CK2;PKD;CHK1;PKA;NEK6;NIMA;FHA KAPP;EGFR	7.2	6.0475e-07	2
Tc00.1047053509611.160;Tc00.1047053510855.40	Tc00.1047053509611.160 proteasome regulatory non-ATPase subunit, putative;Tc00.1047053510855.40 proteasome regulatory non-ATPase subunit, putative	YES	294;298;299	CK1;CK2;GSK3;PLK;PLK1	11.4	6.5452e-07	2
Tc00.1047053503925.70;Tc00.1047053510349.40	Tc00.1047053503925.70 hypothetical protein, conserved;Tc00.1047053510349.40 hypothetical protein, conserved	YES	1268;1271;1274;1276	CK1;PLK1;NEK6	2.6	7.0533e-07	2
Tc00.1047053507049.41	Tc00.1047053507049.41 hypothetical protein, conserved	YES	80;87;88	CK2	12.6	7.3995e-07	1
Tc00.1047053504259.10	Tc00.1047053504259.10 hypothetical protein, conserved	YES	107;108;111;113	CK1;GSK3;NEK6	6.4	8.5632e-07	1
Tc00.1047053510661.129	Tc00.1047053510661.129 hypothetical protein, conserved	YES	19;20;21;25;26;28;29	PKA;CK1;GSK3;CAMK2;NEK6;PKC;FHA2 Rad53p	14.7	9.1568e-07	1
Tc00.1047053508199.30;Tc00.1047053509297.10	Tc00.1047053508199.30 hypothetical protein, conserved	YES	300;301;303;304	PKA;CK1;GSK3;CAMK2;Polo box;CDK2;ERK/MAPK;CDK1;WW GroupIV	1.7	9.4056e-07	2
Tc00.1047053504149.124	Tc00.1047053504149.124 hypothetical protein, conserved	YES	15;20	CAMK2;14-3-3 binding	5.3	1.0736e-06	1
Tc00.1047053504769.70;Tc00.1047053503647.9	Tc00.1047053504769.70 hypothetical protein, conserved;Tc00.1047053503647.9 hypothetical protein, conserved	YES	401;403;406	FHA KAPP	1.9	1.0736e-06	2
Tc00.1047053507803.40;Tc00.1047053507063.280	Tc00.1047053507803.40 hypothetical protein;Tc00.1047053507063.280 hypothetical protein	YES	393;398;399;400;403	GSK3;CK1;CDK2;CDK1;AURORA;FHA1 Rad53p	2.9	1.1582e-06	2
Tc00.1047053506593.50;Tc00.1047053506829.60	Tc00.1047053506593.50 hypothetical protein, conserved;Tc00.1047053506829.60 hypothetical protein, conserved	YES	131;133;139	PKA;CK1;AURORA;CDK2;CDK1	4.7	1.3483e-06	2
Tc00.1047053506211.240;Tc00.1047053511287.160	Tc00.1047053506211.240 hypothetical protein, conserved;Tc00.1047053511287.160 hypothetical protein, conserved	YES	80		10.7	1.3864e-06	2
Tc00.1047053509099.30	Tc00.1047053509099.30 paraflagellar rod protein, putative	YES	570;571;574;642	GSK3;CK1;PKA;AURORA;NEK6;FHA KAPP	3.5	1.8493e-06	1
Tc00.1047053508831.4;Tc00.1047053508275.9;Tc00.1047053509103.39;Tc00.1047053511869.9;Tc00.1047053509119.39	Tc00.1047053508831.4 dynein heavy chain, putative;Tc00.1047053508275.9 dynein heavy chain, putative	YES	189;483	CK1	1.5	2.067e-06	5
Tc00.1047053504001.6;Tc00.1047053504089.54	Tc00.1047053504001.6 protein kinase, putative;Tc00.1047053504089.54 protein kinase, putative	YES	297;298		2.3	2.8253e-06	2
Tc00.1047053505071.60;Tc00.1047053511395.60	Tc00.1047053505071.60 protein kinase, putative;Tc00.1047053511395.60 serine/threonine protein kinase, putative	YES	167;170;171	CK1;GSK3;Polo box	3	3.4458e-06	2
Tc00.1047053510879.180	Tc00.1047053510879.180 hypothetical protein	YES	56;58;61;64	CAMK2;CK1	1.9	3.9471e-06	1
Tc00.1047053506577.120;Tc00.1047053507709.90	Tc00.1047053506577.120 sterol C-24 reductase, putative;Tc00.1047053507709.90 sterol C-24 reductase, putative	YES	14;16;21	PKA;CK1;CAMK2;PKA/AKT;CDK2;CDK1;FHA KAPP	5.5	4.857e-06	2
Tc00.1047053507963.10;Tc00.1047053507031.100	Tc00.1047053507963.10 hypothetical protein, conserved;Tc00.1047053507031.100 hypothetical protein, conserved	YES	227;228;229	CAMK2;PKA	3.7	5.2078e-06	2
Tc00.1047053508707.170;Tc00.1047053509073.40	Tc00.1047053508707.170 hypothetical protein, conserved;Tc00.1047053509073.40 hypothetical protein, conserved	YES	248;255;256;259;646	CDK2;ERK/MAPK;CDK1;WW GroupIV	5.4	5.238e-06	2
Tc00.1047053503847.60	Tc00.1047053503847.60 hypothetical protein, conserved	YES	53;56	CK1	3.2	5.2851e-06	1
Tc00.1047053511303.40;Tc00.1047053511763.19	Tc00.1047053511303.40 carnitine O-acetyltransferase, putative;Tc00.1047053511763.19 hypothetical protein, conserved	YES	34		3	5.5707e-06	2
Tc00.1047053506735.20;Tc00.1047053509229.70	Tc00.1047053506735.20 hypothetical protein, conserved;Tc00.1047053509229.70 hypothetical protein, conserved	YES	111;276	PKA;CK2	6.9	5.6458e-06	2
Tc00.1047053511277.490;Tc00.1047053507993.40	Tc00.1047053511277.490 hypothetical protein, conserved;Tc00.1047053507993.40 hypothetical protein, conserved	YES	186;189	CAMK2;PKD;CHK1/2;CHK1;CK1	2.4	6.0602e-06	2
Tc00.1047053506229.10;Tc00.1047053511573.40	Tc00.1047053506229.10 mitogen-activated protein kinase, putative;Tc00.1047053511573.40 mitogen-activated protein kinase, putative	YES	184;190;194	CAMK2;PKD;CHK1/2;CHK1	3.7	6.1377e-06	2
Tc00.1047053511807.160	Tc00.1047053511807.160 hypothetical protein, conserved	YES	38;39;43	PKA;CAMK2;PKD;CHK1/2;CHK1;Polo box;FHA KAPP	6	6.1643e-06	1
Tc00.1047053506583.50;Tc00.1047053506677.30	Tc00.1047053506583.50 hypothetical protein, conserved;Tc00.1047053506677.30 hypothetical protein, conserved	YES	49;248	CDK2;CDK1;NEK6;PKD;CHK1	9.6	6.3405e-06	2
Tc00.1047053507693.10;Tc00.1047053506183.20;Tc00.1047053503623.10;Tc00.1047053510399.10;Tc00.1047053510401.10	Tc00.1047053507693.10 dispersed gene family protein 1 (DGF-1), putative;Tc00.1047053506183.20 dispersed gene family protein 1 (DGF-1), putative;Tc00.1047053503623.10 dispersed gene family protein 1 (DGF-1), putative;Tc00.1047053510399.10 dispersed gene	YES	945	CK2	1.9	7.7271e-06	5
Tc00.1047053506661.140	Tc00.1047053506661.140 hypothetical protein, conserved	YES	405;406	PKA;CK1;CAMK2;PKC;CDK1;Polo box	4.3	8.4141e-06	1
Tc00.1047053506513.40;Tc00.1047053508919.80	Tc00.1047053506513.40 hypothetical protein, conserved;Tc00.1047053508919.80 hypothetical protein, conserved	YES	168		12.6	8.8018e-06	2
Tc00.1047053506327.90;Tc00.1047053509599.130;Tc00.1047053509599.150	Tc00.1047053506327.90 serine/threonine protein kinase, putative;Tc00.1047053509599.130 serine/threonine protein kinase, putative;Tc00.1047053509599.150 serine/threonine protein kinase, putative	YES	203		3	9.5668e-06	3
Tc00.1047053507603.120;Tc00.1047053509429.190	Tc00.1047053507603.120 hypothetical protein, conserved;Tc00.1047053509429.190 hypothetical protein, conserved	YES	1130;1132;1133;1134;1135	GSK3;CK1;CK2	1.3	9.9701e-06	2
Tc00.1047053511277.340	Tc00.1047053511277.340 hypothetical protein, conserved	YES	231;234;265;266;268;269;270	CK1;FHA KAPP;PKA	4.9	1.1786e-05	1
Tc00.1047053509601.90;Tc00.1047053509767.90	Tc00.1047053509601.90 hypothetical protein, conserved;Tc00.1047053509767.90 hypothetical protein, conserved	YES	245	CDK2;ERK/MAPK;CDK1;WW GroupIV	11.9	1.3188e-05	2
Tc00.1047053510733.50	Tc00.1047053510733.50 hypothetical protein, conserved	YES	484		3.7	1.3833e-05	1
Tc00.1047053506401.280	Tc00.1047053506401.280 hypothetical protein, conserved	YES	438;441;442	GSK3;CK1;PLK1	1.5	1.4521e-05	1
Tc00.1047053503651.10	Tc00.1047053503651.10 hypothetical protein, conserved	YES	430;431;434	GSK3;CK1;NEK6;FHA KAPP	4.1	1.9791e-05	1
Tc00.1047053510605.19	Tc00.1047053510605.19 hypothetical protein, conserved	YES	194;196;198;201;203;206	CAMK2;PKD;CHK1;CK2;PLK1;NEK6;FHA KAPP	4	2.0716e-05	1
Tc00.1047053504125.60	Tc00.1047053504125.60 MCAK-like kinesin, putative	YES	399;401	PKA;CK2;CAMK2	4	2.2435e-05	1
Tc00.1047053509151.10;Tc00.1047053508175.280	Tc00.1047053509151.10 hypothetical protein, conserved;Tc00.1047053508175.280 hypothetical protein, conserved	YES	375;377;379;789;793	GSK3;CK1;CAMK2;PKD;CHK1;NEK6	2.6	2.2642e-05	2
Tc00.1047053511215.30	Tc00.1047053511215.30 hypothetical protein	YES	314	PKA;FHA2 Rad53p	1.7	2.337e-05	1
Tc00.1047053506559.480	Tc00.1047053506559.480 hypothetical protein, conserved	YES	127	CK1	8.7	2.3708e-05	1
Tc00.1047053507527.10	Tc00.1047053507527.10 hypothetical protein, conserved	YES	351	CDK1	4.7	2.4703e-05	1
Tc00.1047053511023.19	Tc00.1047053511023.19 hypothetical protein, conserved	YES	11	CAMK2;PKD;CHK1	6.4	2.4908e-05	1
Tc00.1047053508231.170;Tc00.1047053506251.30;Tc00.1047053508231.174	Tc00.1047053508231.170 hypothetical protein, conserved;Tc00.1047053506251.30 hypothetical protein, conserved;Tc00.1047053508231.174 hypothetical protein, conserved	YES	2		5.9	2.7627e-05	3
Tc00.1047053510877.20	Tc00.1047053510877.20 hypothetical protein, conserved	YES	304	CAMK2;PKA/AKT;14-3-3 binding	4.6	3.0645e-05	1
Tc00.1047053508707.110;Tc00.1047053509073.100	Tc00.1047053508707.110 hypothetical protein, conserved	YES	315		9.8	3.197e-05	2
Tc00.1047053509747.90;Tc00.1047053510719.90	Tc00.1047053509747.90 hypothetical protein, conserved;Tc00.1047053510719.90 hypothetical protein, conserved	YES	331;333;336	CK1;PKA;FHA KAPP	8.2	3.512e-05	2
Tc00.1047053506475.90;Tc00.1047053511433.10	Tc00.1047053506475.90 hypothetical protein, conserved;Tc00.1047053511433.10 hypothetical protein, conserved	YES	470;474;475;477	PKA;CAMK2;PKA/AKT;AURORA;AURORA-A;PDK1;FHA KAPP	1.7	3.6182e-05	2
Tc00.1047053504149.90	Tc00.1047053504149.90 hypothetical protein, conserved	YES	122	CAMK2;PKA/AKT	1	3.7763e-05	1
Tc00.1047053506405.40;Tc00.1047053508257.40	Tc00.1047053506405.40 hypothetical protein, conserved;Tc00.1047053508257.40 hypothetical protein, conserved	YES	22;24	CK1;CDK2;CAMK2;CDK1	4.4	4.2099e-05	2
Tc00.1047053504835.29;Tc00.1047053509911.130	Tc00.1047053504835.29 hypothetical protein, conserved;Tc00.1047053509911.130 hypothetical protein, conserved	YES	387;389;390	FHA KAPP	5.6	4.6429e-05	2
Tc00.1047053506795.40;Tc00.1047053509937.30	Tc00.1047053506795.40 phosphatidyl serine synthase, putative;Tc00.1047053509937.30 phosphatidyl serine synthase, putative	YES	14;16	CDK2;CDK1	3.1	5.6044e-05	2
Tc00.1047053507765.110;Tc00.1047053510101.380	Tc00.1047053507765.110 hypothetical protein, conserved;Tc00.1047053510101.380 hypothetical protein, conserved	YES	582;584;585;590;593	CK1;FHA KAPP	3.2	5.6667e-05	2
Tc00.1047053504175.40;Tc00.1047053508385.40	Tc00.1047053504175.40 dual specificity protein phosphatase, putative;Tc00.1047053508385.40 dual specificity protein phosphatase, putative	YES	177;179;181	CK1;GSK3;NEK6	3.3	5.7635e-05	2
Tc00.1047053506585.60	Tc00.1047053506585.60 hypothetical protein, conserved	YES	337		3.8	6.2208e-05	1
Tc00.1047053509007.20;Tc00.1047053508965.90	Tc00.1047053509007.20 hypothetical protein, conserved;Tc00.1047053508965.90 hypothetical protein, conserved	YES	137;140	CAMK2;CK1	1.4	6.276e-05	2
Tc00.1047053503805.9;Tc00.1047053506479.74	Tc00.1047053503805.9 FG-GAP repeat protein, putative;Tc00.1047053506479.74 FG-GAP repeat protein, putative	YES	2;7;12;15;16	CK1;GSK3;FHA KAPP	2.6	6.3805e-05	2
Tc00.1047053503897.70;Tc00.1047053509561.130	Tc00.1047053503897.70 hypothetical protein, conserved;Tc00.1047053509561.130 hypothetical protein, conserved	YES	117		5.2	7.0345e-05	2
Tc00.1047053504105.200;Tc00.1047053503697.100	Tc00.1047053504105.200 hypothetical protein, conserved;Tc00.1047053503697.100 hypothetical protein, conserved	YES	1698;1700	CAMK2;PKD;CHK1/2;CHK1;NEK6;FHA2 Rad53p	1.2	7.6038e-05	2
Tc00.1047053510657.220;Tc00.1047053510747.34	Tc00.1047053510657.220 hypothetical protein, conserved;Tc00.1047053510747.34 hypothetical protein, conserved	YES	126;127;132;135;138;142	CK1;GSK3;CDK2;CDK1;FHA KAPP	19.2	7.6616e-05	2
Tc00.1047053506475.14	Tc00.1047053506475.14 phosphatidylinositol 3-kinase, putative	YES	1594;1598;1601	GSK3;CK1;CK2	1.2	7.9016e-05	1
Tc00.1047053504741.250;Tc00.1047053511621.110	Tc00.1047053504741.250 protein kinase, putative	YES	888;889;890;893;895	NEK6;PKA;CK1;GSK3;CAMK2;PKD;CHK1/2;CHK1;Polo box;FHA KAPP	4	7.9311e-05	2
Tc00.1047053506657.20;Tc00.1047053511249.34	Tc00.1047053506657.20 hypothetical protein, conserved;Tc00.1047053511249.34 hypothetical protein, conserved	YES	301;303	NEK6;FHA2 Rad53p	5	7.9816e-05	2
Tc00.1047053510689.40	Tc00.1047053510689.40 phosphatidylinositol 3-kinase tor, putative	YES	2342;2354;2356;2357	PKA;AURORA;CK1;FHA2 Rad53p	1.8	8.3368e-05	1
Tc00.1047053457101.20;Tc00.1047053507079.20;Tc00.1047053509009.10;Tc00.1047053507223.10	Tc00.1047053457101.20 dynein heavy chain, cytosolic, putative;Tc00.1047053507079.20 dynein heavy chain, cytosolic, putative;Tc00.1047053509009.10 dynein heavy chain, cytosolic, putative;Tc00.1047053507223.10 dynein heavy chain, cytosolic, putative	YES	44;45;46;47;48;54	CK2;FHA KAPP;CK1	3	8.6212e-05	4
Tc00.1047053511283.80	Tc00.1047053511283.80 hypothetical protein, conserved	YES	253;254;258;262;263	GSK3;PLK1;CK1;CK2	1.7	8.7085e-05	1
Tc00.1047053509211.30	Tc00.1047053509211.30 serine/threonine protein phosphatase, putative	YES	66;70;72;73;74;77	GSK3;PKA;CK1	6.6	8.7171e-05	1
Tc00.1047053509539.20;Tc00.1047053511043.60;Tc00.1047053506355.20	Tc00.1047053509539.20 receptor-type adenylate cyclase, putative;Tc00.1047053511043.60 receptor-type adenylate cyclase, putative;Tc00.1047053506355.20 receptor-type adenylate cyclase, putative	YES	1119;1123;1124	CK2;GSK3;CK1	2.6	8.9212e-05	3
Tc00.1047053506755.190;Tc00.1047053510359.200	Tc00.1047053506755.190 hypothetical protein, conserved;Tc00.1047053510359.200 hypothetical protein, conserved	YES	363;365;371;375	CK1;CK2;CAMK2	2.1	9.536e-05	2
Tc00.1047053503879.110;Tc00.1047053509453.79	Tc00.1047053503879.110 hypothetical protein, conserved;Tc00.1047053509453.79 hypothetical protein, conserved	YES	76;77;80;699;701	PKA;GSK3;CAMK2;CK1;PKA/AKT	3.9	0.00010962	2
Tc00.1047053506829.10	Tc00.1047053506829.10 hypothetical protein, conserved	YES	656		1.4	0.00012595	1
Tc00.1047053506517.130;Tc00.1047053508909.250	Tc00.1047053506517.130 hypothetical protein, conserved;Tc00.1047053508909.250 hypothetical protein, conserved	YES	414;415;417;418;420;423;427;432	GSK3;ERK/MAPK;Polo box;WW GroupIV;CK1;PKA;CK2	5.4	0.00012957	2
Tc00.1047053506579.10	Tc00.1047053506579.10 ABC transporter, putative	YES	687;691	CDK1;FHA KAPP	2.4	0.00014255	1
Tc00.1047053509049.30	Tc00.1047053509049.30 hypothetical protein, conserved	YES	614;615;617;618	PKA;GSK3;CAMK2;PKA/AKT;CK1;CK2	3.1	0.00015978	1
Tc00.1047053511041.50	Tc00.1047053511041.50 flagellum transition zone component, putative	YES	534;536;538	CK1;GSK3;AURORA;NEK6	1.5	0.00016354	1
Tc00.1047053506627.80	Tc00.1047053506627.80 hypothetical protein, conserved	YES	399;400;401;405	GSK3;CK1	1.4	0.00018943	1
Tc00.1047053504021.149	Tc00.1047053504021.149 hypothetical protein, conserved	YES	212	PKA;CK1	2	0.00020272	1
Tc00.1047053509203.50;Tc00.1047053511017.60	Tc00.1047053509203.50 hypothetical protein;Tc00.1047053511017.60 hypothetical protein	YES	208	PKA;CK2;AURORA	2.2	0.00026944	2
Tc00.1047053504427.30	Tc00.1047053504427.30 hypothetical protein, conserved	YES	711;712;714	PKA;GSK3;CAMK2;Polo box;CK1	1.7	0.00030264	1
Tc00.1047053508501.210	Tc00.1047053508501.210 hypothetical protein, conserved	YES	325;330;331;333;334	CAMK2;CK1;GSK3	4.2	0.00031382	1
Tc00.1047053506529.380;Tc00.1047053510889.80	Tc00.1047053506529.380 serine/threonine protein phosphatase, putative;Tc00.1047053510889.80 serine/threonine protein phosphatase, putative	YES	917;919;920	CK1	1.6	0.00032422	2
Tc00.1047053503897.60	Tc00.1047053503897.60 hypothetical protein, conserved	YES	255;258;259	GSK3;CK1;AURORA	3.1	0.00032859	1
Tc00.1047053508153.390;Tc00.1047053438897.10	Tc00.1047053508153.390 hypothetical protein, conserved;Tc00.1047053438897.10 hypothetical protein, conserved	YES	157;158	AURORA	6.1	0.00033103	2
Tc00.1047053503719.30	Tc00.1047053503719.30 hypothetical protein, conserved	YES	271;272;276	GSK3;CK1	6.5	0.0003338	1
Tc00.1047053506145.70;Tc00.1047053510565.160	Tc00.1047053506145.70 hypothetical protein, conserved;Tc00.1047053510565.160 hypothetical protein, conserved	YES	80;98;104	CAMK2;PKA/AKT;PKA;NEK6	5.5	0.00033568	2
Tc00.1047053507817.80	Tc00.1047053507817.80 5'-3' exonuclease XNRA, putative|exoribonuclease 1, putative	YES	695;699;703;705	GSK3;NEK6;CK1	2.7	0.00035506	1
Tc00.1047053506855.340	Tc00.1047053506855.340 hypothetical protein, conserved	YES	576;577;579	CK1	4.7	0.00035867	1
Tc00.1047053509231.20;Tc00.1047053509719.50	Tc00.1047053509231.20 protein kinase, putative;Tc00.1047053509719.50 protein kinase, putative	YES	175;177		2	0.0003749	2
Tc00.1047053511751.70	Tc00.1047053511751.70 hypothetical protein, conserved	YES	837;840	CAMK2;PKD;CHK1;Polo box;CK1;CDK2;ERK/MAPK;CDK1;WW GroupIV	1	0.00040835	1
Tc00.1047053510565.50;Tc00.1047053508503.40	Tc00.1047053510565.50 hypothetical protein, conserved;Tc00.1047053508503.40 hypothetical protein, conserved	YES	111	NEK6	2	0.00040869	2
Tc00.1047053511001.170;Tc00.1047053509017.50	Tc00.1047053511001.170 hypothetical protein, conserved;Tc00.1047053509017.50 hypothetical protein, conserved	YES	161;162;164;165;168	CK1;ERK/MAPK;WW GroupIV;FHA2 Rad53p	1	0.00043491	2
Tc00.1047053506317.20	Tc00.1047053506317.20 hypothetical protein, conserved	YES	637;639;640;641;645	GSK3;CAMK2;CHK1;CK1;NEK6;PKA;FHA2 Rad53p	2.4	0.00043698	1
Tc00.1047053507187.9	Tc00.1047053507187.9 dispersed gene family protein 1 (DGF-1), putative	YES	1594		1.5	0.00048188	1
Tc00.1047053506941.50;Tc00.1047053511511.50	Tc00.1047053506941.50 hypothetical protein, conserved;Tc00.1047053511511.50 hypothetical protein, conserved	YES	109;112;113;114;115;118	CK1;GSK3;FHA KAPP	6	0.00052529	2
Tc00.1047053506305.29	Tc00.1047053506305.29 hypothetical protein, conserved	YES	198	CK2;PKD;CHK1	1.6	0.00052897	1
Tc00.1047053510431.80;Tc00.1047053508337.10	Tc00.1047053510431.80 hypothetical protein, conserved;Tc00.1047053508337.10 hypothetical protein, conserved	YES	325	PKA;CK1;CAMK2	0.5	0.00054409	2
Tc00.1047053511261.90	Tc00.1047053511261.90 hypothetical protein, conserved	YES	88;89	PKA;CAMK2	4.1	0.00054409	1
Tc00.1047053511725.130	Tc00.1047053511725.130 hypothetical protein, conserved	YES	201;203	NEK6;NIMA;PKA;CAMK2;PKA/AKT;PKD;CHK1/2;CHK1	2.5	0.00055425	1
Tc00.1047053504827.150	Tc00.1047053504827.150 hypothetical protein, conserved	YES	773;774;776;777	GSK3;Polo box;CK1	1.4	0.00055993	1
Tc00.1047053510901.220	Tc00.1047053510901.220 hypothetical protein, conserved	YES	623;626	CK1;CDK1;Polo box	1.2	0.00061447	1
Tc00.1047053510821.20	Tc00.1047053510821.20 hypothetical protein, conserved	YES	337;338;339;343	GSK3;CK1	1.7	0.00061604	1
Tc00.1047053506193.10;Tc00.1047053412943.9	Tc00.1047053506193.10 hypothetical protein, conserved;Tc00.1047053412943.9 hypothetical protein, conserved	YES	86;87	PKD;CHK1	1.3	0.00066967	2
Tc00.1047053510123.20;Tc00.1047053511837.70	Tc00.1047053510123.20 mitogen activated protein kinase, putative;Tc00.1047053511837.70 mitogen activated protein kinase, putative	YES	183;185	ALK	3.8	0.00067889	2
Tc00.1047053511301.50;Tc00.1047053511353.30	Tc00.1047053511301.50 hypothetical protein, conserved;Tc00.1047053511353.30 hypothetical protein, conserved	YES	313		2.8	0.00069364	2
Tc00.1047053509205.20	Tc00.1047053509205.20 hypothetical protein, conserved	YES	287;289;290	CK1;GSK3	3.1	0.00070932	1
Tc00.1047053510421.180	Tc00.1047053510421.180 casein kinase I, putative	YES	361		3.1	0.00071224	1
Tc00.1047053507615.19;Tc00.1047053508347.159;Tc00.1047053507569.20;Tc00.1047053504423.40	Tc00.1047053507615.19 microtubule-associated protein Gb4, putative;Tc00.1047053508347.159 mitotubule-associated protein Gb4, putative;Tc00.1047053507569.20 mitotubule-associated protein Gb4, putative;Tc00.1047053504423.40 mitotubule-associated protein	YES	698	CAMK2	2.6	0.00071583	4
Tc00.1047053510303.250	Tc00.1047053510303.250 hypothetical protein, conserved	YES	41;42;44	FHA KAPP	2.5	0.00075789	1
Tc00.1047053507049.179	Tc00.1047053507049.179 hypothetical protein, conserved	YES	276;278;281	CK1;CAMK2	1.6	0.00079349	1
Tc00.1047053510155.10	Tc00.1047053510155.10 hypothetical protein, conserved	YES	189;191;194;197;200	CK1;ERK/MAPK;CDK1;WW GroupIV;EGFR	1.7	0.00083064	1
Tc00.1047053511517.20	Tc00.1047053511517.20 hypothetical protein, conserved	YES	131	CAMK2;ERK/MAPK;PKD;CHK1/2;CHK1;WW GroupIV	1.3	0.00086218	1
Tc00.1047053506853.10;Tc00.1047053511135.20	Tc00.1047053506853.10 hypothetical protein, conserved;Tc00.1047053511135.20 hypothetical protein, conserved	YES	341;342	NEK6	2.8	0.00087368	2
Tc00.1047053511367.350	Tc00.1047053511367.350 hypothetical protein, conserved	YES	636;637;639;642;643	NEK6;CK1;GSK3;PKA	2.1	0.00088577	1
Tc00.1047053506727.110	Tc00.1047053506727.110 hypothetical protein, conserved	YES	296;302;304	CAMK2;NEK6;CDK2;PKD;CDK1;CHK1	2.3	0.00091714	1
Tc00.1047053511907.240	Tc00.1047053511907.240 protein kinase, putative	YES	18;19;20	PKA;CAMK2;PKD;CHK1;GSK3	1.3	0.00096109	1
Tc00.1047053506777.110;Tc00.1047053504113.20	Tc00.1047053506777.110 hypothetical protein, conserved;Tc00.1047053504113.20 MYH7B protein, putative	YES	373;378;380;381	CK1;FHA KAPP	1.1	0.00096352	2
Tc00.1047053506755.60	Tc00.1047053506755.60 hypothetical protein, conserved	YES	103;106	CK2;CAMK2;FHA KAPP	2.9	0.00097334	1
Tc00.1047053504949.14;Tc00.1047053505843.20;Tc00.1047053506577.54;Tc00.1047053507709.50	Tc00.1047053504949.14 60S ribosomal protein L6, putative;Tc00.1047053505843.20 60S ribosomal protein L6, putative;Tc00.1047053506577.54 60S ribosomal protein L6, putative;Tc00.1047053507709.50 60S ribosomal protein L6, putative	YES	21	PKA;CK1	10.4	0.00097612	4
Tc00.1047053504167.30	Tc00.1047053504167.30 protein kinase, putative	YES	173;175	CAMK2;FHA2 Rad53p	2.6	0.00098757	1
Tc00.1047053509997.40	Tc00.1047053509997.40 hypothetical protein, conserved	YES	86;88	PKA;AURORA	3.6	0.0010053	1
Tc00.1047053506529.660;Tc00.1047053510889.330	Tc00.1047053506529.660 hypothetical protein, conserved;Tc00.1047053510889.330 hypothetical protein, conserved	YES	98;100	CAMK2;NEK6	3.1	0.0010053	2
Tc00.1047053509287.30	Tc00.1047053509287.30 hypothetical protein, conserved	YES	972;976	GSK3;CK1	1.5	0.0010807	1
Tc00.1047053511277.180	Tc00.1047053511277.180 hypothetical protein, conserved	YES	268;272;273;274;275;276	CK1;GSK3;CDK2;CDK1;Polo box	2.4	0.0011152	1
Tc00.1047053506941.238;Tc00.1047053507027.70	Tc00.1047053506941.238 hypothetical protein, conserved;Tc00.1047053507027.70 hypothetical protein, conserved	YES	79;80;81	CK1;CDK1;Polo box;FHA1 Rad53p	7	0.0011494	2
Tc00.1047053511711.70	Tc00.1047053511711.70 hypothetical protein, conserved	YES	438;444;445	PKA;CK1;CAMK2;AURORA;NEK6	3.3	0.0011548	1
Tc00.1047053506859.30;Tc00.1047053511815.10	Tc00.1047053506859.30 hypothetical protein;Tc00.1047053511815.10 hypothetical protein	YES	245;247;248	CAMK2;PKA/AKT;CK1	2.2	0.0011801	2
Tc00.1047053504163.80;Tc00.1047053510301.50	Tc00.1047053504163.80 hypothetical protein, conserved;Tc00.1047053510301.50 hypothetical protein, conserved	YES	111;115;119;123	GSK3;CK1;NEK6;CDK2;ERK/MAPK;CDK1	6.8	0.0011994	2
Tc00.1047053508153.270;Tc00.1047053510323.40	Tc00.1047053508153.270 heat shock protein 20, putative;Tc00.1047053510323.40 heat shock protein 20, putative	YES	104	CK2;CAMK2	12.7	0.0012565	2
Tc00.1047053511229.90;Tc00.1047053511589.240	Tc00.1047053511229.90 hypothetical protein, conserved;Tc00.1047053511589.240 hypothetical protein, conserved	YES	381	CAMK2	1.8	0.0014038	2
Tc00.1047053506151.20;Tc00.1047053511407.50	Tc00.1047053506151.20 hypothetical protein, conserved;Tc00.1047053511407.50 hypothetical protein, conserved	YES	114	PKA	1.4	0.0014542	2
Tc00.1047053507393.9;Tc00.1047053510677.9;Tc00.1047053503469.9;Tc00.1047053506299.9;Tc00.1047053438313.9	Tc00.1047053507393.9 dispersed gene family protein 1 (DGF-1), putative;Tc00.1047053510677.9 dispersed gene family protein 1 (DGF-1), putative;Tc00.1047053503469.9 dispersed gene family protein 1 (DGF-1), putative;Tc00.1047053506299.9 dispersed gene fam	YES	1446		0.8	0.0018749	5
Tc00.1047053508533.20;Tc00.1047053404001.10	Tc00.1047053508533.20 hypothetical protein, conserved;Tc00.1047053404001.10 hypothetical protein, conserved	YES	161;162;164;165;166;167	GSK3;CAMK2;PKD;CHK1;CK1;NEK6;CK2	2.5	0.0019477	2
Tc00.1047053508881.140	Tc00.1047053508881.140 hypothetical protein	YES	279;283	GSK3;CK1	2.9	0.0019634	1
Tc00.1047053507221.40	Tc00.1047053507221.40 hypothetical protein	YES	525;526;527	CK1;NEK6	2.2	0.0019634	1
Tc00.1047053506275.70	Tc00.1047053506275.70 hypothetical protein, conserved	YES	442;443	CK2	2.6	0.0019647	1
Tc00.1047053505051.10	Tc00.1047053505051.10 hypothetical protein, conserved	YES	565;566;567	NEK6;FHA2 Rad53p	1.5	0.0020248	1
Tc00.1047053507087.80;Tc00.1047053511305.10	Tc00.1047053507087.80 5'-3' exonuclease XRNB, putative|exoribonuclease 2, putative;Tc00.1047053511305.10 5'-3' exonuclease XRNB, putative|exoribonuclease 2, putative	YES	419;421;425	CK2;FHA2 Rad53p	1.3	0.0022035	2
Tc00.1047053510759.200	Tc00.1047053510759.200 hypothetical protein, conserved	YES	36;38;41;50	PKA;CK1;AURORA	4.8	0.0023942	1
Tc00.1047053509177.30;Tc00.1047053511303.90	Tc00.1047053509177.30 hypothetical protein, conserved;Tc00.1047053511303.90 hypothetical protein, conserved	YES	3;6;9;10;11;13;14;16	CK1;GSK3;PKA;FHA KAPP	2	0.0024395	2
Tc00.1047053506871.20;Tc00.1047053507507.10	Tc00.1047053506871.20 hypothetical protein, conserved;Tc00.1047053507507.10 hypothetical protein, conserved	YES	629;631	CAMK2;CDK2;CDK1	1.2	0.0024929	2
Tc00.1047053506953.40	Tc00.1047053506953.40 hypothetical protein, conserved	YES	583;585	CAMK2;NEK6	1	0.0026155	1
Tc00.1047053506529.480	Tc00.1047053506529.480 hypothetical protein, conserved	YES	1504		1.6	0.002666	1
Tc00.1047053508461.240	Tc00.1047053508461.240 heat shock-like protein, putative	YES	286;291	PKA;ERK/MAPK	4.1	0.0026733	1
Tc00.1047053507093.50	Tc00.1047053507093.50 hypothetical protein, conserved	YES	887;889	CK2	0.9	0.0029135	1
Tc00.1047053427743.9	Tc00.1047053427743.9 translation initiation factor eIF2B delta subunit, putative	YES	161;167	Polo box	5.9	0.0030123	1
Tc00.1047053503635.50;Tc00.1047053511001.30	Tc00.1047053503635.50 hypothetical protein, conserved;Tc00.1047053511001.30 hypothetical protein, conserved	YES	102	PKA;CAMK2	1.4	0.0030933	2
Tc00.1047053503521.80	Tc00.1047053503521.80 hypothetical protein, conserved	YES	158;163	NEK6	2.3	0.0031715	1
Tc00.1047053503679.30	Tc00.1047053503679.30 hypothetical protein, conserved	YES	206	CDK1	3.1	0.0031806	1
Tc00.1047053511283.210	Tc00.1047053511283.210 hypothetical protein, conserved	YES	387;388	CK1;CDK2;CDK1;Polo box	2	0.0031806	1
Tc00.1047053504153.150	Tc00.1047053504153.150 Unc104-like kinesin, putative	YES	1433	FHA KAPP	0.6	0.0032732	1
Tc00.1047053510359.50	Tc00.1047053510359.50 hypothetical protein, conserved	YES	134;144	CK2	4	0.0032756	1
Tc00.1047053505071.30;Tc00.1047053511395.90	Tc00.1047053505071.30 serine/threonine protein kinase, putative;Tc00.1047053511395.90 serine/threonine protein kinase, putative	YES	482;485	CAMK2;CK1	1.6	0.0035086	2
Tc00.1047053509875.190	Tc00.1047053509875.190 clathrin coat assembly protein, putative	YES	328	CK1;CDK2;CDK1	5	0.0037773	1
Tc00.1047053506811.10;Tc00.1047053506305.40	Tc00.1047053506811.10 kinesin, putative;Tc00.1047053506305.40 kinesin, putative	YES	592;594;596	PKA;AURORA	2.1	0.0040354	2
Tc00.1047053506807.20	Tc00.1047053506807.20 hypothetical protein, conserved	YES	50;52;55	CK1;NEK6	7.9	0.0040463	1
Tc00.1047053509607.60;Tc00.1047053510861.150	Tc00.1047053509607.60 hypothetical protein;Tc00.1047053510861.150 hypothetical protein	YES	30;32	PKA;CAMK2;NEK6	3.1	0.0040996	2
Tc00.1047053506841.8;Tc00.1047053508717.53	Tc00.1047053506841.8 hypothetical protein, conserved;Tc00.1047053508717.53 hypothetical protein, conserved	YES	508;518;520	PKA;FHA2 Rad53p;CK2	3	0.0041081	2
Tc00.1047053509805.100	Tc00.1047053509805.100 hypothetical protein, conserved	YES	1109	CDK1	1.2	0.004255	1
Tc00.1047053508723.90;Tc00.1047053509789.40	Tc00.1047053508723.90 hypothetical protein, conserved;Tc00.1047053509789.40 hypothetical protein, conserved	YES	241	FHA2 Rad53p	3.9	0.0044139	2
Tc00.1047053508295.40;Tc00.1047053509525.390;Tc00.1047053508365.200;Tc00.1047053509525.230;Tc00.1047053509527.80;Tc00.1047053506409.90	Tc00.1047053508295.40 mucin-associated surface protein (MASP), putative;Tc00.1047053509525.390 mucin-associated surface protein (MASP), putative;Tc00.1047053508365.200 mucin-associated surface protein (MASP), putative;Tc00.1047053509525.230 mucin-assoc	YES	370;372;374;377;378;379	CK1;GSK3	4.9	0.0045257	6
Tc00.1047053503813.10	Tc00.1047053503813.10 hypothetical protein, conserved	YES	419;422;423;424;425;426	GSK3;ERK/MAPK;WW GroupIV;CK1	4.6	0.0047464	1
Tc00.1047053509233.120;Tc00.1047053509437.30	Tc00.1047053509233.120 hypothetical protein, conserved;Tc00.1047053509437.30 hypothetical protein, conserved	YES	1980	CAMK2;PKC	0.5	0.0047595	2
Tc00.1047053503919.40	Tc00.1047053503919.40 hypothetical protein, conserved	YES	362		3.9	0.0048754	1
Tc00.1047053507629.10;Tc00.1047053504059.11	Tc00.1047053507629.10 hypothetical protein, conserved;Tc00.1047053504059.11 hypothetical protein, conserved	YES	128	PKA;CAMK2	2.3	0.0053183	2
Tc00.1047053508865.4	Tc00.1047053508865.4 protein phosphatase 2C, putative	YES	228	PKA;CK1	2.2	0.0053183	1
Tc00.1047053510275.50	Tc00.1047053510275.50 mucin TcMUCII, putative	YES	169;170	CK1;CAMK2;CK2	10	0.0054235	1
Tc00.1047053504021.140	Tc00.1047053504021.140 hypothetical protein, conserved	YES	136;138	CK1;CAMK2	1.9	0.0054821	1
Tc00.1047053506885.60	Tc00.1047053506885.60 hypothetical protein, conserved	YES	422;428;432	PLK1;NEK6;GSK3;CK1	3.6	0.0056008	1
Tc00.1047053506945.210	Tc00.1047053506945.210 zinc finger-domain protein, putative	YES	55;58;61;62;64;69	CK1;GSK3;PKA;CDK1	6.5	0.0056015	1
Tc00.1047053509047.110	Tc00.1047053509047.110 rac serine-threonine kinase, putative|protein kinase, putative	YES	40;45;47;49	PKA;CAMK2;FHA2 Rad53p	4.4	0.0056555	1
Tc00.1047053506855.370	Tc00.1047053506855.370 hypothetical protein, conserved	YES	588;591;594	CK1	2.2	0.0056814	1
Tc00.1047053509835.20	Tc00.1047053509835.20 translation initiation factor eIF2B subunit-like protein, putative	YES	529;534	CAMK2;CDK2;CDK1	1.8	0.0056915	1
Tc00.1047053506221.100;Tc00.1047053511717.20	Tc00.1047053506221.100 hypothetical protein, conserved;Tc00.1047053511717.20 hypothetical protein, conserved	YES	43;46;50	PKA;GSK3;AURORA;CK1;ERK/MAPK;CDK1;NEK6;FHA KAPP	1.4	0.0058903	2
Tc00.1047053507209.20	Tc00.1047053507209.20 hypothetical protein, conserved	YES	19;22	PLK1;CK1	8	0.0059198	1
Tc00.1047053511127.400;Tc00.1047053509029.10	Tc00.1047053511127.400 serine/threonine protein phosphatase, putative;Tc00.1047053509029.10 serine/threonine protein phosphatase, putative	YES	258;260;268;271	AURORA;PKA;CAMK2;CK1	2.4	0.0059762	2
Tc00.1047053506445.30	Tc00.1047053506445.30 cation transporter, putative	YES	73;76;77;80;83	GSK3;CK1;PKA	3.1	0.0063016	1
Tc00.1047053511491.20	Tc00.1047053511491.20 hypothetical protein, conserved	YES	1112;1113;1115	NEK6;CK1	0.9	0.0069826	1
Tc00.1047053510565.120	Tc00.1047053510565.120 hypothetical protein, conserved	YES	352;361	PKA;AURORA;GSK3;NEK6	3.2	0.0071308	1
Tc00.1047053506211.20;Tc00.1047053511291.20	Tc00.1047053506211.20 hypothetical protein, conserved;Tc00.1047053511291.20 hypothetical protein, conserved	YES	128;129;130	CAMK2;FHA KAPP	3.6	0.0075675	2
Tc00.1047053511517.164	Tc00.1047053511517.164 hypothetical protein, conserved	YES	182;183	PKA;CK1;GSK3;CAMK2	2.7	0.0080947	1
Tc00.1047053511613.110	Tc00.1047053511613.110 mucin-associated surface protein (MASP), putative	YES	263		2.5	0.0083064	1
Tc00.1047053507513.110	Tc00.1047053507513.110 hypothetical protein	YES	530;532;535;538;541	PKA;CAMK2;CK1;AURORA	3.4	0.0084281	1
Tc00.1047053507641.100	Tc00.1047053507641.100 hypothetical protein, conserved	YES	177;179;181	GSK3;CAMK2;CK1	2.9	0.0091114	1
Tc00.1047053509937.220;Tc00.1047053510407.9	Tc00.1047053509937.220 protein kinase, putative;Tc00.1047053510407.9 protein kinase, putative	YES	443;446	CAMK2;PKA;CK1;AURORA	1.8	0.0098306	2
Tc00.1047053506853.20	Tc00.1047053506853.20 hypothetical protein, conserved	YES	363;365;366;369	PKA;CAMK2;PKA/AKT;GSK3;NEK6;CK1	1.4	0.010155	1
Tc00.1047053508347.90;Tc00.1047053507615.90	Tc00.1047053508347.90 hypothetical protein, conserved;Tc00.1047053507615.90 hypothetical protein, conserved	YES	2063;2064;2065;2071;2074;2077	CK1	0.8	0.010438	2
Tc00.1047053511719.41	Tc00.1047053511719.41 hypothetical protein, conserved	YES	72;76;77;79;80	GSK3;CK1	3.8	0.010486	1
Tc00.1047053507639.60;Tc00.1047053503781.50	Tc00.1047053507639.60 hypothetical protein, conserved;Tc00.1047053503781.50 hypothetical protein, conserved	YES	69;74;75;76;77	PKA;CAMK2;PKA/AKT;CK1;NEK6	2.7	0.010759	2
Tc00.1047053504741.60;Tc00.1047053511625.10	Tc00.1047053504741.60 transcription initiation protein, putative;Tc00.1047053511625.10 transcription initiation protein, putative	YES	697	PLK1	1.2	0.011287	2
Tc00.1047053506775.30	Tc00.1047053506775.30 tubulin-tyrosine ligase-like protein, putative	YES	784		0.9	0.011287	1
Tc00.1047053511523.30;Tc00.1047053511733.80	Tc00.1047053511523.30 hypothetical protein;Tc00.1047053511733.80 hypothetical protein	YES	1088;1090;1091	PKA;CAMK2;NEK6;CK1;PLK1	0.8	0.011289	2
Tc00.1047053511739.30	Tc00.1047053511739.30 hypothetical protein, conserved	YES	119;122	CK1	19	0.012688	1
Tc00.1047053511561.20;Tc00.1047053506071.9	Tc00.1047053511561.20 dispersed gene family protein 1 (DGF-1), putative;Tc00.1047053506071.9 dispersed gene family protein 1 (DGF-1), putative	YES	117		0.4	0.01296	2
Tc00.1047053510283.50	Tc00.1047053510283.50 hypothetical protein, conserved	YES	337;340	CK1	3.2	0.01296	1
Tc00.1047053506203.70;Tc00.1047053508643.9	Tc00.1047053506203.70 pre-mRNA splicing factor, putative;Tc00.1047053508643.9 pre-mRNA splicing factor, putative	YES	193;195		1	0.014296	2
Tc00.1047053506635.30	Tc00.1047053506635.30 hypothetical protein, conserved	YES	285;286;289	CK1;GSK3	1.6	0.014877	1
Tc00.1047053504137.70;Tc00.1047053509799.20	Tc00.1047053504137.70 hypothetical protein, conserved;Tc00.1047053509799.20 hypothetical protein, conserved	YES	76	CDK2;CDK1	3.1	0.015894	2
Tc00.1047053508441.50	Tc00.1047053508441.50 hypothetical protein, conserved	YES	240		4.4	0.015894	1
Tc00.1047053506009.70;Tc00.1047053510297.70	Tc00.1047053506009.70 hypothetical protein;Tc00.1047053510297.70 hypothetical protein	YES	250	GSK3	2.9	0.015894	2
Tc00.1047053506905.10	Tc00.1047053506905.10 hypothetical protein, conserved	YES	361	CK1	2.3	0.015894	1
Tc00.1047053511661.10;Tc00.1047053507809.100	Tc00.1047053511661.10 hypothetical protein, conserved;Tc00.1047053507809.100 hypothetical protein, conserved	YES	1465	PKA	0.7	0.015894	2
Tc00.1047053508277.340;Tc00.1047053506445.20	Tc00.1047053508277.340 hypothetical protein, conserved;Tc00.1047053506445.20 hypothetical protein, conserved	YES	16;17	PKA;CAMK2;GSK3	1.1	0.015894	2
Tc00.1047053511007.10;Tc00.1047053505937.29	Tc00.1047053511007.10 dispersed gene family protein 1 (DGF-1), putative;Tc00.1047053505937.29 dispersed gene family protein 1 (DGF-1), putative	YES	292		0.4	0.015956	2
Tc00.1047053504131.80	Tc00.1047053504131.80 hypothetical protein, conserved	YES	142;145	CK1;CK2	16.2	0.017209	1
Tc00.1047053507047.60	Tc00.1047053507047.60 hypothetical protein, conserved	YES	105;106;108;109;110;111;112	GSK3;CK1	4.8	0.017958	1
Tc00.1047053504123.10	Tc00.1047053504123.10 hypothetical protein, conserved	YES	280	CAMK2;PKC	2.6	0.018497	1
Tc00.1047053503673.18;Tc00.1047053506559.148	Tc00.1047053503673.18 hypothetical protein, conserved;Tc00.1047053506559.148 hypothetical protein, conserved	YES	446;448	CAMK2	1.7	0.018497	2
Tc00.1047053508547.80;Tc00.1047053508973.80	Tc00.1047053508547.80 hypothetical protein, conserved;Tc00.1047053508973.80 hypothetical protein, conserved	YES	2167		0.4	0.020111	2
Tc00.1047053508677.40	Tc00.1047053508677.40 trans-sialidase, putative	YES	3		1.7	0.020401	1
Tc00.1047053508411.30	Tc00.1047053508411.30 hypothetical protein, conserved	YES	688;690;691;692	GSK3;CK1	1.8	0.021091	1
Tc00.1047053511865.30;Tc00.1047053511871.70	Tc00.1047053511865.30 hypothetical protein, conserved;Tc00.1047053511871.70 hypothetical protein, conserved	YES	9;12	CAMK2;PKD;CHK1;CK1	2.8	0.021335	2
Tc00.1047053506435.140	Tc00.1047053506435.140 hypothetical protein, conserved	YES	327		2.1	0.021428	1
Tc00.1047053507831.110	Tc00.1047053507831.110 pumilio protein, putative	YES	228;231;232	GSK3;CK1	1.5	0.022652	1
Tc00.1047053511211.240	Tc00.1047053511211.240 hypothetical protein, conserved	YES	414	CK2;CDK1	1.6	0.022948	1
Tc00.1047053511297.10;Tc00.1047053511365.100	Tc00.1047053511297.10 hypothetical protein, conserved;Tc00.1047053511365.100 hypothetical protein, conserved	YES	1920;1926	CK1	0.5	0.023508	2
Tc00.1047053511277.130	Tc00.1047053511277.130 hypothetical protein, conserved	YES	181;184;196;203	CK1;CK2	3.2	0.024901	1
Tc00.1047053506401.80;Tc00.1047053503727.20	Tc00.1047053506401.80 hypothetical protein, conserved;Tc00.1047053503727.20 hypothetical protein, conserved	YES	714	CK1	0.8	0.027361	2
Tc00.1047053511621.190;Tc00.1047053504741.170	Tc00.1047053511621.190 dual specificity protein phosphatase, putative;Tc00.1047053504741.170 dual specificity protein phosphatase, putative	YES	193	CAMK2;CHK1	2.9	0.027397	2
Tc00.1047053508889.19;Tc00.1047053509803.10	Tc00.1047053508889.19 hypothetical protein;Tc00.1047053509803.10 hypothetical protein	YES	337;338;341	PKA;GSK3;CAMK2;PKD;CHK1;CK1	1.6	0.027856	2
Tc00.1047053511517.99	Tc00.1047053511517.99 hypothetical protein, conserved	YES	119;122	PLK1;CK1	6	0.028196	1
Tc00.1047053506297.210;Tc00.1047053510101.110	Tc00.1047053506297.210 hypothetical protein, conserved;Tc00.1047053510101.110 hypothetical protein, conserved	YES	726;729	PKA;CAMK2;CK1	1	0.028196	2
Tc00.1047053509601.10	Tc00.1047053509601.10 neutral sphingomyelinase activation associated factor-like protein	YES	221	ERK/MAPK;CDK1;WW GroupIV	1.3	0.029059	1
Tc00.1047053411235.9;IPI:CON_00700865.3|ENSEMBL:ENSBTAP00000016242	Tc00.1047053411235.9 alpha tubulin, putative	NO			58.1	0	2
Tc00.1047053506925.319	Tc00.1047053506925.319 isocitrate dehydrogenase, putative	NO			14	0	1
Tc00.1047053507641.280;Tc00.1047053507641.300;Tc00.1047053506201.84;Tc00.1047053509633.40	Tc00.1047053507641.280 chaperonin HSP60, mitochondrial precursor|groELprotein|heat shock protein 60;Tc00.1047053507641.300 chaperonin HSP60, mitochondrial precursor|groELprotein|heat shock protein 60	NO			42	0	4
Tc00.1047053507641.290;Tc00.1047053510187.551	Tc00.1047053507641.290 chaperonin HSP60, mitochondrial precursor|groELprotein|heat shock protein 60	NO			46.9	0	2
Tc00.1047053507713.30;Tc00.1047053509105.140;Tc00.1047053509643.130;Tc00.1047053509105.150;Tc00.1047053509643.139;Tc00.1047053507713.40	Tc00.1047053507713.30 heat shock protein 85, putative;Tc00.1047053509105.140 heat shock protein 85, putative;Tc00.1047053509643.130 heat shock protein 85, putative;Tc00.1047053509105.150 heat shock protein 85, putative	NO			54.5	0	6
Tc00.1047053508693.50;Tc00.1047053505989.110	Tc00.1047053508693.50 hypothetical protein, conserved;Tc00.1047053505989.110 hypothetical protein, conserved	NO			28.6	0	2
Tc00.1047053511181.50;Tc00.1047053508301.20;Tc00.1047053503465.49	Tc00.1047053511181.50 mitochondrial processing peptidase, beta subunit, putative|metallo-peptidase, Clan ME, Family M16, putative	NO			22.1	3.6473e-292	3
Tc00.1047053510119.20;Tc00.1047053511367.360;Tc00.1047053511367.370;Tc00.1047053511369.20;Tc00.1047053511369.10;Tc00.1047053510119.9;Tc00.1047053511369.30;Tc00.1047053508949.4;Tc00.1047053511369.5	Tc00.1047053510119.20 elongation factor 1-alpha (EF-1-alpha), putative;Tc00.1047053511367.360 elongation factor 1-alpha (EF-1-alpha), putative;Tc00.1047053511367.370 elongation factor 1-alpha (EF-1-alpha), putative;Tc00.1047053511369.20 elongation fact	NO			55.7	1.0835e-280	9
Tc00.1047053508479.340	Tc00.1047053508479.340 succinyl-CoA synthetase alpha subunit, putative	NO			41.6	9.3635e-264	1
Tc00.1047053511277.60;Tc00.1047053506357.50	Tc00.1047053511277.60 alcohol dehydrogenase, putative;Tc00.1047053506357.50 alcohol dehydrogenase, putative	NO			32.4	1.6034e-248	2
Tc00.1047053509213.120;Tc00.1047053510257.80	Tc00.1047053509213.120 peptidase M20/M25/M40, putative;Tc00.1047053510257.80 peptidase M20/M25/M40, putative	NO			35.7	1.1269e-240	2
Tc00.1047053508111.30;Tc00.1047053507875.20	Tc00.1047053508111.30 glutamate dehydrogenase, putative;Tc00.1047053507875.20 glutamate dehydrogenase, putative	NO			56	1.229e-235	2
Tc00.1047053507029.30;Tc00.1047053511745.10;Tc00.1047053432677.20;Tc00.1047053511515.40;Tc00.1047053506941.280;Tc00.1047053511517.5	Tc00.1047053507029.30 heat shock 70 kDa protein, mitochondrial precursor, putative	NO			40	9.4763e-209	6
Tc00.1047053508461.570;Tc00.1047053510669.20;Tc00.1047053507009.10;Tc00.1047053510669.49	Tc00.1047053508461.570 Gim5A protein, putative|glycosomal membrane protein, putative;Tc00.1047053510669.20 Gim5A protein, putative|glycosomal membrane protein, putative;Tc00.1047053507009.10 Gim5A protein, putative|glycosomal membrane protein, putative;	NO			39.8	2.4186e-199	4
Tc00.1047053508299.80;Tc00.1047053511181.80	Tc00.1047053508299.80 threonyl-tRNA synthetase, putative;Tc00.1047053511181.80 threonyl-tRNA synthetase, putative	NO			13.5	1.8836e-192	2
Tc00.1047053509611.110;Tc00.1047053510857.40	Tc00.1047053509611.110 RNA-editing complex protein, putative;Tc00.1047053510857.40 RNA-editing complex protein, putative	NO			14.4	1.2088e-190	2
Tc00.1047053504121.30;Tc00.1047053504121.39;Tc00.1047053503643.3;Tc00.1047053509995.10	Tc00.1047053504121.30 60S ribosomal protein L4, putative;Tc00.1047053504121.39 60S ribosomal protein L14, putative;Tc00.1047053503643.3 60S ribosomal protein L4, putative	NO			19.5	3.6655e-188	4
Tc00.1047053508321.21;Tc00.1047053509207.11;Tc00.1047053509207.20;Tc00.1047053511809.135;Tc00.1047053511809.140;Tc00.1047053511817.140;Tc00.1047053511817.151;Tc00.1047053511817.161;Tc00.1047053511817.171;Tc00.1047053511817.180;Tc00.1047053510525.110;Tc00.1047053510525.90;Tc00.1047053508321.11;Tc00.1047053510525.100;Tc00.1047053510525.80	Tc00.1047053508321.21 histone H2A, putative;Tc00.1047053509207.11 histone H2A, putative;Tc00.1047053509207.20 histone H2A, putative;Tc00.1047053511809.135 histone H2A, putative;Tc00.1047053511809.140 histone H2A, putative;Tc00.1047053511817.140 histo	NO			40	8.0573e-185	15
Tc00.1047053504105.140	Tc00.1047053504105.140 enolase, putative	NO			52	8.1736e-177	1
Tc00.1047053510355.269;Tc00.1047053506753.110	Tc00.1047053510355.269 cytochrome b5, putative;Tc00.1047053506753.110 cytochrome b5-like, putative	NO			75.8	1.3893e-172	2
Tc00.1047053510571.30;Tc00.1047053510127.79;Tc00.1047053510573.10;Tc00.1047053510571.39	Tc00.1047053510571.30 actin, putative;Tc00.1047053510127.79 actin, putative;Tc00.1047053510573.10 actin, putative;Tc00.1047053510571.39 actin, putative	NO			41	4.8104e-172	4
Tc00.1047053509207.40;Tc00.1047053508321.40	Tc00.1047053509207.40 hypothetical protein, conserved;Tc00.1047053508321.40 hypothetical protein, conserved	NO			2.3	2.3171e-168	2
Tc00.1047053509233.180;Tc00.1047053467287.30	Tc00.1047053509233.180 ATPase beta subunit, putative	NO			24.7	7.3681e-167	2
Tc00.1047053510099.120;Tc00.1047053506263.10;Tc00.1047053506263.20;Tc00.1047053506263.30	Tc00.1047053510099.120 D-isomer specific 2-hydroxyacid dehydrogenase-protein, putative;Tc00.1047053506263.10 D-isomer specific 2-hydroxyacid dehydrogenase-protein, putative;Tc00.1047053506263.20 D-isomer specific 2-hydroxyacid dehydrogenase-protein, put	NO			51.8	3.3567e-165	4
Tc00.1047053508169.20;Tc00.1047053510963.90;Tc00.1047053508169.9;Tc00.1047053510965.5;Tc00.1047053508625.10	Tc00.1047053508169.20 elongation factor 2, putative;Tc00.1047053510963.90 elongation factor 2, putative	NO			32.2	2.4214e-161	5
Tc00.1047053509569.100;Tc00.1047053508989.9	Tc00.1047053509569.100 nucleoside phosphorylase, putative;Tc00.1047053508989.9 nucleoside phosphorylase, putative	NO			39	3.8458e-156	2
Tc00.1047053509733.170	Tc00.1047053509733.170 transitional endoplasmic reticulum ATPase, putative	NO			12.2	1.3141e-154	1
Tc00.1047053504153.310	Tc00.1047053504153.310 heat shock protein, putative	NO			22.9	1.972e-153	1
Tc00.1047053506135.9;Tc00.1047053503721.39	Tc00.1047053506135.9 heat shock 70 kDa protein, putative;Tc00.1047053503721.39 heat shock 70 kDa protein, putative	NO			25.3	4.9581e-153	2
Tc00.1047053507241.30;Tc00.1047053482369.29	Tc00.1047053507241.30 arginine kinase, putative;Tc00.1047053482369.29 arginine kinase|ATP-guanidine phosphotransferase	NO			30	1.9049e-149	2
Tc00.1047053506529.360;Tc00.1047053510889.50	Tc00.1047053506529.360 cytochrome C oxidase subunit IV, putative;Tc00.1047053510889.50 cytochrome C oxidase subunit IV, putative	NO			35.6	1.4677e-148	2
Tc00.1047053506195.110;Tc00.1047053507883.109	Tc00.1047053506195.110 malate dehydrogenase, putative;Tc00.1047053507883.109 mitochondrial malate dehydrogenase, putative	NO			42.1	9.1632e-147	2
Tc00.1047053509555.10	Tc00.1047053509555.10 hypothetical protein	NO			2.3	6.3294e-143	1
Tc00.1047053510755.89;Tc00.1047053508413.68;Tc00.1047053508413.76;Tc00.1047053510755.98;Tc00.1047053508413.84	Tc00.1047053510755.89 kinetoplastid membrane protein KMP-11, putative;Tc00.1047053508413.68 kinetoplastid membrane protein KMP-11;Tc00.1047053508413.76 kinetoplastid membrane protein KMP-11;Tc00.1047053510755.98 kinetoplastid membrane protein KMP-11, p	NO			70.7	7.4775e-141	5
Tc00.1047053506679.70	Tc00.1047053506679.70 eukaryotic translation initiation factor 6 (eIF-6), putative	NO			11.6	8.1193e-137	1
Tc00.1047053507259.10;Tc00.1047053487507.10;Tc00.1047053505983.9;Tc00.1047053509445.10;Tc00.1047053504839.28;Tc00.1047053504839.44	Tc00.1047053507259.10 tryparedoxin peroxidase, putative;Tc00.1047053487507.10 tryparedoxin peroxidase, putative;Tc00.1047053505983.9 tryparedoxin peroxidase, putative;Tc00.1047053509445.10 tryparedoxin peroxidase, putative;Tc00.1047053504839.28 trypar	NO			65.3	1.3977e-136	6
Tc00.1047053505763.19;Tc00.1047053506333.10;Tc00.1047053507627.20	Tc00.1047053505763.19 P-type H+-ATPase, putative;Tc00.1047053506333.10 plasma-membrane proton-efflux P-type ATPase, putative	NO			19.1	7.03e-135	3
Tc00.1047053509105.70	Tc00.1047053509105.70 thiol-dependent reductase 1, putative|thiol transferase, putative|glutathione S-transferase, putative	NO			16.2	2.1531e-134	1
Tc00.1047053511287.49	Tc00.1047053511287.49 prostaglandin F synthase, putative|aldo/keto reductase, putative	NO			56.7	1.6445e-133	1
Tc00.1047053507927.60;Tc00.1047053509047.40	Tc00.1047053507927.60 hypothetical protein, conserved;Tc00.1047053509047.40 hypothetical protein, conserved	NO			26.3	6.8268e-125	2
Tc00.1047053506585.40;Tc00.1047053418069.10	Tc00.1047053506585.40 glucose-regulated protein 78, putative	NO			36.4	2.5163e-122	2
Tc00.1047053508175.329;Tc00.1047053509149.60;Tc00.1047053509149.40;Tc00.1047053508175.309	Tc00.1047053508175.329 60S ribosomal protein L19, putative;Tc00.1047053509149.60 60S ribosomal protein L19, putative;Tc00.1047053509149.40 60S ribosomal protein L19, putative;Tc00.1047053508175.309 60S ribosomal protein L19, putative	NO			11.6	4.3231e-121	4
Tc00.1047053506925.104	Tc00.1047053506925.104 dynein light chain, putative	NO			37.8	1.0042e-117	1
Tc00.1047053511333.4;Tc00.1047053508555.60	Tc00.1047053511333.4 cytoskeleton-associated protein CAP5.5, putative;Tc00.1047053508555.60 cytoskeleton-associated protein CAP5.5, putative|cysteine peptidase, Clan CA, family C2, putative	NO			19.8	4.75e-117	2
Tc00.1047053508319.30;Tc00.1047053508785.4;Tc00.1047053482471.10	Tc00.1047053508319.30 hypothetical protein, conserved;Tc00.1047053508785.4 hypothetical protein, conserved	NO			23	1.3597e-110	3
Tc00.1047053511293.69;Tc00.1047053506503.69	Tc00.1047053511293.69 glycosomal malate dehydrogenase, putative;Tc00.1047053506503.69 glycosomal malate dehydrogenase, putative	NO			24.5	9.4857e-110	2
Tc00.1047053509011.40	Tc00.1047053509011.40 calreticulin, putative	NO			25.2	3.3226e-109	1
Tc00.1047053511717.90;Tc00.1047053503677.10	Tc00.1047053511717.90 phosphomannose isomerase, putative	NO			7.6	3.4829e-108	2
Tc00.1047053510661.250;Tc00.1047053510741.10	Tc00.1047053510661.250 cystathione gamma lyase, putative;Tc00.1047053510741.10 cystathione gamma lyase, putative	NO			23	7.1901e-105	2
Tc00.1047053509471.59;Tc00.1047053509471.68;Tc00.1047053509471.77;Tc00.1047053509471.86;Tc00.1047053505931.40;Tc00.1047053507817.18;Tc00.1047053507817.9;Tc00.1047053505931.50	Tc00.1047053509471.59 histone H3, putative;Tc00.1047053509471.68 histone H3, putative;Tc00.1047053509471.77 histone H3, putative;Tc00.1047053509471.86 histone H3, putative;Tc00.1047053505931.40 histone H3, putative;Tc00.1047053507817.18 histone H3, p	NO			28.3	6.9356e-104	8
Tc00.1047053510773.20;Tc00.1047053511385.30	Tc00.1047053510773.20 vacuolar-type proton translocating pyrophosphatase 1, putative;Tc00.1047053511385.30 vacuolar-type proton translocating pyrophosphatase 1, putative	NO			11.4	4.846e-101	2
Tc00.1047053507851.30;Tc00.1047053510517.70	Tc00.1047053507851.30 hypothetical protein, conserved;Tc00.1047053510517.70 hypothetical protein, conserved	NO			1.2	6.3746e-98	2
Tc00.1047053506989.190;Tc00.1047053503811.10;Tc00.1047053506591.4	Tc00.1047053506989.190 lipophosphoglycan biosynthetic protein, putative|heat shock protein 90, putative; glucose regulated protein 94, putative	NO			13.3	2.9347e-97	3
Tc00.1047053510817.60	Tc00.1047053510817.60 hypothetical protein, conserved	NO			7.3	6.9326e-97	1
Tc00.1047053508707.200	Tc00.1047053508707.200 nucleoside diphosphate kinase, putative	NO			58.8	2.1634e-91	1
Tc00.1047053506789.280;Tc00.1047053508387.20	Tc00.1047053506789.280 methylthioadenosine phosphorylase, putative;Tc00.1047053508387.20 methylthioadenosine phosphorylase, putative	NO			33.2	4.3527e-91	2
Tc00.1047053509797.40	Tc00.1047053509797.40 isoleucyl-tRNA synthetase, putative	NO			7.6	2.8626e-89	1
Tc00.1047053506167.50;Tc00.1047053481435.9;Tc00.1047053507785.10	Tc00.1047053506167.50 clathrin heavy chain, putative	NO			11	6.8715e-89	3
Tc00.1047053506739.50;Tc00.1047053510819.60	Tc00.1047053506739.50 heat shock protein HslVU, ATPase subunit HslU, putative;Tc00.1047053510819.60 heat shock protein HslVU, ATPase subunit HslU, putative	NO			17.1	2.7171e-83	2
Tc00.1047053503477.20;Tc00.1047053507889.10	Tc00.1047053503477.20 transaldolase, putative;Tc00.1047053507889.10 transaldolase, putative	NO			29.9	3.9409e-83	2
Tc00.1047053510089.110;Tc00.1047053510421.130	Tc00.1047053510089.110 hypothetical protein, conserved;Tc00.1047053510421.130 hypothetical protein, conserved	NO			7.6	4.0018e-83	2
Tc00.1047053511821.179;Tc00.1047053511823.14	Tc00.1047053511821.179 hypothetical protein, conserved	NO			38.2	1.0949e-82	2
Tc00.1047053503955.20;Tc00.1047053507063.90	Tc00.1047053503955.20 mitochondrial DNA polymerase beta, putative;Tc00.1047053507063.90 mitochondrial DNA polymerase beta, putative	NO			21.6	1.5384e-80	2
Tc00.1047053510663.19;Tc00.1047053510663.30;Tc00.1047053510737.70;Tc00.1047053510737.79	Tc00.1047053510663.19 60S ribosomal subunit protein L31, putative;Tc00.1047053510663.30 60S ribosomal subunit protein L31, putative;Tc00.1047053510737.70 60S ribosomal subunit protein L31, putative;Tc00.1047053510737.79 60S ribosomal subunit protein L3	NO			10.6	9.3036e-80	4
Tc00.1047053504005.54;Tc00.1047053511479.39	Tc00.1047053504005.54 hypothetical protein, conserved;Tc00.1047053511479.39 hypothetical protein, conserved	NO			27.1	2.2287e-79	2
Tc00.1047053509997.30	Tc00.1047053509997.30 tryparedoxin, putative	NO			37.5	4.8865e-79	1
Tc00.1047053511211.120;Tc00.1047053511211.130	Tc00.1047053511211.120 activated protein kinase C receptor, putative|guanine nucleotide-binding protein beta subunit-like protein, putative;Tc00.1047053511211.130 activated protein kinase C receptor, putative|guanine nucleotide-binding protein beta subun	NO			31.1	6.4652e-78	2
Tc00.1047053507645.40;Tc00.1047053509767.220	Tc00.1047053507645.40 hypothetical protein, conserved;Tc00.1047053509767.220 hypothetical protein, conserved	NO			11.4	2.6845e-77	2
Tc00.1047053511817.280	Tc00.1047053511817.280 hypothetical protein, conserved	NO			3.3	2.4981e-76	1
Tc00.1047053510685.10	Tc00.1047053510685.10 calreticulin, putative	NO			23.4	5.6863e-74	1
Tc00.1047053510759.120;Tc00.1047053506999.90	Tc00.1047053510759.120 reiske iron-sulfur protein precursor, putative;Tc00.1047053506999.90 reiske iron-sulfur protein precursor, putative	NO			20.5	9.6283e-70	2
Tc00.1047053510679.40;Tc00.1047053511439.40	Tc00.1047053510679.40 hypothetical protein;Tc00.1047053511439.40 hypothetical protein	NO			36.7	1.2024e-69	2
Tc00.1047053503505.10;Tc00.1047053510267.20;Tc00.1047053510309.40;Tc00.1047053510309.50	Tc00.1047053503505.10 60S acidic ribosomal protein P2, putative;Tc00.1047053510267.20 60S acidic ribosomal protein P2, putative;Tc00.1047053510309.40 60S acidic ribosomal protein P2, putative;Tc00.1047053510309.50 60S acidic ribosomal protein P2, putat	NO			22.6	1.5528e-68	4
Tc00.1047053510105.230;Tc00.1047053510187.60;Tc00.1047053509717.80;Tc00.1047053508537.10;Tc00.1047053461165.16	Tc00.1047053510105.230 glyceraldehyde 3-phosphate dehydrogenase, cytosolic, putative;Tc00.1047053510187.60 glyceraldehyde 3-phosphate dehydrogenase, cytosolic, putative;Tc00.1047053509717.80 glyceraldehyde 3-phosphate dehydrogenase, cytosolic, putative;	NO			17.8	6.6692e-67	5
Tc00.1047053510837.20	Tc00.1047053510837.20 glutamamyl carboxypeptidase, putative|metallo-peptidase, clan MH, family M18, putative	NO			32.1	6.819e-67	1
Tc00.1047053510163.20;Tc00.1047053508261.140;Tc00.1047053511449.20	Tc00.1047053510163.20 elongation factor 1-gamma (EF-1-gamma), putative	NO			28	9.6655e-67	3
Tc00.1047053430605.29;Tc00.1047053504021.109;Tc00.1047053507677.39;Tc00.1047053509353.30	Tc00.1047053430605.29 40S ribosomal protein S3, putative;Tc00.1047053504021.109 40S ribosomal protein S3, putative;Tc00.1047053507677.39 40S ribosomal protein S3, putative;Tc00.1047053509353.30 40S ribosomal protein S3, putative	NO			34.6	4.8883e-66	4
Tc00.1047053507547.90;Tc00.1047053508441.20	Tc00.1047053507547.90 glycosomal phosphoenolpyruvate carboxykinase, putative;Tc00.1047053508441.20 glycosomal phosphoenolpyruvate carboxykinase, putative	NO			26.9	1.4888e-64	2
Tc00.1047053455721.9;Tc00.1047053508651.20;Tc00.1047053509961.9;Tc00.1047053510783.49	Tc00.1047053455721.9 cytochrome c oxidase subunit 10, putative;Tc00.1047053508651.20 cytochrome c oxidase subunit 10, putative;Tc00.1047053509961.9 cytochrome c oxidase subunit 10, putative;Tc00.1047053510783.49 cytochrome c oxidase subunit 10, putativ	NO			23.5	2.8473e-63	4
Tc00.1047053510889.221;Tc00.1047053506529.508	Tc00.1047053510889.221 glucose-6-phosphate isomerase, glycosomal, putative;Tc00.1047053506529.508 glucose-6-phosphate isomerase, glycosomal, putative	NO			15.3	1.2731e-62	2
Tc00.1047053510121.20;Tc00.1047053508951.20	Tc00.1047053510121.20 hexokinase, putative;Tc00.1047053508951.20 hexokinase, putative	NO			29.5	7.3532e-59	2
Tc00.1047053503453.64;Tc00.1047053506959.94	Tc00.1047053503453.64 hypothetical protein, conserved;Tc00.1047053506959.94 hypothetical protein, conserved	NO			16.5	9.1259e-59	2
Tc00.1047053508799.240	Tc00.1047053508799.240 aminopeptidase, putative|metallo-peptidase, clan MF, family M17, putative	NO			13.8	1.6482e-58	1
Tc00.1047053508815.80	Tc00.1047053508815.80 hypothetical protein, conserved	NO			4.2	2.8311e-58	1
Tc00.1047053509129.10;Tc00.1047053509141.40;Tc00.1047053511687.10;Tc00.1047053508741.229;Tc00.1047053511687.19	Tc00.1047053509129.10 hypothetical protein, conserved;Tc00.1047053509141.40 hypothetical protein, conserved;Tc00.1047053511687.10 hypothetical protein, conserved;Tc00.1047053508741.229 hypothetical protein, conserved;Tc00.1047053511687.19 hypothetical	NO			35.7	3.2894e-57	5
Tc00.1047053511295.30	Tc00.1047053511295.30 hypothetical protein, conserved	NO			2.4	2.6368e-56	1
Tc00.1047053504069.20;Tc00.1047053511145.10	Tc00.1047053504069.20 cytochrome C oxidase subunit VI, putative;Tc00.1047053511145.10 cytochrome C oxidase subunit VI, putative	NO			42	4.897e-56	2
Tc00.1047053507017.140;Tc00.1047053509443.20	Tc00.1047053507017.140 Zn-finger protein, putative;Tc00.1047053509443.20 Zn-finger protein, putative	NO			14.9	5.3162e-56	2
Tc00.1047053507767.10	Tc00.1047053507767.10 succinyl-CoA ligase [GDP-forming] beta-chain, putative	NO			20.4	1.4954e-55	1
Tc00.1047053509505.50;Tc00.1047053508209.100;Tc00.1047053508209.120;Tc00.1047053508209.90;Tc00.1047053509505.30;Tc00.1047053509505.70	Tc00.1047053509505.50 10 kDa heat shock protein, putative;Tc00.1047053508209.100 10 kDa heat shock protein, putative;Tc00.1047053508209.120 10 kDa heat shock protein, putative;Tc00.1047053508209.90 10 kDa heat shock protein, putative;Tc00.104705350950	NO			26.1	1.7304e-55	6
Tc00.1047053507657.20;Tc00.1047053507657.10;Tc00.1047053507689.40;Tc00.1047053510837.9;Tc00.1047053508971.40	Tc00.1047053507657.20 glutamamyl carboxypeptidase, putative|metallo-peptidase, clan MH, family M18, putative;Tc00.1047053507657.10 glutamamyl carboxypeptidase, putative|metallo-peptidase, clan MH, family M18, putative;Tc00.1047053507689.40 glutamamyl ca	NO			35.6	1.8089e-55	5
Tc00.1047053506943.50;Tc00.1047053506943.60;Tc00.1047053509065.60;Tc00.1047053509065.70	Tc00.1047053506943.50 glyceraldehyde 3-phosphate dehydrogenase, putative;Tc00.1047053506943.60 glyceraldehyde 3-phosphate dehydrogenase, putative;Tc00.1047053509065.60 glyceraldehyde 3-phosphate dehydrogenase, putative;Tc00.1047053509065.70 glyceraldeh	NO			28.1	1.7077e-54	4
Tc00.1047053509683.117;Tc00.1047053511051.39;Tc00.1047053511051.50	Tc00.1047053509683.117 40S ribosomal protein S4, putative;Tc00.1047053511051.39 40S ribosomal protein S4, putative;Tc00.1047053511051.50 40S ribosomal protein S4, putative	NO			44.7	3.1778e-54	3
Tc00.1047053504069.80;Tc00.1047053511145.60	Tc00.1047053504069.80 ATP synthase F1 subunit gamma protein, putative;Tc00.1047053511145.60 ATP synthase F1 subunit gamma protein, putative	NO			41.8	5.74e-54	2
Tc00.1047053509201.10	Tc00.1047053509201.10 hypothetical protein, conserved	NO			2.3	6.03e-53	1
Tc00.1047053507061.30;Tc00.1047053509775.40	Tc00.1047053507061.30 iron superoxide dismutase, putative;Tc00.1047053509775.40 iron superoxide dismutase, putative	NO			15.9	4.1659e-52	2
Tc00.1047053508175.360;Tc00.1047053506905.50;Tc00.1047053508177.120;Tc00.1047053510381.10;Tc00.1047053511691.20;Tc00.1047053511691.10;Tc00.1047053508177.110;Tc00.1047053508241.140;Tc00.1047053509149.9;Tc00.1047053508241.149;Tc00.1047053508177.129;Tc00.1047053447925.10	Tc00.1047053508175.360 cystathionine beta-synthase|cysteine synthase|serine sulfhydrylase;Tc00.1047053506905.50 cystathionine beta-synthase|cysteine synthase|serine sulfhydrylase;Tc00.1047053508177.120 cystathionine beta-synthase|cysteine synthase|serin	NO			31.4	8.2501e-52	12
Tc00.1047053509239.10;Tc00.1047053511073.10;Tc00.1047053511075.9;Tc00.1047053440101.10;Tc00.1047053426435.9	Tc00.1047053509239.10 fatty acid desaturase, putative;Tc00.1047053511073.10 fatty acid desaturase, putative	NO			21.2	1.101e-51	5
Tc00.1047053506297.260;Tc00.1047053510101.50	Tc00.1047053506297.260 lanosterol 14-alpha-demethylase, putative;Tc00.1047053510101.50 lanosterol 14-alpha-demethylase, putative	NO			22.2	1.2401e-51	2
Tc00.1047053509583.19	Tc00.1047053509583.19 dynein heavy chain, putative	NO			3	9.5854e-51	1
Tc00.1047053509351.10	Tc00.1047053509351.10 delta-1-pyrroline-5-carboxylate dehydrogenase, putative	NO			22.6	1.3982e-50	1
Tc00.1047053509965.290;Tc00.1047053509053.70	Tc00.1047053509965.290 p22 protein precursor, putative;Tc00.1047053509053.70 p22 protein precursor, putative	NO			25.3	1.8277e-50	2
Tc00.1047053510797.10;Tc00.1047053503793.10;Tc00.1047053408345.20	Tc00.1047053510797.10 2-oxoglutarate dehydrogenase subunit, putative	NO			7.1	2.2067e-50	3
Tc00.1047053508827.70;Tc00.1047053508827.79	Tc00.1047053508827.70 40S ribosomal protein S17, putative;Tc00.1047053508827.79 40S ribosomal protein S17, putative	NO			25.5	9.3084e-50	2
Tc00.1047053508737.210	Tc00.1047053508737.210 hypothetical protein, conserved	NO			33.8	1.2653e-49	1
Tc00.1047053507671.30;Tc00.1047053506201.39	Tc00.1047053507671.30 25 kDa translation elongation factor 1-beta;Tc00.1047053506201.39 25 kDa translation elongation factor 1-beta, putative	NO			36.9	1.3583e-48	2
Tc00.1047053510089.210;Tc00.1047053510421.220	Tc00.1047053510089.210 hypothetical protein, conserved;Tc00.1047053510421.220 hypothetical protein, conserved	NO			57.6	5.6272e-48	2
Tc00.1047053507017.40;Tc00.1047053505807.180	Tc00.1047053507017.40 2-hydroxy-3-oxopropionate reductase, putative;Tc00.1047053505807.180 2-hydroxy-3-oxopropionate reductase, putative	NO			9.9	1.5477e-47	2
Tc00.1047053506789.334;Tc00.1047053506789.340;Tc00.1047053510615.4;Tc00.1047053508263.5;Tc00.1047053510613.40	Tc00.1047053506789.334 hypothetical protein, conserved;Tc00.1047053506789.340 hypothetical protein, conserved;Tc00.1047053510615.4 hypothetical protein, conserved;Tc00.1047053508263.5 hypothetical protein, conserved;Tc00.1047053510613.40 hypothetical	NO			14.9	1.5626e-47	5
Tc00.1047053506959.30	Tc00.1047053506959.30 ATP-dependent DEAD/H RNA helicase, putative	NO			18.7	2.3479e-47	1
Tc00.1047053506275.20;Tc00.1047053510719.260	Tc00.1047053506275.20 hslvu complex proteolytic subunit-like, putative|threonine peptidase, clan T(1), family T1B, putative;Tc00.1047053510719.260 hslvu complex proteolytic subunit-like, putative|threonine peptidase, clan T(1), family T1B, putative	NO			6.2	3.4661e-47	2
Tc00.1047053511289.70	Tc00.1047053511289.70 ADP,ATP carrier protein 1, mitochondrial precursor, putative|ADP/ATP translocase 1, putative	NO			36.9	3.491e-47	1
Tc00.1047053511483.40;Tc00.1047053508777.180	Tc00.1047053511483.40 prefoldin subunit 2, putative;Tc00.1047053508777.180 prefoldin subunit 2, putative	NO			29.7	6.3639e-47	2
Tc00.1047053503719.20;Tc00.1047053509825.14;Tc00.1047053510425.19;Tc00.1047053503757.10;Tc00.1047053442383.9	Tc00.1047053503719.20 40S ribosomal protein SA, putative;Tc00.1047053509825.14 40S ribosomal protein SA, putative;Tc00.1047053510425.19 40S ribosomal protein SA, putative;Tc00.1047053503757.10 40S ribosomal protein SA, putative	NO			28.2	1.1708e-46	5
Tc00.1047053507681.20	Tc00.1047053507681.20 succinyl-CoA ligase [GDP-forming] beta-chain, putative	NO			21.1	1.3656e-46	1
Tc00.1047053508823.70	Tc00.1047053508823.70 hypothetical protein, conserved	NO			39	1.5222e-46	1
Tc00.1047053511025.50;Tc00.1047053511531.50	Tc00.1047053511025.50 glucosamine-6-phosphate isomerase, putative|glucosamine-6-phosphate deaminase, putative;Tc00.1047053511531.50 glucosamine-6-phosphate isomerase, putative|glucosamine-6-phosphate deaminase, putative	NO			21.9	2.1812e-46	2
Tc00.1047053510901.150	Tc00.1047053510901.150 proteasome regulatory non-ATPase subunit 2, putative	NO			8.3	1.7957e-45	1
Tc00.1047053511867.190	Tc00.1047053511867.190 gamma-tubulin, putative	NO			3.6	5.3418e-45	1
Tc00.1047053504045.110;Tc00.1047053504047.5	Tc00.1047053504045.110 urocanate hydratase, putative	NO			11.3	5.5957e-45	2
Tc00.1047053507951.80	Tc00.1047053507951.80 hypothetical protein, conserved	NO			5.9	8.7795e-45	1
Tc00.1047053507941.150;Tc00.1047053507941.160;Tc00.1047053507941.170;Tc00.1047053508203.20;Tc00.1047053508203.29;Tc00.1047053508203.38;Tc00.1047053508203.47;Tc00.1047053508203.56;Tc00.1047053510351.11;Tc00.1047053510351.20;Tc00.1047053510351.31;Tc00.1047053507601.150;Tc00.1047053507601.160;Tc00.1047053507601.170;Tc00.1047053507943.10;Tc00.1047053507943.20;Tc00.1047053507943.30;Tc00.1047053507943.…	Tc00.1047053507941.150 histone H4, putative;Tc00.1047053507941.160 histone H4, putative;Tc00.1047053507941.170 histone H4, putative;Tc00.1047053508203.20 histone H4, putative;Tc00.1047053508203.29 histone H4, putative;Tc00.1047053508203.38 histone H4	NO			42	8.7907e-45	20
Tc00.1047053506735.10	Tc00.1047053506735.10 mitochondrial processing peptidase alpha subunit, putative|metallo-peptidase, Clan ME, Family M16, putative	NO			11.6	1.3782e-44	1
Tc00.1047053509229.80	Tc00.1047053509229.80 mitochondrial processing peptidase alpha subunit, putative|metallo-peptidase, Clan ME, Family M16, putative	NO			13.1	2.1389e-44	1
Tc00.1047053506937.10;Tc00.1047053510437.40	Tc00.1047053506937.10 cytosolic malate dehydrogenase, putative;Tc00.1047053510437.40 cytosolic malate dehydrogenase, putative	NO			20.2	2.3452e-44	2
Tc00.1047053506297.350;Tc00.1047053508041.10	Tc00.1047053506297.350 S-phase kinase-associated protein, putative|SKP1 family protein, putative|cyclin A/CDK2-associated protein, putative;Tc00.1047053508041.10 S-phase kinase-associated protein, putative|SKP1 family protein, putative|cyclin A/CDK2-asso	NO			19.2	9.1427e-44	2
Tc00.1047053508897.30	Tc00.1047053508897.30 ABC transporter, putative	NO			2.4	2.4565e-43	1
Tc00.1047053510181.50;Tc00.1047053507609.10;Tc00.1047053503431.109	Tc00.1047053510181.50 nucleoporin interacting component (NUP93), putative	NO			3.8	4.0815e-43	3
Tc00.1047053504069.30;Tc00.1047053511145.20;Tc00.1047053506241.100;Tc00.1047053510769.90	Tc00.1047053504069.30 60S ribosomal protein L32, putative;Tc00.1047053511145.20 60S ribosomal protein L32, putative;Tc00.1047053506241.100 60S ribosomal protein L32, putative;Tc00.1047053510769.90 60S ribosomal protein L32, putative	NO			31.6	1.6764e-42	4
Tc00.1047053504153.160	Tc00.1047053504153.160 carboxypeptidase, putative|metallo-peptidase, clan MA(E), family M32, putative	NO			9.7	1.1785e-41	1
Tc00.1047053508153.280;Tc00.1047053508153.290;Tc00.1047053510323.30	Tc00.1047053508153.280 60S ribosomal protein L13, putative;Tc00.1047053508153.290 60S ribosomal protein L13, putative;Tc00.1047053510323.30 60S ribosomal protein L13, putative	NO			28.9	2.3221e-41	3
Tc00.1047053504045.60	Tc00.1047053504045.60 thermostable carboxypeptidase 1, putative	NO			12.1	3.0512e-41	1
Tc00.1047053507053.40	Tc00.1047053507053.40 hypothetical protein, conserved	NO			30.5	1.3022e-40	1
Tc00.1047053511391.160	Tc00.1047053511391.160 cytochrome c1, heme protein, mitochondrial precursor, putative	NO			19.4	5.709e-40	1
Tc00.1047053511025.110	Tc00.1047053511025.110 dihydrolipoyl dehydrogenase, putative	NO			13	7.8615e-40	1
Tc00.1047053509917.19	Tc00.1047053509917.19 retrotransposon hot spot (RHS) protein, putative	NO			6.4	2.2782e-39	1
Tc00.1047053508461.380	Tc00.1047053508461.380 calmodulin, putative|calcium-binding EF hand protein, putative	NO			7.7	9.3297e-39	1
Tc00.1047053511025.70;Tc00.1047053511531.40	Tc00.1047053511025.70 chaperonin alpha subunit, putative;Tc00.1047053511531.40 chaperonin alpha subunit, putative	NO			13	2.3925e-38	2
Tc00.1047053503715.30;Tc00.1047053503689.4;Tc00.1047053509571.79;Tc00.1047053504741.240;Tc00.1047053511621.120;Tc00.1047053510911.30	Tc00.1047053503715.30 small GTP-binding protein Rab1, putative	NO			40	2.3954e-38	6
Tc00.1047053511517.37	Tc00.1047053511517.37 reticulon domain protein, putative	NO			11.8	2.9784e-38	1
Tc00.1047053508601.119;Tc00.1047053509199.24	Tc00.1047053508601.119 ribose 5-phosphate isomerase, putative;Tc00.1047053509199.24 ribose 5-phosphate isomerase, putative	NO			14.5	7.2581e-38	2
Tc00.1047053509463.30;Tc00.1047053510507.20	Tc00.1047053509463.30 3-ketoacyl-CoA thiolase, putative;Tc00.1047053510507.20 3-ketoacyl-CoA thiolase, putative	NO			18.5	9.4728e-38	2
Tc00.1047053506559.350	Tc00.1047053506559.350 asparaginyl-tRNA synthetase, putative	NO			6	1.3409e-37	1
Tc00.1047053507777.20;Tc00.1047053510173.130	Tc00.1047053507777.20 hypothetical protein, conserved;Tc00.1047053510173.130 hypothetical protein, conserved	NO			19.8	1.3823e-37	2
Tc00.1047053511909.40;Tc00.1047053506399.89	Tc00.1047053511909.40 succinate dehydrogenase flavoprotein, putative	NO			11.5	2.0267e-37	2
Tc00.1047053503617.40	Tc00.1047053503617.40 ATPase alpha subunit, putative	NO			40.5	2.7212e-37	1
Tc00.1047053504003.60;Tc00.1047053510515.139;Tc00.1047053510517.10	Tc00.1047053504003.60 chaperonin/T-complex protein 1 gamma subunit, putative	NO			24.9	4.7959e-37	3
Tc00.1047053511635.10;Tc00.1047053511635.20	Tc00.1047053511635.10 histone H2B, putative;Tc00.1047053511635.20 histone H2B, putative	NO			58	6.4491e-37	2
Tc00.1047053510131.30;Tc00.1047053506931.20	Tc00.1047053510131.30 hypothetical protein, conserved;Tc00.1047053506931.20 hypothetical protein, conserved	NO			11.5	9.4767e-37	2
Tc00.1047053506211.160	Tc00.1047053506211.160 ADP,ATP carrier protein 1, mitochondrial precursor, putative|ADP/ATP translocase 1, putative	NO			33.1	1.3893e-36	1
Tc00.1047053506297.270;Tc00.1047053510101.30;Tc00.1047053510101.40	Tc00.1047053506297.270 60S ribosomal protein L28, putative;Tc00.1047053510101.30 60S ribosomal protein L28, putative;Tc00.1047053510101.40 60S ribosomal protein L28, putative	NO			32.2	1.9912e-36	3
Tc00.1047053511817.70;Tc00.1047053510523.29	Tc00.1047053511817.70 hypothetical protein, conserved;Tc00.1047053510523.29 hypothetical protein, conserved	NO			14.8	2.2169e-36	2
Tc00.1047053503419.30	Tc00.1047053503419.30 thiol-dependent reductase 1, putative|thiol transferase, putative|glutathione S-transferase, putative	NO			11	3.3549e-36	1
Tc00.1047053511229.50;Tc00.1047053511589.200	Tc00.1047053511229.50 S-adenosylhomocysteine hydrolase, putative;Tc00.1047053511589.200 S-adenosylhomocysteine hydrolase, putative	NO			23.8	4.6461e-36	2
Tc00.1047053508461.480;Tc00.1047053508461.490	Tc00.1047053508461.480 60S ribosomal protein L23, putative;Tc00.1047053508461.490 60S ribosomal protein L23, putative	NO			33.1	7.5268e-36	2
Tc00.1047053506301.11	Tc00.1047053506301.11 heat shock protein, putative	NO			22.3	1.1602e-35	1
Tc00.1047053503625.10;Tc00.1047053503899.90	Tc00.1047053503625.10 asparagine synthetase A, putative;Tc00.1047053503899.90 asparagine synthetase A, putative	NO			14.1	1.8885e-35	2
Tc00.1047053506621.30;Tc00.1047053511555.80	Tc00.1047053506621.30 ribonucleoside-diphosphate reductase small chain, putative;Tc00.1047053511555.80 ribonucleoside-diphosphate reductase small chain, putative	NO			25.5	2.6276e-35	2
Tc00.1047053503597.10;Tc00.1047053509167.150	Tc00.1047053503597.10 homoserine kinase, putative;Tc00.1047053509167.150 homoserine kinase, putative	NO			7.1	1.9596e-34	2
Tc00.1047053504163.40;Tc00.1047053510301.20;Tc00.1047053504163.50;Tc00.1047053510301.10	Tc00.1047053504163.40 fructose-bisphosphate aldolase, glycosomal, putative;Tc00.1047053510301.20 fructose-bisphosphate aldolase, glycosomal, putative;Tc00.1047053504163.50 fructose-bisphosphate aldolase, glycosomal, putative	NO			18.8	2.4735e-34	4
Tc00.1047053506321.290	Tc00.1047053506321.290 stress-induced protein sti1, putative	NO			14.7	2.5666e-34	1
Tc00.1047053511277.160;Tc00.1047053506963.10;Tc00.1047053511233.7	Tc00.1047053511277.160 60S ribosomal protein L10a, putative;Tc00.1047053506963.10 60S ribosomal protein L10a, putative;Tc00.1047053511233.7 60S ribosomal protein L10a, putative	NO			20.1	7.6455e-34	3
Tc00.1047053457251.10	Tc00.1047053457251.10 3-oxo-5-alpha-steroid 4-dehydrogenase, putative	NO			26.6	2.6307e-33	1
Tc00.1047053506227.150	Tc00.1047053506227.150 protein kinase A regulatory subunit, putative	NO			18.7	5.2637e-33	1
Tc00.1047053508197.10;Tc00.1047053508197.39	Tc00.1047053508197.10 60S ribosomal protein L11, putative;Tc00.1047053508197.39 60S ribosomal protein L11, putative	NO			16.7	8.7693e-33	2
Tc00.1047053506583.30;Tc00.1047053506677.10	Tc00.1047053506583.30 ubiquitin-like protein, putative;Tc00.1047053506677.10 ubiquitin-like protein, putative	NO			10.4	8.7765e-33	2
Tc00.1047053508241.120	Tc00.1047053508241.120 RRP44p homologue, putative	NO			2.9	1.261e-32	1
Tc00.1047053506925.14	Tc00.1047053506925.14 hypothetical protein, conserved	NO			20.9	1.4872e-32	1
Tc00.1047053509231.10;Tc00.1047053509719.40	Tc00.1047053509231.10 cytochrome P450, putative;Tc00.1047053509719.40 cytochrome P450, putative	NO			6.6	1.7476e-32	2
Tc00.1047053509153.90;Tc00.1047053420533.9	Tc00.1047053509153.90 dihydrofolate reductase-thymidylate synthase, putative	NO			8.3	1.9263e-32	2
Tc00.1047053506983.39;Tc00.1047053506983.48;Tc00.1047053508675.29	Tc00.1047053506983.39 calpain-like cysteine peptidase, putative;Tc00.1047053506983.48 calpain-like cysteine peptidase, putative;Tc00.1047053508675.29 calpain-like cysteine peptidase, putative	NO			50	4.1281e-32	3
Tc00.1047053506213.120;Tc00.1047053511285.120	Tc00.1047053506213.120 ATP-dependent RNA helicase, putative;Tc00.1047053511285.120 ATP-dependent RNA helicase, putative	NO			11.1	4.8973e-32	2
Tc00.1047053507673.20;Tc00.1047053506315.50;Tc00.1047053506739.150;Tc00.1047053506201.20	Tc00.1047053507673.20 60S ribosomal protein L13a, putative;Tc00.1047053506315.50 60S ribosomal protein L13a, putative;Tc00.1047053506739.150 60S ribosomal protein L13a, putative;Tc00.1047053506201.20 60S ribosomal protein L13a, putative	NO			12.1	1.2485e-31	4
Tc00.1047053509109.140;Tc00.1047053510603.40	Tc00.1047053509109.140 hypothetical protein, conserved;Tc00.1047053510603.40 hypothetical protein, conserved	NO			4.4	1.4231e-31	2
Tc00.1047053508533.40	Tc00.1047053508533.40 ecotin, putative	NO			23.1	1.6376e-31	1
Tc00.1047053511365.70	Tc00.1047053511365.70 proteasome regulatory non-ATPase subunit, putative	NO			7.2	3.2967e-31	1
Tc00.1047053509911.74	Tc00.1047053509911.74 hypothetical protein, conserved	NO			9.2	4.3159e-31	1
Tc00.1047053507993.260;Tc00.1047053511279.60	Tc00.1047053507993.260 hypothetical protein, conserved;Tc00.1047053511279.60 hypothetical protein, conserved	NO			8.6	4.338e-31	2
Tc00.1047053506855.180;Tc00.1047053503479.30	Tc00.1047053506855.180 adenylate kinase, putative;Tc00.1047053503479.30 adenylate kinase, putative	NO			14.2	4.7693e-31	2
Tc00.1047053509265.10	Tc00.1047053509265.10 retrotransposon hot spot (RHS) protein, putative	NO			4.4	5.5011e-31	1
Tc00.1047053508799.160;Tc00.1047053506773.44	Tc00.1047053508799.160 cytochrome b5-like, putative;Tc00.1047053506773.44 cytochrome b5, putative	NO			19.5	7.2982e-31	2
Tc00.1047053503833.40;Tc00.1047053506213.60;Tc00.1047053511287.120;Tc00.1047053511287.40	Tc00.1047053503833.40 40S ribosomal protein S2, putative;Tc00.1047053506213.60 40S ribosomal protein S2, putative;Tc00.1047053511287.120 40S ribosomal protein S2, putative;Tc00.1047053511287.40 40S ribosomal protein S2, putative	NO			26.2	7.9369e-31	4
Tc00.1047053506661.30;Tc00.1047053511245.130	Tc00.1047053506661.30 fatty acid elongase, putative;Tc00.1047053511245.130 fatty acid elongase, putative	NO			4.5	1.0033e-30	2
Tc00.1047053508411.10;Tc00.1047053510145.20	Tc00.1047053508411.10 cofilin/actin depolymerizing factor, putative;Tc00.1047053510145.20 cofilin/actin depolymerizing factor, putative	NO			9.4	1.0033e-30	2
Tc00.1047053506835.110;Tc00.1047053506945.70	Tc00.1047053506835.110 hypothetical protein, conserved;Tc00.1047053506945.70 hypothetical protein, conserved	NO			4.9	1.1198e-30	2
Tc00.1047053507649.80	Tc00.1047053507649.80 nucleolar RNA-binding protein, putative	NO			35.4	1.5809e-30	1
Tc00.1047053509941.100	Tc00.1047053509941.100 2,4-dienoyl-coa reductase FADH1, putative	NO			3.8	4.192e-30	1
Tc00.1047053508899.54;Tc00.1047053511363.4	Tc00.1047053508899.54 hypothetical protein, conserved;Tc00.1047053511363.4 hypothetical protein, conserved	NO			20.1	5.0489e-30	2
Tc00.1047053508501.250;Tc00.1047053506893.100	Tc00.1047053508501.250 hypothetical protein, conserved	NO			12.3	1.0985e-29	2
Tc00.1047053506727.50;Tc00.1047053511529.210	Tc00.1047053506727.50 hypothetical protein, conserved;Tc00.1047053511529.210 hypothetical protein, conserved	NO			21.2	2.1558e-29	2
Tc00.1047053508699.120;Tc00.1047053508601.141;Tc00.1047053509197.50	Tc00.1047053508699.120 dipeptidyl-peptidase, putative;Tc00.1047053508601.141 dipeptidyl-peptidase, putative	NO			13.3	1.396e-28	3
Tc00.1047053509647.190	Tc00.1047053509647.190 hypothetical protein, conserved	NO			1.2	2.7141e-28	1
Tc00.1047053405737.14;Tc00.1047053510719.240	Tc00.1047053405737.14 hypothetical protein;Tc00.1047053510719.240 hypothetical protein, conserved	NO			17.9	4.0509e-28	2
Tc00.1047053511715.10;Tc00.1047053511019.90;Tc00.1047053508445.20;Tc00.1047053507039.10	Tc00.1047053511715.10 iron superoxide dismutase, putative;Tc00.1047053511019.90 iron superoxide dismutase, putative;Tc00.1047053508445.20 iron superoxide dismutase, putative;Tc00.1047053507039.10 iron superoxide dismutase, putative	NO			24.6	4.5045e-28	4
Tc00.1047053511071.140;Tc00.1047053511899.40;Tc00.1047053511899.10	Tc00.1047053511071.140 2-amino-3-ketobutyrate coenzyme A ligase, putative;Tc00.1047053511899.40 2-amino-3-ketobutyrate coenzyme A ligase, putative	NO			17.6	1.346e-27	3
Tc00.1047053507765.130;Tc00.1047053510101.350	Tc00.1047053507765.130 hypothetical protein, conserved;Tc00.1047053510101.350 hypothetical protein, conserved	NO			8	1.8688e-27	2
Tc00.1047053509733.100	Tc00.1047053509733.100 translation elongation factor 1-beta, putative	NO			19.8	1.9536e-27	1
Tc00.1047053511867.140	Tc00.1047053511867.140 acyl carrier protein, mitochondrial precursor, putative	NO			15.3	3.5657e-27	1
Tc00.1047053508059.50;Tc00.1047053508955.20	Tc00.1047053508059.50 hypothetical protein, conserved;Tc00.1047053508955.20 hypothetical protein, conserved	NO			17.1	4.0818e-27	2
Tc00.1047053507609.60;Tc00.1047053503639.10;Tc00.1047053510181.9	Tc00.1047053507609.60 myo-inositol-1-phosphate synthase, putative	NO			10.8	5.4726e-27	3
Tc00.1047053504163.30;Tc00.1047053506401.120;Tc00.1047053508543.30	Tc00.1047053504163.30 40S ribosomal protein S9, putative;Tc00.1047053506401.120 40S ribosomal protein S9, putative;Tc00.1047053508543.30 40S ribosomal protein S9, putative	NO			38.9	1.4959e-26	3
Tc00.1047053510823.70;Tc00.1047053505977.26	Tc00.1047053510823.70 60S acidic ribosomal protein, putative	NO			31.2	1.498e-26	2
Tc00.1047053508741.170;Tc00.1047053509139.10	Tc00.1047053508741.170 hypothetical protein, conserved;Tc00.1047053509139.10 hypothetical protein, conserved	NO			8.4	3.3136e-26	2
Tc00.1047053510749.60	Tc00.1047053510749.60 hypothetical protein, conserved	NO			7.3	3.6174e-26	1
Tc00.1047053508355.250;Tc00.1047053508355.260	Tc00.1047053508355.250 60S acidic ribosomal protein P0;Tc00.1047053508355.260 60S acidic ribosomal protein P0	NO			22	9.7145e-26	2
Tc00.1047053506247.220	Tc00.1047053506247.220 histidine ammonia-lyase, putative	NO			22.3	1.3993e-25	1
Tc00.1047053511391.120	Tc00.1047053511391.120 glutamamyl carboxypeptidase, putative|metallo-peptidase, clan MH, family M18, putative	NO			13.2	2.4167e-25	1
Tc00.1047053503893.100;Tc00.1047053508507.40	Tc00.1047053503893.100 hypothetical protein, conserved;Tc00.1047053508507.40 hypothetical protein, conserved	NO			14.7	2.5504e-25	2
Tc00.1047053503929.10;Tc00.1047053506405.120	Tc00.1047053503929.10 V-type ATPase, A subunit, putative;Tc00.1047053506405.120 V-type ATPase, A subunit, putative	NO			7.2	2.8153e-25	2
Tc00.1047053511837.60	Tc00.1047053511837.60 hypothetical protein, conserved	NO			11.5	3.2378e-25	1
Tc00.1047053503643.30;Tc00.1047053506485.100	Tc00.1047053503643.30 hypothetical protein, conserved;Tc00.1047053506485.100 hypothetical protein, conserved	NO			31.4	4.3209e-25	2
Tc00.1047053509167.100;Tc00.1047053510443.9;Tc00.1047053504257.70	Tc00.1047053509167.100 valyl-tRNA synthetase, putative;Tc00.1047053510443.9 valyl-tRNA synthetase, putative;Tc00.1047053504257.70 valyl-tRNA synthetase, putative	NO			2.1	8.9133e-25	3
Tc00.1047053511903.40	Tc00.1047053511903.40 hypothetical protein, conserved	NO			24	1.3691e-24	1
Tc00.1047053510215.10;Tc00.1047053503849.60;Tc00.1047053508535.10;Tc00.1047053503467.9;Tc00.1047053503849.80;Tc00.1047053510213.110	Tc00.1047053510215.10 NADH-dependent fumarate reductase, putative;Tc00.1047053503849.60 NADH-dependent fumarate reductase, putative	NO			4.7	1.385e-24	6
Tc00.1047053506207.50;Tc00.1047053510065.30	Tc00.1047053506207.50 IgE-dependent histamine-releasing factor, putative;Tc00.1047053510065.30 IgE-dependent histamine-releasing factor, putative	NO			17.1	1.8566e-24	2
Tc00.1047053506425.40	Tc00.1047053506425.40 hypothetical protein, conserved	NO			4.7	5.6475e-24	1
Tc00.1047053507927.20	Tc00.1047053507927.20 mitochondrial oligo_U binding protein TBRGG1, putative	NO			13.3	1.0432e-23	1
Tc00.1047053508175.370;Tc00.1047053503405.10	Tc00.1047053508175.370 glutamine synthetase, putative;Tc00.1047053503405.10 glutamine synthetase, putative	NO			9.4	1.0791e-23	2
Tc00.1047053508299.60;Tc00.1047053511181.100;Tc00.1047053511527.34	Tc00.1047053508299.60 60S ribosomal protein L2, putative;Tc00.1047053511181.100 60S ribosomal protein L2, putative;Tc00.1047053511527.34 60S ribosomal protein L2, putative	NO			14.6	1.3581e-23	3
Tc00.1047053509499.14;Tc00.1047053508649.5	Tc00.1047053509499.14 tryparedoxin peroxidase, putative	NO			31	1.3751e-23	2
Tc00.1047053506775.80;Tc00.1047053511167.90	Tc00.1047053506775.80 14-3-3 protein, putative;Tc00.1047053511167.90 14-3-3 protein, putative	NO			16.7	1.4664e-23	2
Tc00.1047053509561.20	Tc00.1047053509561.20 flagellum-adhesion glycoprotein, putative	NO			6.2	2.4309e-23	1
Tc00.1047053508737.100;Tc00.1047053509125.20	Tc00.1047053508737.100 ATP-dependent Clp protease subunit, heat shock protein 78, putative|serine peptidase, putative	NO			10	3.4073e-23	2
Tc00.1047053506519.130;Tc00.1047053508909.20	Tc00.1047053506519.130 inosine-5'-monophosphate dehydrogenase, putative;Tc00.1047053508909.20 inosine-5'-monophosphate dehydrogenase, putative	NO			10.2	4.2263e-23	2
Tc00.1047053508665.14;Tc00.1047053511107.41	Tc00.1047053508665.14 ATP-dependent Clp protease subunit, heat shock protein 100 (HSP100), putative	NO			12.4	4.3608e-23	2
Tc00.1047053507081.130;Tc00.1047053503991.39	Tc00.1047053507081.130 hypothetical protein, conserved	NO			32.7	4.3722e-23	2
Tc00.1047053503395.40;Tc00.1047053506181.50;Tc00.1047053504147.20	Tc00.1047053503395.40 60S ribosomal protein L18, putative;Tc00.1047053506181.50 60S ribosomal protein L18, putative;Tc00.1047053504147.20 60S ribosomal protein L18, putative	NO			12.1	4.8455e-23	3
Tc00.1047053503635.59;Tc00.1047053503635.68;Tc00.1047053511001.18;Tc00.1047053511001.9;Tc00.1047053510999.39	Tc00.1047053503635.59 40S ribosomal protein S3a, putative;Tc00.1047053503635.68 40S ribosomal protein S3a, putative;Tc00.1047053511001.18 40S ribosomal protein S3a, putative;Tc00.1047053511001.9 40S ribosomal protein S3a, putative;Tc00.1047053510999.3	NO			13.8	1.1086e-22	5
Tc00.1047053508971.50	Tc00.1047053508971.50 ubiquitin-protein ligase-like, putative	NO			0.8	1.4252e-22	1
Tc00.1047053507963.20;Tc00.1047053507031.90	Tc00.1047053507963.20 arginase, putative	NO			7.8	2.6239e-22	2
Tc00.1047053508479.350	Tc00.1047053508479.350 hypothetical protein, conserved	NO			10.5	2.7228e-22	1
Tc00.1047053510187.530	Tc00.1047053510187.530 hypothetical protein, conserved	NO			13	3.3689e-22	1
Tc00.1047053506009.20;Tc00.1047053510297.20	Tc00.1047053506009.20 hypothetical protein, conserved;Tc00.1047053510297.20 hypothetical protein, conserved	NO			0.9	4.595e-22	2
Tc00.1047053506559.410	Tc00.1047053506559.410 hypothetical protein, conserved	NO			22.5	5.0247e-22	1
Tc00.1047053510825.30	Tc00.1047053510825.30 lysosomal/endosomal membrane protein p67, putative|lysosomal membrane glycoprotein, putative	NO			10.6	1.2509e-21	1
Tc00.1047053511729.60;Tc00.1047053506833.79	Tc00.1047053511729.60 hypothetical protein, conserved;Tc00.1047053506833.79 hypothetical protein, conserved	NO			10.1	1.4395e-21	2
Tc00.1047053507611.280;Tc00.1047053507723.100	Tc00.1047053507611.280 cytochrome c oxidase subunit IX, putative;Tc00.1047053507723.100 cytochrome c oxidase subunit IX, putative	NO			39.5	1.8436e-21	2
Tc00.1047053506625.60	Tc00.1047053506625.60 inositol 5-phosphatase 1, putative	NO			3.2	3.1462e-21	1
Tc00.1047053510761.14;Tc00.1047053511067.20;Tc00.1047053511903.130	Tc00.1047053510761.14 60S ribosomal protein L26, putative;Tc00.1047053511067.20 60S ribosomal protein L26, putative;Tc00.1047053511903.130 60S ribosomal protein L26, putative	NO			21	4.7412e-21	3
Tc00.1047053503539.30;Tc00.1047053509455.80	Tc00.1047053503539.30 GTP-binding nuclear protein rtb2, putative;Tc00.1047053509455.80 GTP-binding nuclear protein rtb2, putative	NO			17.9	4.7822e-21	2
Tc00.1047053506629.200	Tc00.1047053506629.200 hypothetical protein, conserved	NO			22.1	5.4154e-21	1
Tc00.1047053508153.970;Tc00.1047053506691.90	Tc00.1047053508153.970 serine/threonine protein kinase, putative|protein kinase, putative;Tc00.1047053506691.90 serine/threonine protein kinase, putative|protein kinase, putative	NO			1.8	1.3834e-20	2
Tc00.1047053511367.170	Tc00.1047053511367.170 vacuolar protein sorting-associated protein 35, putative	NO			5.3	2.1126e-20	1
Tc00.1047053506591.20;Tc00.1047053506989.210	Tc00.1047053506591.20 U-box domain protein, putative;Tc00.1047053506989.210 U-box domain protein, putative	NO			16.7	2.9329e-20	2
Tc00.1047053510901.70	Tc00.1047053510901.70 hypothetical protein, conserved	NO			6.8	4.3824e-20	1
Tc00.1047053506405.50;Tc00.1047053508257.10	Tc00.1047053506405.50 serine-palmitoyl-CoA transferase, putative;Tc00.1047053508257.10 serine-palmitoyl-CoA transferase, putative	NO			7.9	4.6237e-20	2
Tc00.1047053508303.4;Tc00.1047053511179.160	Tc00.1047053508303.4 ubiquitin-conjugating enzyme E2, putative;Tc00.1047053511179.160 ubiquitin-conjugating enzyme E2, putative	NO			23.6	5.2282e-20	2
Tc00.1047053507831.60;Tc00.1047053511263.9	Tc00.1047053507831.60 heat shock protein, putative;Tc00.1047053511263.9 heat shock protein, putative	NO			13.8	1.0745e-19	2
Tc00.1047053507555.80;Tc00.1047053410923.20	Tc00.1047053507555.80 retrotransposon hot spot (RHS) protein, putative;Tc00.1047053410923.20 retrotransposon hot spot (RHS) protein, putative	NO			4.2	1.0865e-19	2
Tc00.1047053510943.50	Tc00.1047053510943.50 delta-1-pyrroline-5-carboxylate dehydrogenase, putative	NO			15	1.1352e-19	1
Tc00.1047053507715.34;Tc00.1047053511115.30	Tc00.1047053507715.34 hypothetical protein, conserved;Tc00.1047053511115.30 hypothetical protein, conserved	NO			20.3	1.5932e-19	2
Tc00.1047053509551.70;Tc00.1047053507007.70	Tc00.1047053509551.70 hypothetical protein, conserved;Tc00.1047053507007.70 hypothetical protein, conserved	NO			21.5	2.2218e-19	2
Tc00.1047053506755.260;Tc00.1047053510359.270	Tc00.1047053506755.260 mitochondrial RNA-binding protein 2, putative;Tc00.1047053510359.270 mitochondrial RNA-binding protein 2, putative|MRP2, putative|gBP25, putative	NO			21.7	2.2423e-19	2
Tc00.1047053506941.170;Tc00.1047053511511.170	Tc00.1047053506941.170 ADP-ribosylation factor-like protein, putative;Tc00.1047053511511.170 ADP-ribosylation factor-like protein, putative	NO			18.9	2.3054e-19	2
Tc00.1047053506605.59;Tc00.1047053511239.49	Tc00.1047053506605.59 adenosine 5'-monophosphoramidase, putative;Tc00.1047053511239.49 adenosine 5'-monophosphoramidase, putative	NO			27.7	2.6559e-19	2
Tc00.1047053509203.40;Tc00.1047053511017.50	Tc00.1047053509203.40 glycosomal membrane protein, putative;Tc00.1047053511017.50 glycosomal membrane protein, putative	NO			20.6	1.3292e-18	2
Tc00.1047053506517.149;Tc00.1047053508909.214	Tc00.1047053506517.149 hypothetical protein, conserved;Tc00.1047053508909.214 hypothetical protein, conserved	NO			56.7	1.466e-18	2
Tc00.1047053509065.160;Tc00.1047053506943.160	Tc00.1047053509065.160 eukaryotic translation initiation factor 3 subunit 7-like protein, putative;Tc00.1047053506943.160 eukaryotic translation initiation factor 3 subunit 7-like protein, putative	NO			8.2	1.7061e-18	2
Tc00.1047053506421.10;Tc00.1047053443403.9	Tc00.1047053506421.10 retrotransposon hot spot (RHS) protein, putative;Tc00.1047053443403.9 retrotransposon hot spot (RHS) protein, putative	NO			6.4	1.7878e-18	2
Tc00.1047053506195.290;Tc00.1047053503959.78	Tc00.1047053506195.290 hypothetical protein, conserved;Tc00.1047053503959.78 hypothetical protein, conserved	NO			15.6	3.9916e-18	2
Tc00.1047053510663.70;Tc00.1047053510737.10;Tc00.1047053507011.269	Tc00.1047053510663.70 6-phosphogluconate dehydrogenase, decarboxylating, putative;Tc00.1047053510737.10 6-phosphogluconate dehydrogenase, decarboxylating, putative	NO			13.4	4.4138e-18	3
Tc00.1047053506357.40;Tc00.1047053511277.70	Tc00.1047053506357.40 elongation factor TU, putative;Tc00.1047053511277.70 elongation factor TU, putative	NO			9	4.5139e-18	2
Tc00.1047053511237.10;Tc00.1047053506411.10	Tc00.1047053511237.10 thimet oligopeptidase, putative|metallo-peptidase, clan MA(E), family M3, putative;Tc00.1047053506411.10 thimet oligopeptidase, putative|metallo-peptidase, clan MA(E), family M3, putative	NO			6.9	5.6476e-18	2
Tc00.1047053507031.29;Tc00.1047053507963.79	Tc00.1047053507031.29 nucleosome assembly protein, putative;Tc00.1047053507963.79 nucleosome assembly protein, putative	NO			13.5	7.5994e-18	2
Tc00.1047053506673.69;Tc00.1047053504827.21;Tc00.1047053509577.9;Tc00.1047053504703.20	Tc00.1047053506673.69 hypothetical protein, conserved;Tc00.1047053504827.21 hypothetical protein, conserved	NO			5.9	8.0396e-18	4
Tc00.1047053506933.60	Tc00.1047053506933.60 mitochondrial RNA binding protein, putative	NO			17.6	8.4396e-18	1
Tc00.1047053509287.50;Tc00.1047053436535.19;Tc00.1047053506953.49	Tc00.1047053509287.50 glucose-6-phosphate 1-dehydrogenase, putative	NO			13.2	1.425e-17	3
Tc00.1047053511301.70;Tc00.1047053511353.10	Tc00.1047053511301.70 peptidylprolyl isomerase-like, putative	NO			11.7	1.9595e-17	2
Tc00.1047053508671.20;Tc00.1047053509695.210;Tc00.1047053509695.220;Tc00.1047053509695.230	Tc00.1047053508671.20 serine carboxypeptidase (CBP1), putative|serine peptidase, clan SC, family S10, putative;Tc00.1047053509695.210 serine carboxypeptidase (CBP1), putative|serine peptidase, clan SC, family S10, putative;Tc00.1047053509695.220 serine	NO			6	2.1489e-17	4
Tc00.1047053510955.40;Tc00.1047053503869.9;Tc00.1047053509005.10	Tc00.1047053510955.40 axoneme central apparatus protein, putative;Tc00.1047053503869.9 axoneme central apparatus protein, putative;Tc00.1047053509005.10 axoneme central apparatus protein, putative	NO			14	2.2281e-17	3
Tc00.1047053508647.200	Tc00.1047053508647.200 triosephosphate isomerase, putative	NO			6	2.4622e-17	1
Tc00.1047053508827.40	Tc00.1047053508827.40 acyl-CoA dehydrogenase, putative	NO			9.6	3.1259e-17	1
Tc00.1047053511773.110;Tc00.1047053510165.110;Tc00.1047053510307.220;Tc00.1047053511415.11	Tc00.1047053511773.110 retrotransposon hot spot (RHS) protein, putative;Tc00.1047053510165.110 retrotransposon hot spot (RHS) protein, putative;Tc00.1047053510307.220 retrotransposon hot spot (RHS) protein, putative	NO			5.7	3.6256e-17	4
Tc00.1047053510879.110;Tc00.1047053510879.120;Tc00.1047053504013.11	Tc00.1047053510879.110 ribosomal protein L3, putative;Tc00.1047053510879.120 ribosomal protein L3, putative;Tc00.1047053504013.11 ribosomal protein L13, putative	NO			16.4	3.8976e-17	3
Tc00.1047053506679.100;Tc00.1047053506679.94	Tc00.1047053506679.100 40S ribosomal protein S18, putative;Tc00.1047053506679.94 40S ribosomal protein S18, putative	NO			39.2	4.392e-17	2
Tc00.1047053503801.20;Tc00.1047053508817.60	Tc00.1047053503801.20 ribosomal protein S26, putative;Tc00.1047053508817.60 ribosomal protein S26, putative	NO			15.2	5.8761e-17	2
Tc00.1047053506219.40;Tc00.1047053509767.170	Tc00.1047053506219.40 hypothetical protein, conserved;Tc00.1047053509767.170 hypothetical protein, conserved	NO			14.8	5.9159e-17	2
Tc00.1047053503555.30;Tc00.1047053504507.5	Tc00.1047053503555.30 trypanothione reductase, putative;Tc00.1047053504507.5 trypanothione reductase, putative	NO			12	6.1599e-17	2
Tc00.1047053507929.20;Tc00.1047053509045.20	Tc00.1047053507929.20 co-chaperone GrpE, putative;Tc00.1047053509045.20 co-chaperone GrpE, putative	NO			29.7	1.114e-16	2
Tc00.1047053511301.110;Tc00.1047053507211.40	Tc00.1047053511301.110 inosine-5'-monophosphate dehydrogenase, putative;Tc00.1047053507211.40 inosine-5'-monophosphate dehydrogenase, putative	NO			10.7	1.4474e-16	2
Tc00.1047053506957.90;Tc00.1047053511001.120;Tc00.1047053511727.129	Tc00.1047053506957.90 60S ribosomal protein L18a, putative;Tc00.1047053511001.120 60S ribosomal protein L18a, putative;Tc00.1047053511727.129 ribosomal protein L18, putative	NO			24.6	1.4569e-16	3
Tc00.1047053511627.110	Tc00.1047053511627.110 heat shock protein DnaJ, putative	NO			14.3	1.9099e-16	1
Tc00.1047053508461.500;Tc00.1047053508461.510	Tc00.1047053508461.500 60S ribosomal protein L27A/L29, putative;Tc00.1047053508461.510 60S ribosomal protein L27A/L29, putative	NO			48.3	2.0502e-16	2
Tc00.1047053507541.40;Tc00.1047053508541.230;Tc00.1047053508541.240;Tc00.1047053507305.20;Tc00.1047053507305.30;Tc00.1047053507541.30;Tc00.1047053508541.220;Tc00.1047053508541.225;Tc00.1047053504929.10;Tc00.1047053504929.15	Tc00.1047053507541.40 casein kinase, putative;Tc00.1047053508541.230 casein kinase, putative;Tc00.1047053508541.240 casein kinase, putative;Tc00.1047053507305.20 casein kinase, putative;Tc00.1047053507305.30 casein kinase, putative;Tc00.1047053507541	NO			17.9	2.0731e-16	10
Tc00.1047053507093.300	Tc00.1047053507093.300 hypothetical protein, conserved	NO			18.3	2.1785e-16	1
Tc00.1047053509671.80;Tc00.1047053510765.60;Tc00.1047053510765.70	Tc00.1047053509671.80 60S ribosomal protein L5, putative;Tc00.1047053510765.60 60S ribosomal protein L5, putative;Tc00.1047053510765.70 60S ribosomal protein L5, putative	NO			17.5	2.5223e-16	3
Tc00.1047053506211.210;Tc00.1047053511289.14	Tc00.1047053506211.210 protein kinase, putative|mitogen-activated protein kinase, putative;Tc00.1047053511289.14 protein kinase, putative	NO			22.9	2.6744e-16	2
Tc00.1047053506295.70;Tc00.1047053511469.20	Tc00.1047053506295.70 hypothetical protein, conserved;Tc00.1047053511469.20 hypothetical protein, conserved	NO			23.3	2.9606e-16	2
Tc00.1047053503939.80;Tc00.1047053509805.130	Tc00.1047053503939.80 prolyl-tRNA synthetase, putative|bifunctional aminoacyl-trna synthetase, putative;Tc00.1047053509805.130 prolyl-tRNA synthetase, putative|bifunctional aminoacyl-trna synthetase, putative	NO			6.2	3.1038e-16	2
Tc00.1047053504427.250;Tc00.1047053508043.30	Tc00.1047053504427.250 ubiquitin-activating enzyme E1, putative;Tc00.1047053508043.30 ubiquitin-activating enzyme E1, putative	NO			5.1	3.2434e-16	2
Tc00.1047053511903.120;Tc00.1047053511067.30;Tc00.1047053511069.4	Tc00.1047053511903.120 transketolase, putative;Tc00.1047053511067.30 transketolase, putative	NO			8.9	4.4141e-16	3
Tc00.1047053510353.10;Tc00.1047053509541.19;Tc00.1047053506123.10	Tc00.1047053510353.10 major vault protein, putative	NO			5.7	5.2193e-16	3
Tc00.1047053506247.50	Tc00.1047053506247.50 chaperonin, putative|T-complex protein 1, theta subunit, putative	NO			11.4	8.097e-16	1
Tc00.1047053503903.70;Tc00.1047053508153.750	Tc00.1047053503903.70 hypothetical protein, conserved;Tc00.1047053508153.750 hypothetical protein, conserved	NO			5	8.1373e-16	2
Tc00.1047053503413.4	Tc00.1047053503413.4 hypothetical protein, conserved	NO			9.2	8.2585e-16	1
Tc00.1047053506297.330	Tc00.1047053506297.330 40S ribosomal protein S15a, putative	NO			26.2	8.9211e-16	1
Tc00.1047053507765.30;Tc00.1047053510101.460	Tc00.1047053507765.30 hypothetical protein, conserved;Tc00.1047053510101.460 hypothetical protein, conserved	NO			3.5	1.0911e-15	2
Tc00.1047053504181.10;Tc00.1047053506835.30;Tc00.1047053509695.170;Tc00.1047053511729.40	Tc00.1047053504181.10 60S ribosomal protein L9, putative;Tc00.1047053506835.30 60S ribosomal protein L9, putative;Tc00.1047053509695.170 60S ribosomal protein L9, putative;Tc00.1047053511729.40 60S ribosomal protein L9, putative	NO			22.2	1.1325e-15	4
Tc00.1047053509267.50;Tc00.1047053510031.9	Tc00.1047053509267.50 small nuclear ribonucleoprotein component, putative;Tc00.1047053510031.9 U5 small nuclear ribonucleoprotein component, putative	NO			1.1	1.4611e-15	2
Tc00.1047053511211.10	Tc00.1047053511211.10 hypothetical protein, conserved	NO			1.5	1.4611e-15	1
Tc00.1047053504431.64;Tc00.1047053507951.114	Tc00.1047053504431.64 high mobility group protein, putative;Tc00.1047053507951.114 high mobility group protein, putative	NO			11.9	1.5226e-15	2
Tc00.1047053503757.30;Tc00.1047053503719.39	Tc00.1047053503757.30 hypothetical protein, conserved;Tc00.1047053503719.39 hypothetical protein, conserved	NO			1.4	1.9242e-15	2
Tc00.1047053506147.200;Tc00.1047053510733.40	Tc00.1047053506147.200 hypothetical protein, conserved;Tc00.1047053510733.40 hypothetical protein, conserved	NO			3.3	1.9242e-15	2
Tc00.1047053506177.30;Tc00.1047053506239.40	Tc00.1047053506177.30 hypothetical protein, conserved;Tc00.1047053506239.40 hypothetical protein, conserved	NO			1.9	1.9242e-15	2
Tc00.1047053508707.300	Tc00.1047053508707.300 hypothetical protein, conserved	NO			2.7	1.9242e-15	1
Tc00.1047053511287.140;Tc00.1047053503833.10	Tc00.1047053511287.140 hypothetical protein, conserved;Tc00.1047053503833.10 hypothetical protein, conserved	NO			3.1	1.9242e-15	2
Tc00.1047053510945.70	Tc00.1047053510945.70 aspartate aminotransferase, mitochondrial, putative	NO			14.8	2.6385e-15	1
Tc00.1047053509859.40;Tc00.1047053510515.60	Tc00.1047053509859.40 cytosolic leucyl aminopeptidase, putative|metallo-peptidase, clan MF, family M17, putative;Tc00.1047053510515.60 cytosolic leucyl aminopeptidase, putative|metallo-peptidase, clan MF, family M17, putative	NO			6.3	4.5398e-15	2
Tc00.1047053506393.189	Tc00.1047053506393.189 retrotransposon hot spot (RHS) protein, putative	NO			7	4.6698e-15	1
Tc00.1047053508153.400	Tc00.1047053508153.400 serine/threonine protein kinase, putative|protein kinase, putative	NO			11.6	4.8356e-15	1
Tc00.1047053507641.200	Tc00.1047053507641.200 hypothetical protein, conserved	NO			3.6	5.0047e-15	1
Tc00.1047053511257.10;Tc00.1047053509543.50	Tc00.1047053511257.10 DNAK protein, putative;Tc00.1047053509543.50 DNAK protein, putative	NO			21.9	5.0349e-15	2
Tc00.1047053509793.30;Tc00.1047053508719.40	Tc00.1047053509793.30 kinetoplast DNA-associated protein, putative;Tc00.1047053508719.40 kinetoplast DNA-associated protein, putative	NO			19.5	6.617e-15	2
Tc00.1047053506235.20;Tc00.1047053413977.10	Tc00.1047053506235.20 hypothetical protein, conserved;Tc00.1047053413977.10 hypothetical protein, conserved	NO			4.5	7.7169e-15	2
Tc00.1047053506941.220;Tc00.1047053507027.50	Tc00.1047053506941.220 hypothetical protein, conserved;Tc00.1047053507027.50 hypothetical protein, conserved	NO			3.7	1.2341e-14	2
Tc00.1047053508209.140;Tc00.1047053509505.10	Tc00.1047053508209.140 protein disulfide isomerase, putative;Tc00.1047053509505.10 protein disulfide isomerase, putative	NO			13	1.3526e-14	2
Tc00.1047053508461.410	Tc00.1047053508461.410 t-complex protein 1, eta subunit, putative	NO			11.4	3.0058e-14	1
Tc00.1047053506297.40;Tc00.1047053510101.290	Tc00.1047053506297.40 hypothetical protein, conserved;Tc00.1047053510101.290 hypothetical protein, conserved	NO			2.1	3.2945e-14	2
Tc00.1047053503577.20;Tc00.1047053510943.60	Tc00.1047053503577.20 U2 splicing auxiliary factor, putative;Tc00.1047053510943.60 U2 splicing auxiliary factor, putative	NO			9.4	3.2956e-14	2
Tc00.1047053506839.30	Tc00.1047053506839.30 hypothetical protein, conserved	NO			2.2	4.2218e-14	1
Tc00.1047053506457.40;Tc00.1047053509693.80	Tc00.1047053506457.40 hypoxanthine-guanine phosphoribosyltransferase, putative;Tc00.1047053509693.80 hypoxanthine-guanine phosphoribosyltransferase, putative	NO			10.4	5.1681e-14	2
Tc00.1047053509631.140;Tc00.1047053506201.170	Tc00.1047053509631.140 hypothetical protein, conserved;Tc00.1047053506201.170 hypothetical protein, conserved	NO			17.3	5.6269e-14	2
Tc00.1047053509001.40	Tc00.1047053509001.40 calpain-like cysteine peptidase, putative|calpain-like cysteine peptidase, clan CA, family C2, putative	NO			29.3	5.6654e-14	1
Tc00.1047053508741.140;Tc00.1047053509137.30	Tc00.1047053508741.140 imidazolonepropionase, putative;Tc00.1047053509137.30 imidazolonepropionase, putative	NO			8.4	1.0556e-13	2
Tc00.1047053511277.470	Tc00.1047053511277.470 hypothetical protein, conserved	NO			4.2	1.0684e-13	1
Tc00.1047053506977.90	Tc00.1047053506977.90 proteasome regulatory non-ATPase subunit 5, putative|19S proteasome regulatory subunit, putative	NO			11.9	1.146e-13	1
Tc00.1047053506443.150	Tc00.1047053506443.150 retrotransposon hot spot (RHS) protein, putative	NO			3.8	1.2093e-13	1
Tc00.1047053453445.20;Tc00.1047053508137.30	Tc00.1047053453445.20 ubiquitin-conjugating enzyme E2, putative;Tc00.1047053508137.30 ubiquitin-conjugating enzyme E2, putative	NO			10.3	1.4172e-13	2
Tc00.1047053506367.30	Tc00.1047053506367.30 hypothetical protein, conserved	NO			17.8	2.3027e-13	1
Tc00.1047053506577.150	Tc00.1047053506577.150 hypothetical protein, conserved	NO			2.6	2.5149e-13	1
Tc00.1047053506025.14;Tc00.1047053509201.15;Tc00.1047053511015.20;Tc00.1047053511209.54;Tc00.1047053511805.15	Tc00.1047053506025.14 ribosomal protein S29, putative;Tc00.1047053509201.15 ribosomal protein S29, putative;Tc00.1047053511015.20 ribosomal protein S29, putative;Tc00.1047053511209.54 ribosomal protein S29, putative;Tc00.1047053511805.15 ribosomal pro	NO			45.6	2.9573e-13	5
Tc00.1047053511049.40;Tc00.1047053509679.9	Tc00.1047053511049.40 leucyl-tRNA synthetase, putative;Tc00.1047053509679.9 leucyl-tRNA synthetase, putative	NO			5.3	3.0772e-13	2
Tc00.1047053508153.460	Tc00.1047053508153.460 hypothetical protein, conserved	NO			1.9	3.1455e-13	1
Tc00.1047053511865.60;Tc00.1047053511871.30	Tc00.1047053511865.60 hypothetical protein, conserved;Tc00.1047053511871.30 hypothetical protein, conserved	NO			7.8	3.8621e-13	2
Tc00.1047053506583.60;Tc00.1047053510293.10	Tc00.1047053506583.60 mitochondrial elongation factor G, putative;Tc00.1047053510293.10 mitochondrial elongation factor G, putative	NO			4	4.1853e-13	2
Tc00.1047053503487.70;Tc00.1047053508641.200	Tc00.1047053503487.70 hypothetical protein, conserved;Tc00.1047053508641.200 hypothetical protein, conserved	NO			10.5	4.3305e-13	2
Tc00.1047053509831.33;Tc00.1047053506629.40	Tc00.1047053509831.33 hypothetical protein, conserved;Tc00.1047053506629.40 hypothetical protein, conserved	NO			9.6	4.3525e-13	2
Tc00.1047053511069.10;Tc00.1047053511069.20;Tc00.1047053511903.110	Tc00.1047053511069.10 40S ribosomal protein S8, putative;Tc00.1047053511069.20 40S ribosomal protein S8, putative;Tc00.1047053511903.110 40S ribosomal protein S8, putative	NO			7.6	4.5114e-13	3
Tc00.1047053503769.40;Tc00.1047053509233.150	Tc00.1047053503769.40 cytochrome c oxidase VII, putative;Tc00.1047053509233.150 cytochrome c oxidase VII, putative	NO			24.8	5.6236e-13	2
Tc00.1047053510101.430;Tc00.1047053507765.70;Tc00.1047053510101.420;Tc00.1047053507765.60	Tc00.1047053510101.430 40S ribosomal protein S21, putative;Tc00.1047053507765.70 40S ribosomal protein S21, putative;Tc00.1047053510101.420 40S ribosomal protein S21, putative;Tc00.1047053507765.60 40S ribosomal protein S21, putative	NO			8.8	5.6973e-13	4
Tc00.1047053503899.130;Tc00.1047053507515.10	Tc00.1047053503899.130 glutathione peroxidase-like protein, putative;Tc00.1047053507515.10 glutathione peroxidase-like protein, putative	NO			29.8	6.5444e-13	2
Tc00.1047053507669.20;Tc00.1047053509879.20	Tc00.1047053507669.20 hypothetical protein, conserved;Tc00.1047053509879.20 hypothetical protein, conserved	NO			13.4	1.0264e-12	2
Tc00.1047053510835.40;Tc00.1047053506401.320	Tc00.1047053510835.40 60S ribosomal protein L7a, putative;Tc00.1047053506401.320 60S ribosomal protein L7a, putative	NO			13	1.2547e-12	2
Tc00.1047053508257.170	Tc00.1047053508257.170 dynein heavy chain, putative	NO			1.7	1.5462e-12	1
Tc00.1047053409117.20;Tc00.1047053506945.230;Tc00.1047053508823.50	Tc00.1047053409117.20 40S ribosomal protein S14, putative;Tc00.1047053506945.230 40S ribosomal protein S14, putative;Tc00.1047053508823.50 40S ribosomal protein S14, putative	NO			29.2	1.5819e-12	3
Tc00.1047053508319.40;Tc00.1047053482471.19;Tc00.1047053511139.40	Tc00.1047053508319.40 RNA helicase, putative;Tc00.1047053482471.19 ATP-dependent DEAD/H RNA helicase, putative;Tc00.1047053511139.40 RNA helicase, putative	NO			6	1.9979e-12	3
Tc00.1047053503563.10	Tc00.1047053503563.10 calcium-translocating P-type ATPase, putative	NO			13.7	2.1125e-12	1
Tc00.1047053504153.190	Tc00.1047053504153.190 hypothetical protein, conserved	NO			4.5	2.3661e-12	1
Tc00.1047053509381.20;Tc00.1047053508041.30	Tc00.1047053509381.20 40S ribosomal protein S15a, putative;Tc00.1047053508041.30 40S ribosomal protein S15a, putative	NO			21.2	2.4182e-12	2
Tc00.1047053511367.220	Tc00.1047053511367.220 hypothetical protein, conserved	NO			6	2.8001e-12	1
Tc00.1047053509551.30	Tc00.1047053509551.30 mitochondrial phosphate transporter, putative	NO			17.4	2.8553e-12	1
Tc00.1047053506559.200;Tc00.1047053510227.29;Tc00.1047053510949.20	Tc00.1047053506559.200 thioredoxin, putative;Tc00.1047053510227.29 thioredoxin, putative	NO			10.9	3.6781e-12	3
Tc00.1047053509717.90	Tc00.1047053509717.90 short chain 3-hydroxyacyl-coa dehydrogenase, putative	NO			6.2	4.0168e-12	1
Tc00.1047053504147.240	Tc00.1047053504147.240 hypothetical protein, conserved	NO			1.9	4.3884e-12	1
Tc00.1047053509205.120	Tc00.1047053509205.120 hypothetical protein, conserved	NO			8.2	4.5324e-12	1
Tc00.1047053509979.90;Tc00.1047053509979.95;Tc00.1047053510039.90	Tc00.1047053509979.90 60S ribosomal protein L35, putative;Tc00.1047053509979.95 60S ribosomal protein L35, putative;Tc00.1047053510039.90 60S ribosomal protein L35, putative	NO			14.2	4.8441e-12	3
Tc00.1047053503995.50;Tc00.1047053511557.10	Tc00.1047053503995.50 oligopeptidase B, putative|serine peptidase, clan SC, family S9A-like protein, putative;Tc00.1047053511557.10 oligopeptidase B, putative|serine peptidase, clan SC, family S9A-like protein, putative	NO			1.4	5.376e-12	2
Tc00.1047053508479.150	Tc00.1047053508479.150 serine/threonine protein kinase, putative|protein kinase, putative	NO			6.1	5.4237e-12	1
Tc00.1047053507099.10	Tc00.1047053507099.10 hypothetical protein, conserved	NO			2.1	5.4641e-12	1
Tc00.1047053511051.70	Tc00.1047053511051.70 aminopeptidase, putative|metallo-peptidase, clan MA(E), family M1, putative	NO			6.9	7.4266e-12	1
Tc00.1047053507609.40;Tc00.1047053510181.20	Tc00.1047053507609.40 delta-6 fatty acid desaturase, putative;Tc00.1047053510181.20 delta-6 fatty acid desaturase, putative	NO			2.4	7.5457e-12	2
Tc00.1047053503935.20;Tc00.1047053506025.60	Tc00.1047053503935.20 2-oxoglutarate dehydrogenase, E2 component, dihydrolipoamide succinyltransferase, putative;Tc00.1047053506025.60 2-oxoglutarate dehydrogenase, E2 component, dihydrolipoamide succinyltransferase, putative	NO			11.5	7.79e-12	2
Tc00.1047053506649.80;Tc00.1047053508349.39	Tc00.1047053506649.80 RNA-binding protein, putative;Tc00.1047053508349.39 RNA-binding protein, putative	NO			13.5	8.2529e-12	2
Tc00.1047053504017.10;Tc00.1047053511231.80	Tc00.1047053504017.10 basic transcription factor 3a, putative;Tc00.1047053511231.80 basic transcription factor 3a, putative	NO			31.3	9.5882e-12	2
Tc00.1047053511311.80;Tc00.1047053511755.119	Tc00.1047053511311.80 hypothetical protein, conserved	NO			9.2	1.1645e-11	2
Tc00.1047053504163.110;Tc00.1047053510301.80	Tc00.1047053504163.110 N-acetyltransferase subunit Nat1, putative;Tc00.1047053510301.80 N-acetyltransferase subunit Nat1, putative	NO			4.5	1.3439e-11	2
Tc00.1047053506241.170;Tc00.1047053510769.49	Tc00.1047053506241.170 40S ribosomal protein S6, putative;Tc00.1047053510769.49 40S ribosomal protein S6, putative	NO			6.4	1.7269e-11	2
Tc00.1047053507521.140;Tc00.1047053508577.60	Tc00.1047053507521.140 hypothetical protein, conserved;Tc00.1047053508577.60 hypothetical protein, conserved	NO			2.3	1.7269e-11	2
Tc00.1047053508443.20;Tc00.1047053509157.80	Tc00.1047053508443.20 heat shock protein-like protein, putative;Tc00.1047053509157.80 heat shock protein-like protein, putative	NO			11	2.076e-11	2
Tc00.1047053508731.60;Tc00.1047053509683.80	Tc00.1047053508731.60 adenylosuccinate synthetase, putative;Tc00.1047053509683.80 adenylosuccinate synthetase, putative	NO			6.5	2.2143e-11	2
Tc00.1047053504013.100;Tc00.1047053510879.20	Tc00.1047053504013.100 ribosomal protein S19, putative;Tc00.1047053510879.20 ribosomal protein S19, putative	NO			18	2.2731e-11	2
Tc00.1047053506297.150;Tc00.1047053506297.160;Tc00.1047053510101.170;Tc00.1047053510101.180	Tc00.1047053506297.150 40S ribosomal protein S5, putative;Tc00.1047053506297.160 40S ribosomal protein S5, putative;Tc00.1047053510101.170 40S ribosomal protein S5, putative;Tc00.1047053510101.180 40S ribosomal protein S5, putative	NO			27.9	2.3051e-11	4
Tc00.1047053506127.30;Tc00.1047053508271.10	Tc00.1047053506127.30 phenylalanyl-tRNA synthetase, putative;Tc00.1047053508271.10 phenylalanyl-tRNA synthetase, putative	NO			6.7	2.5768e-11	2
Tc00.1047053509151.140;Tc00.1047053508175.146	Tc00.1047053509151.140 60S ribosomal protein L23a, putative;Tc00.1047053508175.146 60S ribosomal protein L23a, putative	NO			12.8	2.5893e-11	2
Tc00.1047053505999.90;Tc00.1047053511419.40;Tc00.1047053511419.50;Tc00.1047053505999.100	Tc00.1047053505999.90 phosphoglycerate kinase, putative;Tc00.1047053511419.40 phosphoglycerate kinase, putative;Tc00.1047053511419.50 phosphoglycerate kinase, putative;Tc00.1047053505999.100 3-phosphoglycerate kinase, glycosomal	NO			12.9	2.5974e-11	4
Tc00.1047053504057.150	Tc00.1047053504057.150 hypothetical protein, conserved	NO			3.9	2.8418e-11	1
Tc00.1047053511117.30	Tc00.1047053511117.30 trans-sialidase, putative	NO			2.5	2.8418e-11	1
Tc00.1047053508503.20;Tc00.1047053510565.30	Tc00.1047053508503.20 cytochrome c oxidase subunit V, putative;Tc00.1047053510565.30 cytochrome c oxidase subunit V, putative	NO			36.7	4.7608e-11	2
Tc00.1047053504103.100;Tc00.1047053503847.90	Tc00.1047053504103.100 ABC1 protein, putative;Tc00.1047053503847.90 ABC1 protein, putative	NO			2.9	4.7899e-11	2
Tc00.1047053506297.290	Tc00.1047053506297.290 protein transport protein sec31, putative	NO			1.6	5.0173e-11	1
Tc00.1047053511239.110;Tc00.1047053506605.120	Tc00.1047053511239.110 hypothetical protein, conserved	NO			18.5	5.1027e-11	2
Tc00.1047053506801.80;Tc00.1047053511907.200	Tc00.1047053506801.80 cysteine peptidase inhibitor|chagasin;Tc00.1047053511907.200 cysteine peptidase inhibitor, putative|chagasin, putative	NO			11.8	9.7634e-11	2
Tc00.1047053506327.30;Tc00.1047053506167.20	Tc00.1047053506327.30 hypothetical protein, conserved	NO			2	9.7862e-11	2
Tc00.1047053511507.20;Tc00.1047053511747.20	Tc00.1047053511507.20 hypothetical protein, conserved;Tc00.1047053511747.20 hypothetical protein, conserved	NO			2.8	1.0177e-10	2
Tc00.1047053506247.210	Tc00.1047053506247.210 hypothetical protein, conserved	NO			10.2	1.0601e-10	1
Tc00.1047053511737.10;Tc00.1047053511519.9	Tc00.1047053511737.10 hypothetical protein, conserved;Tc00.1047053511519.9 hypothetical protein, conserved	NO			7.7	1.3186e-10	2
Tc00.1047053507089.270	Tc00.1047053507089.270 dihydrolipoyl dehydrogenase, putative	NO			10.7	1.3226e-10	1
Tc00.1047053504001.10;Tc00.1047053504089.60	Tc00.1047053504001.10 hypothetical protein, conserved;Tc00.1047053504089.60 hypothetical protein, conserved	NO			13.1	1.4928e-10	2
Tc00.1047053507993.150;Tc00.1047053511277.590	Tc00.1047053507993.150 hypothetical protein, conserved;Tc00.1047053511277.590 hypothetical protein, conserved	NO			3.9	1.6154e-10	2
Tc00.1047053506795.29;Tc00.1047053509937.39	Tc00.1047053506795.29 hypothetical protein, conserved;Tc00.1047053509937.39 hypothetical protein, conserved	NO			5.6	1.7682e-10	2
Tc00.1047053507017.60;Tc00.1047053505807.200	Tc00.1047053507017.60 hypothetical protein, conserved;Tc00.1047053505807.200 hypothetical protein, conserved	NO			1.9	1.7682e-10	2
Tc00.1047053508231.20;Tc00.1047053508551.20	Tc00.1047053508231.20 40S ribosomal protein S12, putative;Tc00.1047053508551.20 40S ribosomal protein S12, putative	NO			7.7	1.7682e-10	2
Tc00.1047053510055.60	Tc00.1047053510055.60 hypothetical protein, conserved	NO			2.1	1.7682e-10	1
Tc00.1047053507519.110;Tc00.1047053508207.110;Tc00.1047053508207.100	Tc00.1047053507519.110 60S ribosomal protein L7, putative;Tc00.1047053508207.110 60S ribosomal protein L7, putative;Tc00.1047053508207.100 60S ribosomal protein L7, putative	NO			20.7	1.98e-10	3
Tc00.1047053506167.40;Tc00.1047053506327.10	Tc00.1047053506167.40 proteasome alpha 1 subunit, putative;Tc00.1047053506327.10 proteasome alpha 1 subunit, putative	NO			7.5	2.0126e-10	2
Tc00.1047053509429.110;Tc00.1047053507603.40	Tc00.1047053509429.110 proteasome beta-1 subunit, putative;Tc00.1047053507603.40 proteasome beta-1 subunit, putative	NO			21.5	2.0184e-10	2
Tc00.1047053509683.130	Tc00.1047053509683.130 aminopeptidase, putative|metallo-peptidase, clan MA(E), family M1, putative	NO			11.4	2.1122e-10	1
Tc00.1047053503449.10;Tc00.1047053506213.80;Tc00.1047053509875.210;Tc00.1047053511287.30	Tc00.1047053503449.10 60S ribosomal protein L17, putative;Tc00.1047053506213.80 60S ribosomal protein L17, putative;Tc00.1047053509875.210 60S ribosomal protein L17, putative;Tc00.1047053511287.30 60S ribosomal protein L17, putative	NO			24.7	2.3867e-10	4
Tc00.1047053506629.30;Tc00.1047053509831.36	Tc00.1047053506629.30 mitochondrial RNA binding protein 1, putative;Tc00.1047053509831.36 mitochondrial RNA binding protein 1, putative	NO			21.7	2.4596e-10	2
Tc00.1047053506883.30	Tc00.1047053506883.30 GTP-binding protein, putative	NO			5.9	2.9584e-10	1
Tc00.1047053509213.100	Tc00.1047053509213.100 hypothetical protein, conserved	NO			11.6	3.0048e-10	1
Tc00.1047053508723.24;Tc00.1047053509791.60	Tc00.1047053508723.24 hypothetical protein, conserved;Tc00.1047053509791.60 hypothetical protein, conserved	NO			4.3	3.4387e-10	2
Tc00.1047053506957.110;Tc00.1047053511001.100	Tc00.1047053506957.110 SNF-7-like protein, putative;Tc00.1047053511001.100 SNF-7-like protein, putative	NO			6.3	3.4852e-10	2
Tc00.1047053508415.40;Tc00.1047053508415.50;Tc00.1047053510755.50;Tc00.1047053510755.60	Tc00.1047053508415.40 ADP-ribosylation factor 1, putative;Tc00.1047053508415.50 ADP-ribosylation factor 1, putative;Tc00.1047053510755.50 ADP-ribosylation factor 1, putative;Tc00.1047053510755.60 ADP-ribosylation factor 1, putative	NO			19.8	3.5616e-10	4
Tc00.1047053504213.120;Tc00.1047053506985.30	Tc00.1047053504213.120 proteasome alpha 3 subunit, putative;Tc00.1047053506985.30 proteasome alpha 3 subunit, putative	NO			12.2	3.7897e-10	2
Tc00.1047053505373.10;Tc00.1047053399373.9;Tc00.1047053403985.10	Tc00.1047053505373.10 retrotransposon hot spot (RHS) protein, putative	NO			2.9	3.9271e-10	3
Tc00.1047053506945.160;Tc00.1047053510445.50	Tc00.1047053506945.160 S-adenosylmethionine synthetase, putative;Tc00.1047053510445.50 S-adenosylmethionine synthetase, putative	NO			18.5	5.2344e-10	2
Tc00.1047053508023.40;Tc00.1047053511301.170;Tc00.1047053507225.10	Tc00.1047053508023.40 retrotransposon hot spot (RHS) protein, putative;Tc00.1047053511301.170 retrotransposon hot spot (RHS) protein, putative;Tc00.1047053507225.10 retrotransposon hot spot (RHS) protein, putative	NO			4.5	5.4325e-10	3
Tc00.1047053511559.20;Tc00.1047053505171.60	Tc00.1047053511559.20 hypothetical protein, conserved;Tc00.1047053505171.60 hypothetical protein, conserved	NO			6.3	5.7879e-10	2
Tc00.1047053508737.70;Tc00.1047053429257.20	Tc00.1047053508737.70 fatty acid desaturase, putative;Tc00.1047053429257.20 fatty acid desaturase, putative	NO			10.4	6.3848e-10	2
Tc00.1047053508153.180	Tc00.1047053508153.180 aspartyl aminopeptidase, putative|metallo-peptidase, clan MH, family M20, putative	NO			4.7	6.64e-10	1
Tc00.1047053506777.50;Tc00.1047053511163.40	Tc00.1047053506777.50 hypothetical protein, conserved;Tc00.1047053511163.40 hypothetical protein, conserved	NO			3	6.7565e-10	2
Tc00.1047053503897.120;Tc00.1047053509561.70	Tc00.1047053503897.120 hypothetical protein, conserved;Tc00.1047053509561.70 hypothetical protein, conserved	NO			3.9	7.2461e-10	2
Tc00.1047053509165.40;Tc00.1047053510643.140;Tc00.1047053506595.100	Tc00.1047053509165.40 60S acidic ribosomal protein P2 beta (H6.4), putative;Tc00.1047053510643.140 60S acidic ribosomal protein P2, putative	NO			29	7.6881e-10	3
Tc00.1047053503819.30;Tc00.1047053510359.310	Tc00.1047053503819.30 eukaryotic translation initiation factor 2 subunit, putative;Tc00.1047053510359.310 eukaryotic translation initiation factor 2 subunit, putative	NO			7.5	7.6887e-10	2
Tc00.1047053508323.60;Tc00.1047053508323.70;Tc00.1047053511825.40;Tc00.1047053511825.50	Tc00.1047053508323.60 centrin, putative|Ca2+-binding EF-hand protein, putative;Tc00.1047053508323.70 centrin, putative|Ca2+-binding EF-hand protein, putative;Tc00.1047053511825.40 centrin, putative|Ca2+-binding EF-hand protein, putative;Tc00.1047053511	NO			12.1	8.0858e-10	4
Tc00.1047053504427.110;Tc00.1047053509331.30	Tc00.1047053504427.110 acetyl-CoA synthetase, putative;Tc00.1047053509331.30 acetyl-CoA synthetase, putative	NO			6.9	8.4981e-10	2
Tc00.1047053510759.10;Tc00.1047053510763.30;Tc00.1047053508413.5	Tc00.1047053510759.10 hypothetical protein, conserved;Tc00.1047053510763.30 hypothetical protein, conserved	NO			9	8.855e-10	3
Tc00.1047053509801.30;Tc00.1047053511277.110	Tc00.1047053509801.30 citrate synthase, putative;Tc00.1047053511277.110 citrate synthase, putative	NO			7.2	9.3545e-10	2
Tc00.1047053506945.240	Tc00.1047053506945.240 ATP synthase, epsilon chain, putative	NO			9.3	9.8962e-10	1
Tc00.1047053509683.20;Tc00.1047053503821.19	Tc00.1047053509683.20 hypothetical protein, conserved	NO			6.1	1.0454e-09	2
Tc00.1047053506789.160;Tc00.1047053508387.140	Tc00.1047053506789.160 hypothetical protein, conserved;Tc00.1047053508387.140 hypothetical protein, conserved	NO			3.6	1.1561e-09	2
Tc00.1047053509695.200;Tc00.1047053504181.50	Tc00.1047053509695.200 t-complex protein 1, delta subunit, putative;Tc00.1047053504181.50 t-complex protein 1, delta subunit, putative	NO			9.3	1.1775e-09	2
Tc00.1047053511281.60;Tc00.1047053507993.390	Tc00.1047053511281.60 pyruvate kinase 2, putative;Tc00.1047053507993.390 pyruvate kinase 2, putative	NO			13	1.2493e-09	2
Tc00.1047053506863.10;Tc00.1047053511825.220	Tc00.1047053506863.10 alanyl-tRNA synthetase, putative;Tc00.1047053511825.220 alanyl-tRNA synthetase, putative	NO			2.7	1.2537e-09	2
Tc00.1047053504075.10	Tc00.1047053504075.10 hypothetical protein, conserved	NO			1.9	1.2741e-09	1
Tc00.1047053508357.100	Tc00.1047053508357.100 hypothetical protein, conserved	NO			3.1	1.2741e-09	1
Tc00.1047053510105.170;Tc00.1047053509717.20	Tc00.1047053510105.170 dihydrolipoamide acetyltransferase precursor, putative;Tc00.1047053509717.20 dihydrolipoamide acetyltransferase precursor, putative	NO			7.4	1.2851e-09	2
Tc00.1047053503975.100	Tc00.1047053503975.100 hypothetical protein, conserved	NO			3.1	1.382e-09	1
Tc00.1047053508357.90	Tc00.1047053508357.90 T-complex protein 1, beta subunit, putative	NO			7	1.5262e-09	1
Tc00.1047053508707.90;Tc00.1047053509073.119	Tc00.1047053508707.90 proteasome regulatory non-ATPase subunit 7, putative;Tc00.1047053509073.119 proteasome regulatory non-ATP-ase subunit 7, putative	NO			3.2	1.7039e-09	2
Tc00.1047053509571.50;Tc00.1047053511409.50	Tc00.1047053509571.50 hypothetical protein, conserved;Tc00.1047053511409.50 hypothetical protein, conserved	NO			8.5	2.273e-09	2
Tc00.1047053511825.200;Tc00.1047053506861.30;Tc00.1047053506937.30;Tc00.1047053510437.20	Tc00.1047053511825.200 40S ribosomal protein L14, putative;Tc00.1047053506861.30 40S ribosomal protein L14, putative;Tc00.1047053506937.30 40S ribosomal protein L14, putative;Tc00.1047053510437.20 40S ribosomal protein L14, putative	NO			13.9	2.8664e-09	4
Tc00.1047053506195.210;Tc00.1047053506407.100	Tc00.1047053506195.210 hypothetical protein, conserved;Tc00.1047053506407.100 hypothetical protein, conserved	NO			12.4	2.9525e-09	2
Tc00.1047053508897.20	Tc00.1047053508897.20 signal recognition particle protein, putative	NO			2.5	3.2268e-09	1
Tc00.1047053504251.30;Tc00.1047053506947.20	Tc00.1047053504251.30 hypothetical protein, conserved;Tc00.1047053506947.20 hypothetical protein, conserved	NO			1.9	3.4332e-09	2
Tc00.1047053507585.10;Tc00.1047053507659.20;Tc00.1047053507659.30	Tc00.1047053507585.10 amino acid transporter, putative;Tc00.1047053507659.20 amino acid transporter, putative;Tc00.1047053507659.30 amino acid transporter, putative	NO			2.9	3.4332e-09	3
Tc00.1047053510101.330;Tc00.1047053507765.149	Tc00.1047053510101.330 hypothetical protein, conserved;Tc00.1047053507765.149 hypothetical protein, conserved	NO			3.3	3.4332e-09	2
Tc00.1047053510029.70;Tc00.1047053510973.30;Tc00.1047053511189.30;Tc00.1047053511291.90	Tc00.1047053510029.70 40S ribosomal protein S13, putative;Tc00.1047053510973.30 40S ribosomal protein S13, putative;Tc00.1047053511189.30 40S ribosomal protein S13, putative;Tc00.1047053511291.90 40S ribosomal protein S13, putative	NO			27.2	3.7015e-09	4
Tc00.1047053453445.10;Tc00.1047053508137.20	Tc00.1047053453445.10 hypothetical protein, conserved;Tc00.1047053508137.20 hypothetical protein, conserved	NO			27.2	4.2276e-09	2
Tc00.1047053507951.270	Tc00.1047053507951.270 hypothetical protein, conserved	NO			5.4	4.6214e-09	1
Tc00.1047053506871.180;Tc00.1047053507511.40	Tc00.1047053506871.180 hypothetical protein, conserved;Tc00.1047053507511.40 hypothetical protein, conserved	NO			2.2	5.0176e-09	2
Tc00.1047053506815.60;Tc00.1047053507105.40;Tc00.1047053509583.4;Tc00.1047053503709.20	Tc00.1047053506815.60 60S ribosomal protein L44, putative;Tc00.1047053507105.40 60S ribosomal protein L44, putative;Tc00.1047053509583.4 60S ribosomal protein L44, putative;Tc00.1047053503709.20 60S ribosomal protein L44, putative	NO			28.3	5.3686e-09	4
Tc00.1047053509213.40;Tc00.1047053510255.29;Tc00.1047053510257.10	Tc00.1047053509213.40 hypothetical protein, conserved;Tc00.1047053510255.29 hypothetical protein, conserved	NO			7.2	6.0221e-09	3
Tc00.1047053506831.70;Tc00.1047053511731.60	Tc00.1047053506831.70 glutamyl-tRNA synthetase, putative;Tc00.1047053511731.60 glutamyl-tRNA synthetase, putative	NO			4.3	8.606e-09	2
Tc00.1047053506469.148;Tc00.1047053506715.40	Tc00.1047053506469.148 hypothetical protein, conserved;Tc00.1047053506715.40 hypothetical protein, conserved	NO			10.4	8.6728e-09	2
Tc00.1047053503687.40;Tc00.1047053506885.400;Tc00.1047053507521.70;Tc00.1047053508577.140	Tc00.1047053503687.40 40 kDa cyclophilin, putative|PPIase, putative|rotamase, putative|peptidyl-prolyl cis-trans isomerase, putative;Tc00.1047053506885.400 40 kDa cyclophilin, putative|PPIase, putative|rotamase, putative|peptidyl-prolyl cis-trans isomera	NO			10.7	8.7095e-09	4
Tc00.1047053509235.20;Tc00.1047053511339.20;Tc00.1047053511895.69	Tc00.1047053509235.20 C-5 sterol desaturase, putative;Tc00.1047053511339.20 C-5 sterol desaturase, putative;Tc00.1047053511895.69 C-5 sterol desaturase, putative	NO			7.5	1.139e-08	3
Tc00.1047053507093.220;Tc00.1047053507093.229	Tc00.1047053507093.220 RNA-binding protein, putative;Tc00.1047053507093.229 U-rich RNA-binding protein UBP-2	NO			10.1	1.1896e-08	2
Tc00.1047053511809.130;Tc00.1047053511809.99;Tc00.1047053511811.10	Tc00.1047053511809.130 40S ribosomal protein S15, putative;Tc00.1047053511809.99 40S ribosomal protein S15, putative;Tc00.1047053511811.10 40S ribosomal protein S15, putative	NO			11.8	1.1917e-08	3
Tc00.1047053509683.124;Tc00.1047053511051.59	Tc00.1047053509683.124 hypothetical protein, conserved;Tc00.1047053511051.59 hypothetical protein, conserved	NO			4.2	1.2875e-08	2
Tc00.1047053511807.290	Tc00.1047053511807.290 hypothetical protein, conserved	NO			5.6	1.2875e-08	1
Tc00.1047053510187.70;Tc00.1047053510187.20	Tc00.1047053510187.70 tyrosine aminotransferase, putative|L-tyrosine:2-oxoglutarate aminotransferase, putative;Tc00.1047053510187.20 tyrosine aminotransferase, putative	NO			4.4	1.3553e-08	2
Tc00.1047053506659.10;Tc00.1047053508865.30	Tc00.1047053506659.10 immunodominant antigen, putative|tc40 antigen-like, putative;Tc00.1047053508865.30 immunodominant antigen, putative|tc40 antigen-like, putative	NO			2.5	1.5422e-08	2
Tc00.1047053510655.120;Tc00.1047053510751.4	Tc00.1047053510655.120 aminopeptidase P, putative|metallo-peptidase, clan MG, family M24, putative;Tc00.1047053510751.4 aminopeptidase P, putative	NO			4.5	1.5422e-08	2
Tc00.1047053507105.50	Tc00.1047053507105.50 hypothetical protein	NO			20.1	1.6389e-08	1
Tc00.1047053507047.110;Tc00.1047053509179.150	Tc00.1047053507047.110 otubain, putative|otubain cysteine peptidase, Clan CA, family C65, putative;Tc00.1047053509179.150 otubain, putative|otubain cysteine peptidase, Clan CA, family C65, putative	NO			6.4	1.6784e-08	2
Tc00.1047053509013.10	Tc00.1047053509013.10 calpain-like cysteine peptidase, putative	NO			3.1	1.6886e-08	1
Tc00.1047053509611.180;Tc00.1047053510855.10	Tc00.1047053509611.180 peptide methionine sulfoxide reductase, putative|peptide Met(O) reductase, putative|methionine-S-sulfoxide reductase, putative;Tc00.1047053510855.10 peptide methionine sulfoxide reductase, putative|peptide Met(O) reductase, putativ	NO			12.4	1.7157e-08	2
Tc00.1047053504181.20;Tc00.1047053504181.30;Tc00.1047053509695.180;Tc00.1047053509695.184	Tc00.1047053504181.20 40S ribosomal protein S23, putative;Tc00.1047053504181.30 40S ribosomal protein S23, putative;Tc00.1047053509695.180 40S ribosomal protein S23, putative;Tc00.1047053509695.184 40S ribosomal protein S23, putative	NO			21.7	1.841e-08	4
Tc00.1047053507001.110;Tc00.1047053508465.90	Tc00.1047053507001.110 galactokinase-like protein, putative;Tc00.1047053508465.90 galactokinase, putative|galactose kinase, putative	NO			9.2	1.8663e-08	2
Tc00.1047053503955.40;Tc00.1047053507063.70	Tc00.1047053503955.40 trans-sialidase, putative;Tc00.1047053507063.70 trans-sialidase, putative	NO			2.1	1.9713e-08	2
Tc00.1047053511727.120	Tc00.1047053511727.120 ethanolamine-phosphate cytidylyltransferase, putative	NO			2.9	1.9942e-08	1
Tc00.1047053508045.70	Tc00.1047053508045.70 hypothetical protein, conserved	NO			11.6	2.0987e-08	1
Tc00.1047053509109.30;Tc00.1047053510603.160	Tc00.1047053509109.30 hypothetical protein, conserved;Tc00.1047053510603.160 hypothetical protein, conserved	NO			3	2.1886e-08	2
Tc00.1047053506481.20	Tc00.1047053506481.20 hypothetical protein, conserved	NO			5.1	2.1944e-08	1
Tc00.1047053504433.10;Tc00.1047053507951.170	Tc00.1047053504433.10 ADP-ribosylation factor 3, putative;Tc00.1047053507951.170 ADP-ribosylation factor 3, putative	NO			19.7	2.2355e-08	2
Tc00.1047053506491.20;Tc00.1047053510247.10;Tc00.1047053443971.10	Tc00.1047053506491.20 myosin heavy chain, putative;Tc00.1047053510247.10 R27-2 protein, putative;Tc00.1047053443971.10 hypothetical protein, conserved	NO			25.5	2.2567e-08	3
Tc00.1047053506777.80;Tc00.1047053511163.10	Tc00.1047053506777.80 seryl-tRNA synthetase, putative;Tc00.1047053511163.10 seryl-tRNA synthetase, putative	NO			3.8	2.3688e-08	2
Tc00.1047053511289.30;Tc00.1047053506211.200	Tc00.1047053511289.30 aminopeptidase, putative|metallo-peptidase, clan MG, family M24, putative;Tc00.1047053506211.200 aminopeptidase, putative|metallo-peptidase, clan MG, family M24, putative	NO			5.5	2.5435e-08	2
Tc00.1047053508153.20;Tc00.1047053503671.39	Tc00.1047053508153.20 dynamin, putative|vacuolar sortin protein 1, putative	NO			6.6	2.5511e-08	2
Tc00.1047053507897.30	Tc00.1047053507897.30 serine/threonine-protein kinase A, putative|protein kinase, putative	NO			6.3	2.661e-08	1
Tc00.1047053506405.149;Tc00.1047053507251.20	Tc00.1047053506405.149 ribosomal protein L21E (60S), putative;Tc00.1047053507251.20 ribosomal protein L21E (60S), putative	NO			20.1	2.9992e-08	2
Tc00.1047053509647.13;Tc00.1047053507711.200;Tc00.1047053507675.10	Tc00.1047053509647.13 hypothetical protein, conserved;Tc00.1047053507711.200 hypothetical protein, conserved	NO			4.4	3.087e-08	3
Tc00.1047053511725.250	Tc00.1047053511725.250 chaperonin containing T-complex protein, putative	NO			8.7	3.2585e-08	1
Tc00.1047053510543.90	Tc00.1047053510543.90 retrotransposon hot spot (RHS) protein, putative	NO			4.6	3.294e-08	1
Tc00.1047053509999.90	Tc00.1047053509999.90 carnitine/choline acetyltransferase, putative	NO			2.5	3.3094e-08	1
Tc00.1047053506593.30;Tc00.1047053506593.19;Tc00.1047053506829.39	Tc00.1047053506593.30 ribosomal protein S7, putative;Tc00.1047053506593.19 ribosomal protein S7, putative;Tc00.1047053506829.39 ribosomal protein S7, putative	NO			10.9	3.4497e-08	3
Tc00.1047053507915.10;Tc00.1047053508277.170	Tc00.1047053507915.10 hypothetical protein, conserved;Tc00.1047053508277.170 hypothetical protein, conserved	NO			8.3	3.4801e-08	2
Tc00.1047053511725.10;Tc00.1047053509489.29	Tc00.1047053511725.10 proteasome regulatory non-ATPase subunit, putative;Tc00.1047053509489.29 proteasome regulatory non-ATP-ase subunit, putative	NO			10.2	3.4888e-08	2
Tc00.1047053506235.10;Tc00.1047053511111.10	Tc00.1047053506235.10 translation initiation factor IF-2, putative;Tc00.1047053511111.10 translation initiation factor IF-2, putative	NO			4.9	4.8743e-08	2
Tc00.1047053508173.264	Tc00.1047053508173.264 hypothetical protein, conserved	NO			3.5	5.0694e-08	1
Tc00.1047053511295.50	Tc00.1047053511295.50 hypothetical protein, conserved	NO			5.1	5.7137e-08	1
Tc00.1047053509895.10	Tc00.1047053509895.10 hypothetical protein, conserved	NO			3.6	6.7567e-08	1
Tc00.1047053510655.90;Tc00.1047053508469.4;Tc00.1047053510751.40	Tc00.1047053510655.90 hypothetical protein, conserved;Tc00.1047053508469.4 hypothetical protein, conserved	NO			3.2	6.8482e-08	3
Tc00.1047053506337.70;Tc00.1047053510717.30	Tc00.1047053506337.70 2-oxoglutarate dehydrogenase E1 component, putative;Tc00.1047053510717.30 2-oxoglutarate dehydrogenase E1 component, putative	NO			2.7	7.0297e-08	2
Tc00.1047053511671.60;Tc00.1047053508831.140	Tc00.1047053511671.60 surface antigen 2 (CA-2), putative;Tc00.1047053508831.140 surface antigen 2 (CA-2), putative	NO			25.8	7.2905e-08	2
Tc00.1047053506529.640;Tc00.1047053510889.310	Tc00.1047053506529.640 hypothetical protein, conserved;Tc00.1047053510889.310 hypothetical protein, conserved	NO			1.7	7.6279e-08	2
Tc00.1047053506591.30;Tc00.1047053506989.220	Tc00.1047053506591.30 hypothetical protein, conserved;Tc00.1047053506989.220 hypothetical protein, conserved	NO			4.3	7.6279e-08	2
Tc00.1047053509567.40;Tc00.1047053511407.10	Tc00.1047053509567.40 nuclear transport factor 2, putative;Tc00.1047053511407.10 nuclear transport factor 2, putative	NO			9.7	7.6279e-08	2
Tc00.1047053510645.20	Tc00.1047053510645.20 nuclear transcription factor, putative	NO			2.2	7.6279e-08	1
Tc00.1047053511229.80;Tc00.1047053511589.230	Tc00.1047053511229.80 eukaryotic translation initiation factor 3 subunit, putative;Tc00.1047053511589.230 eukaryotic translation initiation factor 3 subunit, putative	NO			3.5	7.6279e-08	2
Tc00.1047053510395.10	Tc00.1047053510395.10 ATP synthase, alpha chain, mitochondrial precursor, putative	NO			11.7	7.6779e-08	1
Tc00.1047053509777.70	Tc00.1047053509777.70 calcium-translocating P-type ATPase, putative	NO			3.9	8.4421e-08	1
Tc00.1047053506321.280	Tc00.1047053506321.280 hypothetical protein, conserved	NO			5.9	8.5861e-08	1
Tc00.1047053508039.30;Tc00.1047053506139.200	Tc00.1047053508039.30 retrotransposon hot spot (RHS) protein, putative;Tc00.1047053506139.200 retrotransposon hot spot (RHS) protein, putative	NO			7	8.741e-08	2
Tc00.1047053508277.160;Tc00.1047053507913.39	Tc00.1047053508277.160 glutaminyl-tRNA synthetase, putative;Tc00.1047053507913.39 glutaminyl-tRNA synthetase, putative	NO			4.9	9.2066e-08	2
Tc00.1047053511303.60	Tc00.1047053511303.60 translation initiation factor, putative	NO			4.6	9.5894e-08	1
Tc00.1047053506831.40;Tc00.1047053509167.20	Tc00.1047053506831.40 3-hydroxy-3-methylglutaryl-CoA reductase, putative;Tc00.1047053509167.20 3-hydroxy-3-methylglutaryl-CoA reductase, putative	NO			7.6	9.6177e-08	2
Tc00.1047053508153.60;Tc00.1047053503671.10	Tc00.1047053508153.60 aminopeptidase, putative|metallo-peptidase, clan MA(E), family M1, putative;Tc00.1047053503671.10 aminopeptidase, putative|metallo-peptidase, clan MA(E), family M1, putative	NO			4.3	1.1498e-07	2
Tc00.1047053503983.20;Tc00.1047053507011.200	Tc00.1047053503983.20 dihydroxyacetone kinase 1-like, putative;Tc00.1047053507011.200 dihydroxyacetone kinase 1-like, putative	NO			4.8	1.2148e-07	2
Tc00.1047053509203.70;Tc00.1047053508699.10	Tc00.1047053509203.70 DNA topoisomerase II, putative;Tc00.1047053508699.10 DNA topoisomerase II, putative	NO			2.1	1.2576e-07	2
Tc00.1047053508461.340	Tc00.1047053508461.340 hypothetical protein, conserved	NO			3.8	1.4503e-07	1
Tc00.1047053506933.20;Tc00.1047053504073.30	Tc00.1047053506933.20 ribonucleoside-diphosphate reductase large chain, putative	NO			5.7	1.4756e-07	2
Tc00.1047053511583.40;Tc00.1047053510153.19	Tc00.1047053511583.40 tricarboxylate carrier, putative	NO			9.5	1.5209e-07	2
Tc00.1047053506817.30;Tc00.1047053506817.50;Tc00.1047053511545.40;Tc00.1047053511545.20	Tc00.1047053506817.30 ribosomal protein L27, putative;Tc00.1047053506817.50 ribosomal protein L27, putative;Tc00.1047053511545.40 ribosomal protein L27, putative;Tc00.1047053511545.20 ribosomal protein L27, putative	NO			23.3	1.6571e-07	4
Tc00.1047053507467.20;Tc00.1047053508355.10	Tc00.1047053507467.20 hypothetical protein, conserved;Tc00.1047053508355.10 hypothetical protein, conserved	NO			13.8	1.6637e-07	2
Tc00.1047053506963.20;Tc00.1047053507831.90;Tc00.1047053511261.140;Tc00.1047053511233.20	Tc00.1047053506963.20 60S ribosomal protein L34, putative;Tc00.1047053507831.90 60S ribosomal protein L34, putative;Tc00.1047053511261.140 60S ribosomal protein L34, putative;Tc00.1047053511233.20 60S ribosomal protein L34, putative	NO			17.5	1.7916e-07	4
Tc00.1047053509053.160;Tc00.1047053509965.200	Tc00.1047053509053.160 hypothetical protein, conserved;Tc00.1047053509965.200 hypothetical protein, conserved	NO			4.8	1.9564e-07	2
Tc00.1047053509597.20	Tc00.1047053509597.20 carbonic anhydrase-like protein, putative	NO			4.4	1.9751e-07	1
Tc00.1047053507787.80;Tc00.1047053507625.120	Tc00.1047053507787.80 hypothetical protein, conserved;Tc00.1047053507625.120 hypothetical protein, conserved	NO			19.5	1.993e-07	2
Tc00.1047053507923.10;Tc00.1047053511753.120	Tc00.1047053507923.10 L-threonine 3-dehydrogenase, putative;Tc00.1047053511753.120 L-threonine 3-dehydrogenase, putative	NO			8.7	2.0582e-07	2
Tc00.1047053511901.30;Tc00.1047053511071.100	Tc00.1047053511901.30 hypothetical protein, conserved;Tc00.1047053511071.100 hypothetical protein, conserved	NO			6.6	2.2707e-07	2
Tc00.1047053507005.30;Tc00.1047053507011.90	Tc00.1047053507005.30 hypothetical protein, conserved;Tc00.1047053507011.90 hypothetical protein, conserved	NO			4.5	2.4564e-07	2
Tc00.1047053508269.40;Tc00.1047053503971.50	Tc00.1047053508269.40 hypothetical protein, conserved;Tc00.1047053503971.50 hypothetical protein, conserved	NO			15.7	2.5766e-07	2
Tc00.1047053507811.60;Tc00.1047053511649.130	Tc00.1047053507811.60 vesicle-associated membrane protein, putative;Tc00.1047053511649.130 vesicle-associated membrane protein, putative	NO			15.3	2.6031e-07	2
Tc00.1047053503999.50;Tc00.1047053509591.10	Tc00.1047053503999.50 ubiquitin-conjugating enzyme-like, putative;Tc00.1047053509591.10 ubiquitin-conjugating enzyme-like, putative	NO			17.4	2.6647e-07	2
Tc00.1047053509695.90	Tc00.1047053509695.90 hypothetical protein, conserved	NO			2.3	2.9214e-07	1
Tc00.1047053504867.70;Tc00.1047053510943.130	Tc00.1047053504867.70 cytochrome C oxidase assembly protein, putative;Tc00.1047053510943.130 cytochrome C oxidase assembly protein, putative	NO			10.9	3.3616e-07	2
Tc00.1047053504153.360;Tc00.1047053506301.50	Tc00.1047053504153.360 succinyl-coA:3-ketoacid-coenzyme A transferase, mitochondrial precursor, putative;Tc00.1047053506301.50 succinyl-coA:3-ketoacid-coenzyme A transferase, mitochondrial precursor, putative	NO			6.3	3.4391e-07	2
Tc00.1047053509895.20	Tc00.1047053509895.20 hypothetical protein, conserved	NO			3.4	3.548e-07	1
Tc00.1047053509463.41	Tc00.1047053509463.41 retrotransposon hot spot (RHS) protein, putative	NO			4.5	3.7352e-07	1
Tc00.1047053507625.10	Tc00.1047053507625.10 retrotransposon hot spot (RHS) protein, putative	NO			2	4.0165e-07	1
Tc00.1047053508409.110	Tc00.1047053508409.110 hypothetical protein, conserved	NO			7.6	4.1183e-07	1
Tc00.1047053505183.30;Tc00.1047053508647.280	Tc00.1047053505183.30 malic enzyme, putative;Tc00.1047053508647.280 malic enzyme, putative	NO			4.8	4.1311e-07	2
Tc00.1047053511727.270;Tc00.1047053511727.290	Tc00.1047053511727.270 RNA-binding protein, putative;Tc00.1047053511727.290 RNA-binding protein, putative	NO			8.9	4.5173e-07	2
Tc00.1047053402863.9	Tc00.1047053402863.9 dynein heavy chain, putative	NO			0.6	4.793e-07	1
Tc00.1047053506755.80;Tc00.1047053510359.80	Tc00.1047053506755.80 hypothetical protein;Tc00.1047053510359.80 hypothetical protein	NO			3.1	4.793e-07	2
Tc00.1047053506855.160	Tc00.1047053506855.160 hypothetical protein, conserved	NO			1.6	4.793e-07	1
Tc00.1047053508995.20	Tc00.1047053508995.20 hypothetical protein, conserved	NO			1.6	4.793e-07	1
Tc00.1047053507603.200;Tc00.1047053509429.270	Tc00.1047053507603.200 proteasome regulatory ATPase subunit 3, putative;Tc00.1047053509429.270 proteasome regulatory ATPase subunit 3, putative	NO			7.4	5.2613e-07	2
Tc00.1047053509943.20;Tc00.1047053508277.110;Tc00.1047053508277.100	Tc00.1047053509943.20 cAMP specific phosphodiesterase, putative;Tc00.1047053508277.110 cAMP specific phosphodiesterase, putative;Tc00.1047053508277.100 cAMP specific phosphodiesterase, putative	NO			2.9	5.5601e-07	3
Tc00.1047053510291.30	Tc00.1047053510291.30 protein phosphatase 2C-like, putative	NO			8.1	6.0641e-07	1
Tc00.1047053506295.130;Tc00.1047053511469.70	Tc00.1047053506295.130 prohibitin, putative;Tc00.1047053511469.70 prohibitin, putative	NO			7.2	6.2934e-07	2
Tc00.1047053509233.80;Tc00.1047053509437.40	Tc00.1047053509233.80 heat shock protein DnaJ, putative;Tc00.1047053509437.40 heat shock protein DnaJ, putative	NO			3	7.1033e-07	2
Tc00.1047053511865.90	Tc00.1047053511865.90 dynein heavy chain, putative	NO			5.8	7.739e-07	1
Tc00.1047053508817.130	Tc00.1047053508817.130 carbonic anhydrase-like protein, putative	NO			3.4	7.7586e-07	1
Tc00.1047053509837.10	Tc00.1047053509837.10 hypothetical protein, conserved	NO			5	7.8484e-07	1
Tc00.1047053506817.10;Tc00.1047053507105.60	Tc00.1047053506817.10 hypothetical protein, conserved;Tc00.1047053507105.60 hypothetical protein, conserved	NO			7	8.0967e-07	2
Tc00.1047053510739.19	Tc00.1047053510739.19 cystathione gamma lyase, putative	NO			12.6	8.3904e-07	1
Tc00.1047053508647.210	Tc00.1047053508647.210 dynein arm light chain, putative	NO			4.2	8.4367e-07	1
Tc00.1047053506563.210;Tc00.1047053508999.200	Tc00.1047053506563.210 calpain-like cysteine peptidase, putative|cysteine peptidase, Clan CA, family C2, putative;Tc00.1047053508999.200 calpain-like cysteine peptidase, putative|cysteine peptidase, Clan CA, family C2, putative	NO			3	8.7386e-07	2
Tc00.1047053506195.80;Tc00.1047053507883.80	Tc00.1047053506195.80 adenylate kinase, putative;Tc00.1047053507883.80 adenylate kinase, putative	NO			6.9	8.7389e-07	2
Tc00.1047053508475.10;Tc00.1047053508823.120;Tc00.1047053508823.140	Tc00.1047053508475.10 ribosomal protein S20, putative;Tc00.1047053508823.120 ribosomal protein S20, putative;Tc00.1047053508823.140 ribosomal protein S20, putative	NO			28.2	8.9488e-07	3
Tc00.1047053506733.20	Tc00.1047053506733.20 AMP deaminase, putative	NO			1.6	9.9348e-07	1
Tc00.1047053506413.20;Tc00.1047053511237.50;Tc00.1047053506413.30;Tc00.1047053511237.60	Tc00.1047053506413.20 40S ribosomal protein S33, putative;Tc00.1047053511237.50 40S ribosomal protein S33, putative;Tc00.1047053506413.30 40S ribosomal protein S33, putative;Tc00.1047053511237.60 40S ribosomal protein S33, putative	NO			26.1	1.0097e-06	4
Tc00.1047053508893.20;Tc00.1047053507993.280	Tc00.1047053508893.20 hypothetical protein, conserved;Tc00.1047053507993.280 hypothetical protein, conserved	NO			1.2	1.048e-06	2
Tc00.1047053509793.50	Tc00.1047053509793.50 hypothetical protein, conserved	NO			4.7	1.048e-06	1
Tc00.1047053511033.29	Tc00.1047053511033.29 hypothetical protein	NO			1.1	1.2505e-06	1
Tc00.1047053507603.30;Tc00.1047053509429.100	Tc00.1047053507603.30 hypothetical protein, conserved;Tc00.1047053509429.100 hypothetical protein, conserved	NO			4.7	1.256e-06	2
Tc00.1047053507809.30;Tc00.1047053511661.90	Tc00.1047053507809.30 ribose-phosphate pyrophosphokinase, putative;Tc00.1047053511661.90 ribose-phosphate pyrophosphokinase, putative	NO			1.4	1.256e-06	2
Tc00.1047053508083.10;Tc00.1047053508873.420	Tc00.1047053508083.10 hypothetical protein, conserved;Tc00.1047053508873.420 hypothetical protein, conserved	NO			4.9	1.2641e-06	2
Tc00.1047053509445.39	Tc00.1047053509445.39 glutamate dehydrogenase, putative	NO			5.7	1.3014e-06	1
Tc00.1047053503899.20;Tc00.1047053503899.30;Tc00.1047053507513.60;Tc00.1047053507513.70	Tc00.1047053503899.20 40S ribosomal protein S16, putative;Tc00.1047053503899.30 40S ribosomal protein S16, putative;Tc00.1047053507513.60 40S ribosomal protein S16, putative;Tc00.1047053507513.70 40S ribosomal protein S16, putative	NO			20.1	1.3709e-06	4
Tc00.1047053511367.290	Tc00.1047053511367.290 hypothetical protein, conserved	NO			9.5	1.38e-06	1
Tc00.1047053508215.9;Tc00.1047053508879.4	Tc00.1047053508215.9 protein kinase C substrate protein, heavy chain, putative;Tc00.1047053508879.4 protein kinase C substrate protein, heavy chain, putative	NO			4.6	1.3873e-06	2
Tc00.1047053508461.10;Tc00.1047053506147.80	Tc00.1047053508461.10 hypothetical protein, conserved;Tc00.1047053506147.80 hypothetical protein, conserved	NO			19	1.4626e-06	2
Tc00.1047053508881.50;Tc00.1047053506289.40	Tc00.1047053508881.50 hypothetical protein, conserved	NO			9	1.7043e-06	2
Tc00.1047053506151.30;Tc00.1047053511407.60	Tc00.1047053506151.30 small GTP-binding protein Rab11, putative|Rab11 GTPase, putative;Tc00.1047053511407.60 small GTP-binding protein Rab11, putative|Rab11 GTPase, putative	NO			20.7	2.035e-06	2
Tc00.1047053511809.60	Tc00.1047053511809.60 hypothetical protein, conserved	NO			1.8	2.0815e-06	1
Tc00.1047053510821.60	Tc00.1047053510821.60 ribonucleoprotein p18, mitochondrial precursor, putative	NO			11	2.1149e-06	1
Tc00.1047053511285.90;Tc00.1047053509649.30	Tc00.1047053511285.90 proteasome regulatory non-ATPase subunit 8, putative|26S proteasome regulatory subunit, putative;Tc00.1047053509649.30 proteasome regulatory non-ATPase subunit 8, putative|26S proteasome regulatory subunit, putative	NO			6.2	2.2222e-06	2
Tc00.1047053506843.40	Tc00.1047053506843.40 retrotransposon hot spot (RHS) protein, putative	NO			3.6	2.7238e-06	1
Tc00.1047053507257.60;Tc00.1047053510329.270	Tc00.1047053507257.60 fumarate hydratase, putative;Tc00.1047053510329.270 fumarate hydratase, putative	NO			5.3	2.7683e-06	2
Tc00.1047053506513.110	Tc00.1047053506513.110 peptidase T, putative|aminotripeptidase, putative	NO			8.1	3.2774e-06	1
Tc00.1047053503449.14;Tc00.1047053509875.204	Tc00.1047053503449.14 hypothetical protein, conserved;Tc00.1047053509875.204 hypothetical protein, conserved	NO			6.1	3.3144e-06	2
Tc00.1047053503521.30;Tc00.1047053506359.80	Tc00.1047053503521.30 dynein light chain, putative;Tc00.1047053506359.80 dynein light chain, putative	NO			9.5	3.3144e-06	2
Tc00.1047053504741.200;Tc00.1047053511621.160	Tc00.1047053504741.200 hypothetical protein, conserved;Tc00.1047053511621.160 hypothetical protein, conserved	NO			3.2	3.3144e-06	2
Tc00.1047053507849.40;Tc00.1047053506847.70	Tc00.1047053507849.40 hypothetical protein, conserved;Tc00.1047053506847.70 hypothetical protein, conserved	NO			1.1	3.3144e-06	2
Tc00.1047053510149.120;Tc00.1047053506989.70	Tc00.1047053510149.120 flagellar radial spoke protein-like, putative;Tc00.1047053506989.70 flagellar radial spoke protein-like, putative	NO			1.9	3.3144e-06	2
Tc00.1047053510241.100;Tc00.1047053510579.40	Tc00.1047053510241.100 hypothetical protein, conserved;Tc00.1047053510579.40 hypothetical protein, conserved	NO			4.3	3.3144e-06	2
Tc00.1047053506753.180;Tc00.1047053510357.80	Tc00.1047053506753.180 hypothetical protein, conserved;Tc00.1047053510357.80 hypothetical protein, conserved	NO			9.3	3.9791e-06	2
Tc00.1047053503887.40;Tc00.1047053507771.70	Tc00.1047053503887.40 hypothetical protein, conserved;Tc00.1047053507771.70 hypothetical protein, conserved	NO			7.5	4.0283e-06	2
Tc00.1047053510089.200;Tc00.1047053510421.210	Tc00.1047053510089.200 hypothetical protein, conserved;Tc00.1047053510421.210 hypothetical protein, conserved	NO			16.2	4.1557e-06	2
Tc00.1047053506793.20	Tc00.1047053506793.20 hypothetical protein, conserved	NO			1.5	4.1868e-06	1
Tc00.1047053506261.10;Tc00.1047053494675.10;Tc00.1047053511581.10;Tc00.1047053511579.9;Tc00.1047053504177.10	Tc00.1047053506261.10 fatty acyl CoA synthetase 2, putative	NO			4	4.9812e-06	5
Tc00.1047053506829.110;Tc00.1047053510151.19	Tc00.1047053506829.110 fatty acyl CoA synthetase 2, putative	NO			3.4	5.075e-06	2
Tc00.1047053507927.40;Tc00.1047053509047.60	Tc00.1047053507927.40 hypothetical protein, conserved;Tc00.1047053509047.60 hypothetical protein, conserved	NO			1.3	5.1378e-06	2
Tc00.1047053506113.60;Tc00.1047053508527.39	Tc00.1047053506113.60 retrotransposon hot spot (RHS) protein, putative	NO			2.5	5.6611e-06	2
Tc00.1047053510543.70;Tc00.1047053507167.80;Tc00.1047053511551.10;Tc00.1047053508451.60;Tc00.1047053507255.20;Tc00.1047053422867.10;Tc00.1047053510049.10;Tc00.1047053505699.10;Tc00.1047053506021.20;Tc00.1047053508285.60;Tc00.1047053509905.200;Tc00.1047053506035.4;Tc00.1047053510569.10;Tc00.1047053404431.10	Tc00.1047053510543.70 trans-sialidase, putative;Tc00.1047053507167.80 trans-sialidase, putative;Tc00.1047053511551.10 trans-sialidase, putative;Tc00.1047053508451.60 trans-sialidase, putative;Tc00.1047053507255.20 trans-sialidase, putative;Tc00.10470	NO			5.5	5.9443e-06	14
Tc00.1047053505807.150;Tc00.1047053507017.20	Tc00.1047053505807.150 leucine-rich repeat protein, putative;Tc00.1047053507017.20 leucine-rich repeat protein, putative	NO			10	6.0307e-06	2
Tc00.1047053509051.20;Tc00.1047053509965.390	Tc00.1047053509051.20 amastin, putative;Tc00.1047053509965.390 amastin, putative	NO			24.2	6.0933e-06	2
Tc00.1047053504105.94;Tc00.1047053509233.190	Tc00.1047053504105.94 ribosomal protein S25, putative;Tc00.1047053509233.190 ribosomal protein S25, putative	NO			19.1	6.1682e-06	2
Tc00.1047053511807.190	Tc00.1047053511807.190 hypothetical protein, conserved	NO			5.6	6.1682e-06	1
Tc00.1047053510397.10;Tc00.1047053510609.20	Tc00.1047053510397.10 hypothetical protein, conserved;Tc00.1047053510609.20 hypothetical protein, conserved	NO			8.3	6.3898e-06	2
Tc00.1047053506097.9	Tc00.1047053506097.9 dynein heavy chain, putative	NO			1.9	6.9513e-06	1
Tc00.1047053508707.60;Tc00.1047053507037.60	Tc00.1047053508707.60 hypothetical protein, conserved;Tc00.1047053507037.60 hypothetical protein, conserved	NO			2.7	6.9815e-06	2
Tc00.1047053510901.100	Tc00.1047053510901.100 DNA topoisomerase III, putative	NO			1.6	7.9214e-06	1
Tc00.1047053509393.30	Tc00.1047053509393.30 hypothetical protein, conserved	NO			1.5	8.0181e-06	1
Tc00.1047053505989.82;Tc00.1047053508693.80	Tc00.1047053505989.82 RuvB-like DNA helicase, putative;Tc00.1047053508693.80 RuvB-like DNA helicase, putative	NO			8.7	8.1052e-06	2
Tc00.1047053511575.60	Tc00.1047053511575.60 isocitrate dehydrogenase [NADP], mitochondrial precursor, putative	NO			5.5	8.225e-06	1
Tc00.1047053508813.60	Tc00.1047053508813.60 hypothetical protein, conserved	NO			5.8	8.509e-06	1
Tc00.1047053504203.4	Tc00.1047053504203.4 hypothetical protein, conserved	NO			10.8	8.6932e-06	1
Tc00.1047053511389.150;Tc00.1047053407477.10	Tc00.1047053511389.150 thiolase protein-like protein, putative;Tc00.1047053407477.10 thiolase protein-like protein, putative	NO			5.1	8.9687e-06	2
Tc00.1047053511817.40	Tc00.1047053511817.40 NADH-cytochrome B5 reductase, putative	NO			21.9	8.9954e-06	1
Tc00.1047053510243.30;Tc00.1047053510575.200	Tc00.1047053510243.30 chaperone DnaJ protein, putative;Tc00.1047053510575.200 chaperone DnaJ protein, putative	NO			7.3	9.003e-06	2
Tc00.1047053507975.80;Tc00.1047053508919.140	Tc00.1047053507975.80 hypothetical protein, conserved;Tc00.1047053508919.140 hypothetical protein, conserved	NO			4.6	9.5406e-06	2
Tc00.1047053506175.40;Tc00.1047053509669.90	Tc00.1047053506175.40 hypothetical protein, conserved;Tc00.1047053509669.90 hypothetical protein, conserved	NO			8.1	9.6601e-06	2
Tc00.1047053506391.30	Tc00.1047053506391.30 EF-hand protein 5, putative	NO			13	9.6601e-06	1
Tc00.1047053511321.10;Tc00.1047053506515.10	Tc00.1047053511321.10 FG-GAP repeat protein, putative|intergrin alpha chain protein, putative;Tc00.1047053506515.10 FG-GAP repeat protein, putative|intergrin alpha chain protein, putative	NO			3.4	1.0121e-05	2
Tc00.1047053509749.33;Tc00.1047053509749.36;Tc00.1047053510719.30;Tc00.1047053510719.35	Tc00.1047053509749.33 ribosomal protein L29, putative;Tc00.1047053509749.36 ribosomal protein L29, putative;Tc00.1047053510719.30 ribosomal protein L29, putative;Tc00.1047053510719.35 ribosomal protein L29, putative	NO			28.2	1.0937e-05	4
Tc00.1047053506789.240;Tc00.1047053508387.60	Tc00.1047053506789.240 hypothetical protein, conserved;Tc00.1047053508387.60 hypothetical protein, conserved	NO			10.4	1.1087e-05	2
Tc00.1047053509539.50;Tc00.1047053419417.4	Tc00.1047053509539.50 small GTP-binding protein, putative;Tc00.1047053419417.4 ADP-ribosylation factor, putative	NO			23.7	1.1789e-05	2
Tc00.1047053506211.170;Tc00.1047053511289.59	Tc00.1047053506211.170 hypothetical protein, conserved;Tc00.1047053511289.59 hypothetical protein, conserved	NO			6	1.2155e-05	2
Tc00.1047053507933.10;Tc00.1047053504133.15	Tc00.1047053507933.10 hypothetical protein, conserved	NO			2.5	1.2394e-05	2
Tc00.1047053509161.80	Tc00.1047053509161.80 hypothetical protein, conserved	NO			11.9	1.2513e-05	1
Tc00.1047053503891.54;Tc00.1047053510289.6	Tc00.1047053503891.54 nucleolar RNA-binding protein, putative;Tc00.1047053510289.6 nucleolar RNA-binding protein, putative	NO			25.4	1.2728e-05	2
Tc00.1047053509067.70;Tc00.1047053511023.10	Tc00.1047053509067.70 pyrroline-5-carboxylate synthetase-like protein, putative;Tc00.1047053511023.10 pyrroline-5-carboxylate synthetase-like protein, putative	NO			7.5	1.3197e-05	2
Tc00.1047053507681.150;Tc00.1047053507681.160	Tc00.1047053507681.150 40S ribosomal protein S24E, putative;Tc00.1047053507681.160 40S ribosomal protein S24E, putative	NO			24.1	1.32e-05	2
Tc00.1047053508727.50	Tc00.1047053508727.50 hypothetical protein, conserved	NO			13.3	1.3623e-05	1
Tc00.1047053507993.10;Tc00.1047053511277.460	Tc00.1047053507993.10 hypothetical protein, conserved;Tc00.1047053511277.460 hypothetical protein, conserved	NO			4.1	1.3765e-05	2
Tc00.1047053509911.90;Tc00.1047053507389.70	Tc00.1047053509911.90 peptidase, putative|metallo-peptidase, Clan ME, Family M16, putative;Tc00.1047053507389.70 peptidase, putative|metallo-peptidase, Clan ME, Family M16, putative	NO			1.8	1.4339e-05	2
Tc00.1047053509583.10	Tc00.1047053509583.10 chaperonin TCP20, putative	NO			3.5	1.461e-05	1
Tc00.1047053506529.430;Tc00.1047053510889.140;Tc00.1047053506529.420;Tc00.1047053510889.120	Tc00.1047053506529.430 alanine aminotransferase, putative|glutamic--alanine transaminase, putative|glutamic--pyruvic transaminase, putative;Tc00.1047053510889.140 alanine aminotransferase, putative|glutamic--alanine transaminase, putative|glutamic--pyruv	NO			9.1	1.6215e-05	4
Tc00.1047053506825.200;Tc00.1047053508175.100	Tc00.1047053506825.200 hypothetical protein;Tc00.1047053508175.100 hypothetical protein	NO			3.4	1.6416e-05	2
Tc00.1047053510155.80;Tc00.1047053511585.80	Tc00.1047053510155.80 mitochondrial processing peptide beta subunit, putative|metallo-peptidase, Clan ME, Family M16, putative;Tc00.1047053511585.80 mitochondrial processing peptide beta subunit, putative|metallo-peptidase, Clan ME, Family M16, putative	NO			8.5	1.735e-05	2
Tc00.1047053508465.60;Tc00.1047053507001.140	Tc00.1047053508465.60 hypothetical protein, conserved;Tc00.1047053507001.140 hypothetical protein, conserved	NO			1.9	1.8308e-05	2
Tc00.1047053511727.140	Tc00.1047053511727.140 phenylalanyl-tRNA synthetase alpha chain, putative	NO			7.7	1.8391e-05	1
Tc00.1047053506625.240	Tc00.1047053506625.240 hypothetical protein, conserved	NO			14.3	1.8471e-05	1
Tc00.1047053506155.30	Tc00.1047053506155.30 kinesin-like protein, putative	NO			2.4	1.9106e-05	1
Tc00.1047053509643.70;Tc00.1047053507711.300	Tc00.1047053509643.70 hypothetical protein, conserved;Tc00.1047053507711.300 hypothetical protein, conserved	NO			7.8	1.9106e-05	2
Tc00.1047053504033.90;Tc00.1047053510339.74	Tc00.1047053504033.90 mitochondrial carrier protein, putative;Tc00.1047053510339.74 mitochondrial carrier protein, putative	NO			6.9	2.0252e-05	2
Tc00.1047053507019.20	Tc00.1047053507019.20 nitrate reductase, putative	NO			4.1	2.0252e-05	1
Tc00.1047053511309.70;Tc00.1047053511759.30	Tc00.1047053511309.70 hypothetical protein, conserved;Tc00.1047053511759.30 hypothetical protein, conserved	NO			9.2	2.0264e-05	2
Tc00.1047053504105.150	Tc00.1047053504105.150 importin beta-1 subunit, putative	NO			3.2	2.1276e-05	1
Tc00.1047053507919.10;Tc00.1047053508545.40;Tc00.1047053507917.10;Tc00.1047053508611.30;Tc00.1047053506401.380;Tc00.1047053508609.10	Tc00.1047053507919.10 surface protease GP63, putative;Tc00.1047053508545.40 surface protease GP63, putative;Tc00.1047053507917.10 surface protease GP63, putative;Tc00.1047053508611.30 surface protease GP63, putative;Tc00.1047053506401.380 surface prot	NO			4.8	2.2861e-05	6
Tc00.1047053507841.14;Tc00.1047053506323.30;Tc00.1047053507843.10;Tc00.1047053446325.9;Tc00.1047053511007.20;Tc00.1047053509865.9;Tc00.1047053509827.4	Tc00.1047053507841.14 retrotransposon hot spot (RHS) protein, putative;Tc00.1047053506323.30 retrotransposon hot spot (RHS) protein, putative;Tc00.1047053507843.10 retrotransposon hot spot (RHS) protein, putative;Tc00.1047053446325.9 retrotransposon ho	NO			2.3	2.3929e-05	7
Tc00.1047053507049.199	Tc00.1047053507049.199 pumilio protein, putative	NO			17.3	2.4746e-05	1
Tc00.1047053503733.70;Tc00.1047053508569.80	Tc00.1047053503733.70 phosphoacetylglucosamine mutase, putative|acetylglucosaminephosphomutase, putative|N-acetylglucosamine-phosphate mutase, putative;Tc00.1047053508569.80 phosphoacetylglucosamine mutase, putative|acetylglucosaminephosphomutase, putati	NO			4.1	2.5415e-05	2
Tc00.1047053510347.29;Tc00.1047053503925.6	Tc00.1047053510347.29 hypothetical protein, conserved;Tc00.1047053503925.6 hypothetical protein, conserved	NO			19.8	2.6281e-05	2
Tc00.1047053510329.60	Tc00.1047053510329.60 RAB GDP dissociation inhibitor alpha, putative	NO			5.2	2.728e-05	1
Tc00.1047053511231.69;Tc00.1047053504017.20	Tc00.1047053511231.69 hypothetical protein, conserved;Tc00.1047053504017.20 hypothetical protein, conserved	NO			12.3	2.742e-05	2
Tc00.1047053508323.20;Tc00.1047053511825.4;Tc00.1047053511823.79	Tc00.1047053508323.20 hypothetical protein, conserved;Tc00.1047053511825.4 hypothetical protein, conserved;Tc00.1047053511823.79 hypothetical protein, conserved	NO			4.4	2.8223e-05	3
Tc00.1047053509039.49	Tc00.1047053509039.49 hypothetical protein, conserved	NO			38.9	2.8548e-05	1
Tc00.1047053506129.30;Tc00.1047053511891.10;Tc00.1047053509427.10	Tc00.1047053506129.30 trans-sialidase, putative;Tc00.1047053511891.10 trans-sialidase, putative;Tc00.1047053509427.10 trans-sialidase, putative	NO			2.9	3.1284e-05	3
Tc00.1047053506825.140;Tc00.1047053508175.39	Tc00.1047053506825.140 hypothetical protein, conserved;Tc00.1047053508175.39 hypothetical protein, conserved	NO			9.2	3.3042e-05	2
Tc00.1047053506399.70;Tc00.1047053511909.60	Tc00.1047053506399.70 hypothetical protein, conserved;Tc00.1047053511909.60 hypothetical protein, conserved	NO			3.1	3.3184e-05	2
Tc00.1047053504147.340	Tc00.1047053504147.340 hypothetical protein, conserved	NO			8.4	3.3273e-05	1
Tc00.1047053506559.434	Tc00.1047053506559.434 hypothetical protein, conserved	NO			11	3.351e-05	1
Tc00.1047053503919.30;Tc00.1047053508209.39	Tc00.1047053503919.30 hypothetical protein, conserved;Tc00.1047053508209.39 hypothetical protein, conserved	NO			4.1	3.4482e-05	2
Tc00.1047053507717.20;Tc00.1047053511111.20	Tc00.1047053507717.20 hypothetical protein;Tc00.1047053511111.20 hypothetical protein	NO			4.9	3.8417e-05	2
Tc00.1047053503791.30;Tc00.1047053504203.40	Tc00.1047053503791.30 hypothetical protein, conserved;Tc00.1047053504203.40 hypothetical protein, conserved	NO			8.9	3.8665e-05	2
Tc00.1047053503847.80;Tc00.1047053504103.90	Tc00.1047053503847.80 hypothetical protein, conserved;Tc00.1047053504103.90 hypothetical protein, conserved	NO			4.5	3.8665e-05	2
Tc00.1047053507209.50;Tc00.1047053509099.140	Tc00.1047053507209.50 hypothetical protein, conserved;Tc00.1047053509099.140 hypothetical protein, conserved	NO			10.1	3.8665e-05	2
Tc00.1047053508805.80;Tc00.1047053508297.50	Tc00.1047053508805.80 short chain dehydrogenase, putative;Tc00.1047053508297.50 short chain dehydrogenase, putative	NO			6.7	3.8665e-05	2
Tc00.1047053509569.60;Tc00.1047053506865.30	Tc00.1047053509569.60 hypothetical protein, conserved;Tc00.1047053506865.30 hypothetical protein, conserved	NO			7	4.1002e-05	2
Tc00.1047053508637.150	Tc00.1047053508637.150 ribonuclease L inhibitor, putative|ATP-binding cassette sub-family E, putative	NO			3.7	4.313e-05	1
Tc00.1047053508993.10;Tc00.1047053506479.130	Tc00.1047053508993.10 cytidine triphosphate synthase, putative|CTP synthase, putative;Tc00.1047053506479.130 cytidine triphosphate synthase, putative|CTP synthase, putative	NO			3.6	4.3459e-05	2
Tc00.1047053506943.80	Tc00.1047053506943.80 hypothetical protein, conserved	NO			10.4	4.4072e-05	1
Tc00.1047053506507.10;Tc00.1047053506341.10	Tc00.1047053506507.10 N-acetylglucosamine-6-phosphate deacetylase-like protein, putative;Tc00.1047053506341.10 N-acetylglucosamine-6-phosphate deacetylase-like protein, putative	NO			8.5	4.6701e-05	2
Tc00.1047053506757.20;Tc00.1047053510359.350	Tc00.1047053506757.20 hypothetical protein, conserved;Tc00.1047053510359.350 hypothetical protein, conserved	NO			9.8	4.7917e-05	2
Tc00.1047053503603.20;Tc00.1047053510091.100	Tc00.1047053503603.20 hypothetical protein, conserved;Tc00.1047053510091.100 hypothetical protein, conserved	NO			6.3	4.8248e-05	2
Tc00.1047053508153.1100;Tc00.1047053510311.150	Tc00.1047053508153.1100 MP99, putative;Tc00.1047053510311.150 MP99, putative	NO			1.6	4.8883e-05	2
Tc00.1047053507951.160	Tc00.1047053507951.160 hypothetical protein, conserved	NO			2.9	4.9159e-05	1
Tc00.1047053507603.260;Tc00.1047053507603.270;Tc00.1047053509401.30;Tc00.1047053509429.320;Tc00.1047053508595.50;Tc00.1047053507537.20;Tc00.1047053507297.10;Tc00.1047053509429.329	Tc00.1047053507603.260 cysteine peptidase, putative|cysteine peptidase, clan CA, family C1, cathepsin L-like, putative;Tc00.1047053507603.270 cruzipain precursor, putative|cathepsin L-like, putative|major cysteine proteinase, putative|cysteine peptidase,	NO			4.7	4.9455e-05	8
Tc00.1047053508409.320;Tc00.1047053510143.129	Tc00.1047053508409.320 hypothetical protein, conserved;Tc00.1047053510143.129 hypothetical protein, conserved	NO			3.1	4.9607e-05	2
Tc00.1047053509237.10;Tc00.1047053436521.9	Tc00.1047053509237.10 mevalonate kinase, putative;Tc00.1047053436521.9 mevalonate kinase, putative	NO			8.2	5.0171e-05	2
Tc00.1047053509611.80	Tc00.1047053509611.80 cation-transporting ATPase, putative	NO			4.1	5.2097e-05	1
Tc00.1047053510595.20;Tc00.1047053507895.150	Tc00.1047053510595.20 hypothetical protein, conserved;Tc00.1047053507895.150 hypothetical protein, conserved	NO			7	5.5667e-05	2
Tc00.1047053508153.560;Tc00.1047053506695.40	Tc00.1047053508153.560 hypothetical protein, conserved;Tc00.1047053506695.40 hypothetical protein, conserved	NO			6.2	5.6915e-05	2
Tc00.1047053510525.40;Tc00.1047053511817.110	Tc00.1047053510525.40 hypothetical protein, conserved;Tc00.1047053511817.110 hypothetical protein, conserved	NO			16.1	5.6915e-05	2
Tc00.1047053404843.20;Tc00.1047053511647.10	Tc00.1047053404843.20 hypothetical protein, conserved;Tc00.1047053511647.10 hypothetical protein, conserved	NO			6.8	5.8705e-05	2
Tc00.1047053511823.70;Tc00.1047053508323.9	Tc00.1047053511823.70 farnesyl pyrophosphate synthase, putative;Tc00.1047053508323.9 farnesyl pyrophosphate synthase, putative	NO			4.5	6.1354e-05	2
Tc00.1047053508959.4;Tc00.1047053506949.50	Tc00.1047053508959.4 cytochrome c, putative;Tc00.1047053506949.50 cytochrome c, putative	NO			20.2	6.2563e-05	2
Tc00.1047053506885.340;Tc00.1047053510729.80	Tc00.1047053506885.340 hypothetical protein, conserved;Tc00.1047053510729.80 hypothetical protein, conserved	NO			6	6.3406e-05	2
Tc00.1047053506413.80;Tc00.1047053511237.110	Tc00.1047053506413.80 cyclophilin, putative;Tc00.1047053511237.110 cyclophilin, putative	NO			10.7	6.7348e-05	2
Tc00.1047053506311.20;Tc00.1047053509105.20	Tc00.1047053506311.20 hypothetical protein, conserved;Tc00.1047053509105.20 hypothetical protein, conserved	NO			2.4	6.7774e-05	2
Tc00.1047053506629.70;Tc00.1047053509831.10	Tc00.1047053506629.70 cysteine desulfurase, putative;Tc00.1047053509831.10 cysteine desulfurase, putative	NO			2.5	6.7774e-05	2
Tc00.1047053510519.30;Tc00.1047053506869.70	Tc00.1047053510519.30 mitochondrial structure specific endonuclease I (SSE-1), putative;Tc00.1047053506869.70 mitochondrial structure specific endonuclease I (SSE-1), putative	NO			10.2	7.1859e-05	2
Tc00.1047053509671.110;Tc00.1047053510765.10	Tc00.1047053509671.110 hypothetical protein, conserved;Tc00.1047053510765.10 hypothetical protein, conserved	NO			2.4	7.6928e-05	2
Tc00.1047053503865.50;Tc00.1047053508693.180	Tc00.1047053503865.50 ankyrin, putative;Tc00.1047053508693.180 ankyrin, putative	NO			5.2	8.4742e-05	2
Tc00.1047053506489.30;Tc00.1047053505009.49	Tc00.1047053506489.30 hypothetical protein, conserved;Tc00.1047053505009.49 hypothetical protein, conserved	NO			10	9.0832e-05	2
Tc00.1047053511827.100	Tc00.1047053511827.100 cysteine peptidase C (CPC), putative|cathepsin B-like protease, putative|CPC cysteine peptidase, clan CA, family C1, putative	NO			5.1	9.1376e-05	1
Tc00.1047053511807.280	Tc00.1047053511807.280 hypothetical protein, conserved	NO			2.5	9.2213e-05	1
Tc00.1047053507925.40;Tc00.1047053509059.50	Tc00.1047053507925.40 pyridoxal kinase, putative;Tc00.1047053509059.50 pyridoxal kinase, putative	NO			8	9.38e-05	2
Tc00.1047053504177.20	Tc00.1047053504177.20 fatty acyl CoA synthetase 2, putative	NO			2.7	9.9891e-05	1
Tc00.1047053506227.110;Tc00.1047053511847.30	Tc00.1047053506227.110 hypothetical protein, conserved;Tc00.1047053511847.30 hypothetical protein, conserved	NO			9.4	0.00010175	2
Tc00.1047053507611.370;Tc00.1047053506247.10	Tc00.1047053507611.370 protein disulfide isomerase, putative;Tc00.1047053506247.10 protein disulfide isomerase, putative	NO			6.2	0.00010238	2
Tc00.1047053504425.90;Tc00.1047053509331.180	Tc00.1047053504425.90 aldose 1-epimerase-like protein, putative;Tc00.1047053509331.180 aldose 1-epimerase-like protein, putative	NO			8.9	0.00010321	2
Tc00.1047053511249.90	Tc00.1047053511249.90 hypothetical protein, conserved	NO			2.4	0.00011116	1
Tc00.1047053509769.30;Tc00.1047053429229.10	Tc00.1047053509769.30 hypothetical protein, conserved;Tc00.1047053429229.10 hypothetical protein, conserved	NO			1.5	0.00011268	2
Tc00.1047053509215.40;Tc00.1047053510259.50	Tc00.1047053509215.40 cyclophilin, putative;Tc00.1047053510259.50 21 kDa cyclophilin, putative|PPIase, putative|rotamase, putative|peptidyl-prolyl cis-trans isomerase, putative	NO			7.6	0.00011317	2
Tc00.1047053504425.60;Tc00.1047053508677.80;Tc00.1047053509331.210;Tc00.1047053504339.19	Tc00.1047053504425.60 NADP-dependent alcohol hydrogenase, putative;Tc00.1047053508677.80 NADP-dependent alcohol hydrogenase, putative;Tc00.1047053509331.210 NADP-dependent alcohol hydrogenase, putative;Tc00.1047053504339.19 NADP-dependent alcohol hydro	NO			6.3	0.00011455	4
Tc00.1047053506435.390;Tc00.1047053507739.20	Tc00.1047053506435.390 mitochondrial ATP-dependent zinc metallopeptidase, putative|metallo-peptidase, clan MA(E), family M41, putative;Tc00.1047053507739.20 mitochondrial ATP-dependent zinc metallopeptidase, putative|metallo-peptidase, clan MA(E), family	NO			2.1	0.00011562	2
Tc00.1047053508479.380	Tc00.1047053508479.380 hypothetical protein, conserved	NO			5.1	0.00011876	1
Tc00.1047053511303.150;Tc00.1047053511761.60	Tc00.1047053511303.150 hypothetical protein, conserved;Tc00.1047053511761.60 hypothetical protein, conserved	NO			16	0.00011929	2
Tc00.1047053508661.10;Tc00.1047053510293.30	Tc00.1047053508661.10 hypothetical protein, conserved;Tc00.1047053510293.30 hypothetical protein, conserved	NO			11	0.00011934	2
Tc00.1047053503815.10;Tc00.1047053505807.110	Tc00.1047053503815.10 alkyl-dihydroxyacetone phosphate synthase, putative;Tc00.1047053505807.110 alkyl-dihydroxyacetone phosphate synthase, putative	NO			1.6	0.00012164	2
Tc00.1047053506247.230	Tc00.1047053506247.230 prolyl oligopeptidase, putative|serine peptidase clan SC, family S9A, putative	NO			1.4	0.00012164	1
Tc00.1047053511283.290	Tc00.1047053511283.290 hypothetical protein, conserved	NO			0.7	0.00012164	1
Tc00.1047053507669.10;Tc00.1047053509879.40	Tc00.1047053507669.10 fumarate hydratase, putative;Tc00.1047053509879.40 fumarate hydratase, putative	NO			4.9	0.00012283	2
Tc00.1047053508409.9	Tc00.1047053508409.9 26S proteasome regulatory non-ATPase subunit, putative	NO			6	0.0001251	1
Tc00.1047053509857.40;Tc00.1047053510513.70	Tc00.1047053509857.40 hypothetical protein, conserved;Tc00.1047053510513.70 hypothetical protein, conserved	NO			4.5	0.00012759	2
Tc00.1047053510877.140;Tc00.1047053508689.10	Tc00.1047053510877.140 hypothetical protein, conserved;Tc00.1047053508689.10 hypothetical protein, conserved	NO			4	0.00012902	2
Tc00.1047053507941.10;Tc00.1047053509987.10	Tc00.1047053507941.10 hypothetical protein, conserved;Tc00.1047053509987.10 hypothetical protein, conserved	NO			3.1	0.0001341	2
Tc00.1047053511661.60;Tc00.1047053507809.60	Tc00.1047053511661.60 hypothetical protein, conserved;Tc00.1047053507809.60 hypothetical protein, conserved	NO			15	0.00013569	2
Tc00.1047053420369.40;Tc00.1047053506913.10	Tc00.1047053420369.40 hypothetical protein, conserved;Tc00.1047053506913.10 hypothetical protein, conserved	NO			4.7	0.00013601	2
Tc00.1047053424123.20;Tc00.1047053507711.20	Tc00.1047053424123.20 hypothetical protein, conserved;Tc00.1047053507711.20 hypothetical protein, conserved	NO			23	0.00014407	2
Tc00.1047053506399.80;Tc00.1047053511909.50	Tc00.1047053506399.80 hypothetical protein, conserved;Tc00.1047053511909.50 hypothetical protein, conserved	NO			5.7	0.00014409	2
Tc00.1047053506977.49;Tc00.1047053509671.64;Tc00.1047053510767.20	Tc00.1047053506977.49 ribosomal proteins L36, putative;Tc00.1047053509671.64 ribosomal protein L36, putative;Tc00.1047053510767.20 60S ribosomal protein l36, putative	NO			16.3	0.00014443	3
Tc00.1047053509823.4;Tc00.1047053506807.39	Tc00.1047053509823.4 hypothetical protein, conserved;Tc00.1047053506807.39 hypothetical protein, conserved	NO			1.6	0.00015767	2
Tc00.1047053507625.99;Tc00.1047053507787.100	Tc00.1047053507625.99 gamma-glutamylcysteine synthetase, putative;Tc00.1047053507787.100 gamma-glutamylcysteine synthetase, putative	NO			2.6	0.00015799	2
Tc00.1047053510153.10;Tc00.1047053511583.30	Tc00.1047053510153.10 hypothetical protein, conserved;Tc00.1047053511583.30 hypothetical protein, conserved	NO			3.3	0.00016895	2
Tc00.1047053506925.530	Tc00.1047053506925.530 ABC transporter, putative	NO			2.9	0.00017555	1
Tc00.1047053511283.100;Tc00.1047053506525.90	Tc00.1047053511283.100 hypothetical protein, conserved;Tc00.1047053506525.90 hypothetical protein, conserved	NO			7	0.00017802	2
Tc00.1047053505163.20	Tc00.1047053505163.20 hypothetical protein, conserved	NO			1.6	0.00018277	1
Tc00.1047053511421.200	Tc00.1047053511421.200 hypothetical protein, conserved	NO			2.3	0.00018342	1
Tc00.1047053511367.50	Tc00.1047053511367.50 hypothetical protein, conserved	NO			2.8	0.00018706	1
Tc00.1047053503903.60;Tc00.1047053508153.760	Tc00.1047053503903.60 hypothetical protein, conserved;Tc00.1047053508153.760 hypothetical protein, conserved	NO			15.4	0.00019048	2
Tc00.1047053511239.30	Tc00.1047053511239.30 hypothetical protein, conserved	NO			3.1	0.00019916	1
Tc00.1047053511577.120;Tc00.1047053509339.10	Tc00.1047053511577.120 hypothetical protein, conserved;Tc00.1047053509339.10 hypothetical protein, conserved	NO			13.7	0.00019946	2
Tc00.1047053506177.100;Tc00.1047053506181.104	Tc00.1047053506177.100 actyltransferase-like, putative;Tc00.1047053506181.104 actyltransferase-like protein	NO			9.6	0.00020224	2
Tc00.1047053509951.30;Tc00.1047053505035.5	Tc00.1047053509951.30 hypothetical protein, conserved;Tc00.1047053505035.5 hypothetical protein, conserved	NO			3.3	0.00021651	2
Tc00.1047053510647.30	Tc00.1047053510647.30 tryptophanyl-tRNA synthetase, putative	NO			4.4	0.00021884	1
Tc00.1047053509549.10;Tc00.1047053507357.100;Tc00.1047053508221.790;Tc00.1047053504081.540	Tc00.1047053509549.10 trans-sialidase, putative;Tc00.1047053507357.100 trans-sialidase, putative;Tc00.1047053508221.790 trans-sialidase, putative;Tc00.1047053504081.540 trans-sialidase, putative	NO			2.4	0.00022547	4
Tc00.1047053507211.10	Tc00.1047053507211.10 choline/carnitine O-acyltransferase, putative	NO			2.3	0.00023876	1
Tc00.1047053508807.10	Tc00.1047053508807.10 ATP-dependent Clp protease subunit, heat shock protein 100, putative|serine peptidase, putative	NO			3.1	0.00023952	1
Tc00.1047053506673.60;Tc00.1047053504827.40	Tc00.1047053506673.60 beta-adaptin 3, putative|AP-3 adapter complex beta subunit, putative;Tc00.1047053504827.40 beta-adaptin 3, putative|AP-3 adapter complex beta subunit, putative	NO			2.9	0.00025062	2
Tc00.1047053506559.470	Tc00.1047053506559.470 ribosomal protein L35A, putative	NO			12.8	0.00025102	1
Tc00.1047053509455.114	Tc00.1047053509455.114 hypothetical protein, conserved	NO			6.8	0.00025352	1
Tc00.1047053510659.210;Tc00.1047053510743.100	Tc00.1047053510659.210 chaperone DnaJ protein, putative;Tc00.1047053510743.100 chaperone DnaJ protein, putative	NO			5.4	0.00027896	2
Tc00.1047053511389.130;Tc00.1047053407477.30	Tc00.1047053511389.130 diphthine synthase, putative;Tc00.1047053407477.30 diphthine synthase, putative	NO			4.8	0.00029015	2
Tc00.1047053511529.160;Tc00.1047053506727.100;Tc00.1047053511529.170;Tc00.1047053506727.90	Tc00.1047053511529.160 enoyl-CoA hydratase/isomerase family protein, putative;Tc00.1047053506727.100 enoyl-CoA hydratase/isomerase family protein, putative;Tc00.1047053511529.170 enoyl-CoA hydratase/isomerase family protein, putative;Tc00.1047053506727	NO			5	0.00029386	4
Tc00.1047053509779.30;Tc00.1047053511653.50	Tc00.1047053509779.30 hypothetical protein, conserved;Tc00.1047053511653.50 hypothetical protein, conserved	NO			3.4	0.00029653	2
Tc00.1047053504111.30	Tc00.1047053504111.30 hypothetical protein, conserved	NO			1	0.00030699	1
Tc00.1047053506855.140;Tc00.1047053508779.30	Tc00.1047053506855.140 vesicule-associated membrane protein, putative;Tc00.1047053508779.30 vesicule-associated membrane protein, putative	NO			4.9	0.00030699	2
Tc00.1047053510947.10	Tc00.1047053510947.10 mannose-1-phosphate guanyltransferase, putative	NO			3.1	0.00030699	1
Tc00.1047053508153.950;Tc00.1047053508181.20	Tc00.1047053508153.950 6-phosphofructo-2-kinase/fructose-2,6-biphosphatase, putative;Tc00.1047053508181.20 6-phosphofructo-2-kinase/fructose-2,6-biphosphatase, putative	NO			2.7	0.00030789	2
Tc00.1047053505965.20;Tc00.1047053510903.70	Tc00.1047053505965.20 hypothetical protein, conserved;Tc00.1047053510903.70 hypothetical protein, conserved	NO			1.3	0.0003246	2
Tc00.1047053506303.160;Tc00.1047053506811.70	Tc00.1047053506303.160 hypothetical protein;Tc00.1047053506811.70 hypothetical protein	NO			0.9	0.0003246	2
Tc00.1047053505763.10	Tc00.1047053505763.10 proton motive ATPase 1, putative	NO			10.1	0.00032824	1
Tc00.1047053506755.110	Tc00.1047053506755.110 hypothetical protein, conserved	NO			3	0.00032824	1
Tc00.1047053508409.160;Tc00.1047053510141.10	Tc00.1047053508409.160 oxidoreductase, putative;Tc00.1047053510141.10 oxidoreductase, putative	NO			5.3	0.00034362	2
Tc00.1047053506855.120;Tc00.1047053508779.50	Tc00.1047053506855.120 hypothetical protein, conserved;Tc00.1047053508779.50 hypothetical protein, conserved	NO			3.3	0.00035021	2
Tc00.1047053507769.30	Tc00.1047053507769.30 hypothetical protein, conserved	NO			6.8	0.00035354	1
Tc00.1047053505183.80	Tc00.1047053505183.80 signal recognition particle, putative	NO			2.5	0.0003692	1
Tc00.1047053504069.56;Tc00.1047053507641.233;Tc00.1047053511145.46	Tc00.1047053504069.56 60S ribosomal protein L37a, putative;Tc00.1047053507641.233 ribosomal proteins L37, putative;Tc00.1047053511145.46 60S ribosomal protein L37a, putative	NO			10	0.00037798	3
Tc00.1047053506825.170;Tc00.1047053508175.70	Tc00.1047053506825.170 lanosterol synthase, putative;Tc00.1047053508175.70 lanosterol synthase, putative	NO			1.9	0.00038795	2
Tc00.1047053506885.260;Tc00.1047053510729.160	Tc00.1047053506885.260 hypothetical protein, conserved;Tc00.1047053510729.160 hypothetical protein, conserved	NO			5.8	0.00039129	2
Tc00.1047053503971.10	Tc00.1047053503971.10 hypothetical protein, conserved	NO			2	0.00039591	1
Tc00.1047053510293.40;Tc00.1047053508661.20;Tc00.1047053510409.39;Tc00.1047053509937.100	Tc00.1047053510293.40 ubiquitin/ribosomal protein S27a, putative;Tc00.1047053508661.20 ubiquitin/ribosomal protein S27a, putative;Tc00.1047053510409.39 ubiquitin/ribosomal protein S27a, putative;Tc00.1047053509937.100 ubiquitin/ribosomal protein S27a,	NO			14.2	0.00040425	4
Tc00.1047053508661.34;Tc00.1047053510293.54	Tc00.1047053508661.34 hypothetical protein, conserved;Tc00.1047053510293.54 hypothetical protein, conserved	NO			29.3	0.00040427	2
Tc00.1047053511867.209	Tc00.1047053511867.209 dynein heavy chain, putative	NO			6.1	0.00040697	1
Tc00.1047053509341.20;Tc00.1047053510945.60	Tc00.1047053509341.20 hypothetical protein, conserved;Tc00.1047053510945.60 hypothetical protein, conserved	NO			4.4	0.00042203	2
Tc00.1047053510861.40;Tc00.1047053507647.39;Tc00.1047053507647.30;Tc00.1047053510861.50	Tc00.1047053510861.40 hypothetical protein, conserved;Tc00.1047053507647.39 hypothetical protein, conserved;Tc00.1047053507647.30 hypothetical protein, conserved;Tc00.1047053510861.50 hypothetical protein, conserved	NO			3.5	0.00042476	4
Tc00.1047053509875.11	Tc00.1047053509875.11 retrotransposon hot spot (RHS) protein, putative	NO			5.9	0.00043342	1
Tc00.1047053509161.60	Tc00.1047053509161.60 hypothetical protein, conserved	NO			9.3	0.00045917	1
Tc00.1047053511807.70;Tc00.1047053510165.10	Tc00.1047053511807.70 heat shock protein DnaJ, putative;Tc00.1047053510165.10 heat shock protein DnaJ, putative	NO			6.2	0.00046666	2
Tc00.1047053505919.80	Tc00.1047053505919.80 retrotransposon hot spot (RHS) protein, putative	NO			2.4	0.00047041	1
Tc00.1047053508409.270;Tc00.1047053510143.80	Tc00.1047053508409.270 RNA-binding protein, putative;Tc00.1047053510143.80 RNA-binding protein, putative	NO			4.6	0.00049316	2
Tc00.1047053510187.280	Tc00.1047053510187.280 hypothetical protein, conserved	NO			4.9	0.00049316	1
Tc00.1047053506295.100;Tc00.1047053511469.40	Tc00.1047053506295.100 hypothetical protein, conserved;Tc00.1047053511469.40 hypothetical protein, conserved	NO			12.4	0.0005029	2
Tc00.1047053511465.10;Tc00.1047053503841.10;Tc00.1047053511001.240	Tc00.1047053511465.10 proteasome activator protein PA26, putative;Tc00.1047053503841.10 proteasome activator protein PA26, putative;Tc00.1047053511001.240 proteasome activator protein PA26, putative	NO			13.6	0.00050629	3
Tc00.1047053506155.20;Tc00.1047053458015.10	Tc00.1047053506155.20 hypothetical protein, conserved;Tc00.1047053458015.10 hypothetical protein, conserved	NO			6.2	0.00052656	2
Tc00.1047053508899.30;Tc00.1047053511365.10	Tc00.1047053508899.30 hypothetical protein, conserved;Tc00.1047053511365.10 hypothetical protein, conserved	NO			4.2	0.0005313	2
Tc00.1047053506155.70	Tc00.1047053506155.70 helicase, putative	NO			1.1	0.00054844	1
Tc00.1047053506649.30;Tc00.1047053508351.60	Tc00.1047053506649.30 hypothetical protein, conserved;Tc00.1047053508351.60 hypothetical protein, conserved	NO			2.5	0.00054844	2
Tc00.1047053511425.40;Tc00.1047053506479.10	Tc00.1047053511425.40 hypothetical protein, conserved;Tc00.1047053506479.10 hypothetical protein, conserved	NO			3.7	0.00055416	2
Tc00.1047053503887.70;Tc00.1047053507771.40	Tc00.1047053503887.70 phosphoglycerate mutase, putative;Tc00.1047053507771.40 phosphoglycerate mutase, putative	NO			3	0.00057512	2
Tc00.1047053504827.120;Tc00.1047053510285.110	Tc00.1047053504827.120 hypothetical protein, conserved;Tc00.1047053510285.110 hypothetical protein, conserved	NO			2.9	0.00057512	2
Tc00.1047053507159.30;Tc00.1047053507485.60	Tc00.1047053507159.30 hypothetical protein, conserved;Tc00.1047053507485.60 hypothetical protein, conserved	NO			8.8	0.00057512	2
Tc00.1047053506963.14;Tc00.1047053511233.14;Tc00.1047053511277.175	Tc00.1047053506963.14 40S ribosomal protein S27, putative;Tc00.1047053511233.14 40S ribosomal protein S27, putative;Tc00.1047053511277.175 ribosomal protein S27, putative	NO			15.1	0.00058275	3
Tc00.1047053509695.20	Tc00.1047053509695.20 hypothetical protein, conserved	NO			4.8	0.00058275	1
Tc00.1047053503611.20;Tc00.1047053503611.40;Tc00.1047053506679.230;Tc00.1047053506679.250	Tc00.1047053503611.20 ribosomal protein L24, putative;Tc00.1047053503611.40 ribosomal protein L24, putative;Tc00.1047053506679.230 ribosomal protein L24, putative;Tc00.1047053506679.250 ribosomal protein L24, putative	NO			13.6	0.00059125	4
Tc00.1047053511831.10;Tc00.1047053509581.10;Tc00.1047053510125.20;Tc00.1047053511833.10;Tc00.1047053509843.20	Tc00.1047053511831.10 trans-sialidase, putative;Tc00.1047053509581.10 trans-sialidase, putative;Tc00.1047053510125.20 trans-sialidase, putative;Tc00.1047053511833.10 trans-sialidase, putative;Tc00.1047053509843.20 trans-sialidase, putative	NO			2.8	0.00061506	5
Tc00.1047053506297.240;Tc00.1047053510101.70	Tc00.1047053506297.240 pretranslocation protein, alpha subunit, putative|SEC61-like (pretranslocation process) protein, putative;Tc00.1047053510101.70 pretranslocation protein, alpha subunit, putative|SEC61-like (pretranslocation process) protein, putati	NO			3.5	0.00063211	2
Tc00.1047053506649.20	Tc00.1047053506649.20 P-type H+-ATPase, putative	NO			1.8	0.00063806	1
Tc00.1047053506753.90;Tc00.1047053510355.250	Tc00.1047053506753.90 hypothetical protein, conserved;Tc00.1047053510355.250 hypothetical protein, conserved	NO			1	0.00064072	2
Tc00.1047053506743.4;Tc00.1047053503945.10	Tc00.1047053506743.4 eukaryotic translation initiation factor 1A, putative;Tc00.1047053503945.10 eukaryotic translation initiation factor 1A, putative	NO			5.6	0.00064422	2
Tc00.1047053508277.190;Tc00.1047053509945.10	Tc00.1047053508277.190 hypothetical protein, conserved;Tc00.1047053509945.10 hypothetical protein, conserved	NO			1.7	0.00064422	2
Tc00.1047053506779.80	Tc00.1047053506779.80 pantothenate kinase subunit, putative	NO			0.8	0.00065693	1
Tc00.1047053506985.40;Tc00.1047053504213.110	Tc00.1047053506985.40 amino acid permease, putative;Tc00.1047053504213.110 amino acid permease, putative	NO			1.9	0.00065693	2
Tc00.1047053506297.220	Tc00.1047053506297.220 hypothetical protein, conserved	NO			11.9	0.00065709	1
Tc00.1047053506573.40;Tc00.1047053511217.180	Tc00.1047053506573.40 hypothetical protein, conserved;Tc00.1047053511217.180 hypothetical protein, conserved	NO			4.7	0.00065907	2
Tc00.1047053506223.100;Tc00.1047053511717.190	Tc00.1047053506223.100 hypothetical protein, conserved;Tc00.1047053511717.190 hypothetical protein, conserved	NO			1.7	0.00066858	2
Tc00.1047053509099.50;Tc00.1047053509319.90	Tc00.1047053509099.50 trypanothione synthetase, putative;Tc00.1047053509319.90 trypanothione synthetase, putative	NO			1.4	0.00066858	2
Tc00.1047053506223.80;Tc00.1047053511717.170	Tc00.1047053506223.80 ATP-dependent zinc metallopeptidase, putative|metallo-peptidase, clan MA(E), family M41, putative;Tc00.1047053511717.170 ATP-dependent zinc metallopeptidase, putative|metallo-peptidase, clan MA(E), family M41, putative	NO			2.5	0.00067453	2
Tc00.1047053508153.540	Tc00.1047053508153.540 hypothetical protein, conserved	NO			4.1	0.00069927	1
Tc00.1047053510943.44	Tc00.1047053510943.44 metaciclina III	NO			7.3	0.00069927	1
Tc00.1047053510187.140	Tc00.1047053510187.140 hypothetical protein, conserved	NO			4.2	0.00070434	1
Tc00.1047053509747.70;Tc00.1047053510719.110	Tc00.1047053509747.70 actin-like protein, putative;Tc00.1047053510719.110 actin-like protein, putative	NO			3.9	0.00074029	2
Tc00.1047053506251.10;Tc00.1047053508231.180	Tc00.1047053506251.10 hypothetical protein, conserved;Tc00.1047053508231.180 hypothetical protein, conserved	NO			3.7	0.00074665	2
Tc00.1047053506821.130;Tc00.1047053504159.90	Tc00.1047053506821.130 hypothetical protein, conserved;Tc00.1047053504159.90 hypothetical protein, conserved	NO			1.6	0.0007552	2
Tc00.1047053504741.180;Tc00.1047053511621.180	Tc00.1047053504741.180 hypothetical protein, conserved;Tc00.1047053511621.180 hypothetical protein, conserved	NO			6.9	0.00076628	2
Tc00.1047053504575.15;Tc00.1047053509011.54	Tc00.1047053504575.15 ubiquinol-cytochrome-C-reductase, putative;Tc00.1047053509011.54 ubiquinol-cytochrome C reductase, putative	NO			12.7	0.00077152	2
Tc00.1047053506355.160;Tc00.1047053508727.60	Tc00.1047053506355.160 hypothetical protein, conserved;Tc00.1047053508727.60 hypothetical protein, conserved	NO			2.8	0.00077152	2
Tc00.1047053506791.79	Tc00.1047053506791.79 hypothetical protein, conserved	NO			4	0.00077152	1
Tc00.1047053506885.14;Tc00.1047053507773.34;Tc00.1047053510431.274	Tc00.1047053506885.14 ribosomal protein L37, putative;Tc00.1047053507773.34 60S ribosomal protein L37, putative;Tc00.1047053510431.274 60S ribosomal protein L37, putative	NO			10.7	0.00077152	3
Tc00.1047053506885.354;Tc00.1047053510729.60	Tc00.1047053506885.354 hypothetical protein, conserved;Tc00.1047053510729.60 hypothetical protein, conserved	NO			4.1	0.00077152	2
Tc00.1047053511575.50	Tc00.1047053511575.50 hypothetical protein, conserved	NO			0.5	0.00077152	1
Tc00.1047053510877.55	Tc00.1047053510877.55 acyl-CoA binding protein, putative	NO			11.8	0.00077812	1
Tc00.1047053511421.10;Tc00.1047053505999.170	Tc00.1047053511421.10 hypothetical protein, conserved;Tc00.1047053505999.170 hypothetical protein, conserved	NO			1.2	0.00079586	2
Tc00.1047053507993.89;Tc00.1047053511277.539	Tc00.1047053507993.89 hypothetical protein, conserved;Tc00.1047053511277.539 hypothetical protein, conserved	NO			10	0.00081817	2
Tc00.1047053509179.210	Tc00.1047053509179.210 hypothetical protein, conserved	NO			2.2	0.00081817	1
Tc00.1047053509231.23;Tc00.1047053509719.53	Tc00.1047053509231.23 hypothetical protein, conserved;Tc00.1047053509719.53 hypothetical protein, conserved	NO			12.9	0.00081817	2
Tc00.1047053504949.30;Tc00.1047053505843.24	Tc00.1047053504949.30 succinate dehydrogenase, putative;Tc00.1047053505843.24 succinate dehydrogenase, putative	NO			7	0.0008306	2
Tc00.1047053508207.240;Tc00.1047053509509.20	Tc00.1047053508207.240 C-1-tetrahydrofolate synthase, cytoplasmic, putative;Tc00.1047053509509.20 C-1-tetrahydrofolate synthase, cytoplasmic, putative	NO			5.4	0.00085324	2
Tc00.1047053504077.30;Tc00.1047053507081.20	Tc00.1047053504077.30 hypothetical protein, conserved;Tc00.1047053507081.20 hypothetical protein, conserved	NO			10.9	0.000875	2
Tc00.1047053510877.60	Tc00.1047053510877.60 RuvB-like DNA helicase, putative|ATP-dependent DNA helicase, putative	NO			4.6	0.00088374	1
Tc00.1047053509215.10;Tc00.1047053510259.6	Tc00.1047053509215.10 DNA polymerase delta catalytic subunit, putative;Tc00.1047053510259.6 DNA polymerase delta catalytic subunit, putative	NO			1.5	0.0009085	2
Tc00.1047053509611.170	Tc00.1047053509611.170 hypothetical protein, conserved	NO			2.4	0.0009085	1
Tc00.1047053503697.70;Tc00.1047053504105.220	Tc00.1047053503697.70 hypothetical protein, conserved;Tc00.1047053504105.220 hypothetical protein, conserved	NO			14.7	0.00091291	2
Tc00.1047053504125.64;Tc00.1047053503693.29	Tc00.1047053504125.64 hypothetical protein;Tc00.1047053503693.29 hypothetical protein	NO			2.2	0.00091599	2
Tc00.1047053511245.140	Tc00.1047053511245.140 fatty acid elongase, putative	NO			3.9	0.00091599	1
Tc00.1047053504147.10	Tc00.1047053504147.10 hypothetical protein, conserved	NO			1.7	0.00093741	1
Tc00.1047053511421.60	Tc00.1047053511421.60 deoxyhypusine synthase, putative	NO			4.3	0.00094462	1
Tc00.1047053508973.60;Tc00.1047053508547.100	Tc00.1047053508973.60 hypothetical protein, conserved;Tc00.1047053508547.100 hypothetical protein, conserved	NO			2.6	0.00095404	2
Tc00.1047053511003.30	Tc00.1047053511003.30 hypothetical protein, conserved	NO			1.3	0.00099939	1
Tc00.1047053507625.70;Tc00.1047053507787.140	Tc00.1047053507625.70 hypothetical protein, conserved;Tc00.1047053507787.140 hypothetical protein, conserved	NO			6.4	0.0010287	2
Tc00.1047053510149.140	Tc00.1047053510149.140 RNA-binding protein, putative	NO			1.9	0.0010287	1
Tc00.1047053504147.330	Tc00.1047053504147.330 hypothetical protein, conserved	NO			1.1	0.0010376	1
Tc00.1047053510091.30;Tc00.1047053510421.280	Tc00.1047053510091.30 hypothetical protein, conserved;Tc00.1047053510421.280 hypothetical protein, conserved	NO			1.6	0.0010524	2
Tc00.1047053511527.70	Tc00.1047053511527.70 myosin heavy chain, putative|myosin heavy chain, putative	NO			1	0.0010524	1
Tc00.1047053506777.60;Tc00.1047053511163.30	Tc00.1047053506777.60 NGG1 interacting factor 3, putative;Tc00.1047053511163.30 NGG1 interacting factor 3, putative	NO			5.6	0.0010795	2
Tc00.1047053510759.100	Tc00.1047053510759.100 hypothetical protein, conserved	NO			3.2	0.0010795	1
Tc00.1047053511131.80;Tc00.1047053506855.310	Tc00.1047053511131.80 hypothetical protein, conserved;Tc00.1047053506855.310 hypothetical protein, conserved	NO			0.6	0.0010824	2
Tc00.1047053507993.30;Tc00.1047053511277.480	Tc00.1047053507993.30 hypothetical protein, conserved;Tc00.1047053511277.480 hypothetical protein, conserved	NO			5.1	0.0010953	2
Tc00.1047053510351.90;Tc00.1047053507601.70	Tc00.1047053510351.90 dihydrolipoamide branched chain transacylase, putative;Tc00.1047053507601.70 dihydrolipoamide branched chain transacylase, putative	NO			2.7	0.0010953	2
Tc00.1047053506127.110;Tc00.1047053503593.70	Tc00.1047053506127.110 eukaryotic peptide chain release factor subunit 1, putative;Tc00.1047053503593.70 eukaryotic peptide chain release factor subunit 1, putative	NO			4.9	0.0010989	2
Tc00.1047053507165.50;Tc00.1047053507793.20	Tc00.1047053507165.50 cysteine synthase, putative;Tc00.1047053507793.20 cysteine synthase, putative	NO			10.5	0.0011005	2
Tc00.1047053509937.210	Tc00.1047053509937.210 hypothetical protein, conserved	NO			7.2	0.0011547	1
Tc00.1047053424889.10;Tc00.1047053504779.10;Tc00.1047053506379.10;Tc00.1047053507443.30;Tc00.1047053507757.21;Tc00.1047053508931.30;Tc00.1047053509263.10;Tc00.1047053505971.10;Tc00.1047053508971.10;Tc00.1047053511395.120;Tc00.1047053504985.20;Tc00.1047053507895.60;Tc00.1047053508065.10;Tc00.1047053508929.10;Tc00.1047053509515.20;Tc00.1047053508195.10;Tc00.1047053508547.9;Tc00.1047053508193.60;Tc0…	Tc00.1047053424889.10 UDP-Gal or UDP-GlcNAc-dependent glycosyltransferase, putative;Tc00.1047053504779.10 UDP-Gal or UDP-GlcNAc-dependent glycosyltransferase, putative;Tc00.1047053506379.10 UDP-Gal or UDP-GlcNAc-dependent glycosyltransferase, putative;	NO			4.5	0.001207	27
Tc00.1047053511819.10	Tc00.1047053511819.10 hypothetical protein, conserved	NO			2	0.0014599	1
Tc00.1047053510265.10;Tc00.1047053510311.90	Tc00.1047053510265.10 quinone oxidoreductase, putative;Tc00.1047053510311.90 quinone oxidoreductase, putative	NO			5.4	0.0015486	2
Tc00.1047053506195.230;Tc00.1047053503959.10	Tc00.1047053506195.230 hypothetical protein, conserved;Tc00.1047053503959.10 hypothetical protein, conserved	NO			2.6	0.0015689	2
Tc00.1047053508817.140	Tc00.1047053508817.140 hypothetical protein, conserved	NO			2	0.0015689	1
Tc00.1047053506135.50	Tc00.1047053506135.50 hypothetical protein, conserved	NO			1.1	0.001574	1
Tc00.1047053508239.30;Tc00.1047053511159.7;Tc00.1047053511157.9	Tc00.1047053508239.30 neurobeachin/beige-like protein, putative;Tc00.1047053511159.7 neurobeachin/beige protein, putative;Tc00.1047053511157.9 neurobeachin/beige protein, putative	NO			0.9	0.0016646	3
Tc00.1047053508153.340	Tc00.1047053508153.340 6-phospho-1-fructokinase, putative	NO			2.3	0.0017032	1
Tc00.1047053507873.20;Tc00.1047053510689.50	Tc00.1047053507873.20 cell differentiation protein, putative;Tc00.1047053510689.50 cell differentiation protein, putative	NO			4.5	0.0017154	2
Tc00.1047053504109.160	Tc00.1047053504109.160 electron transfer flavoprotein, putative	NO			7.8	0.0017238	1
Tc00.1047053506363.90;Tc00.1047053506975.30;Tc00.1047053506363.70;Tc00.1047053506975.40;Tc00.1047053506363.80;Tc00.1047053506975.34	Tc00.1047053506363.90 aminoacylase, putative|N-acyl-L-amino acid amidohydrolase, putative;Tc00.1047053506975.30 aminoacylase, putative|N-acyl-L-amino acid amidohydrolase, putative;Tc00.1047053506363.70 aminoacylase, putative|N-acyl-L-amino acid amidohyd	NO			4.7	0.0017294	6
Tc00.1047053506925.70	Tc00.1047053506925.70 epsin, putative	NO			3.6	0.0017294	1
Tc00.1047053506581.14;Tc00.1047053508169.69	Tc00.1047053506581.14 peptidyl-prolyl cis-trans isomerase, putative;Tc00.1047053508169.69 peptidyl-prolyl cis-trans isomerase, putative	NO			11	0.0017377	2
Tc00.1047053504741.230;Tc00.1047053511621.130	Tc00.1047053504741.230 hypothetical protein, conserved;Tc00.1047053511621.130 hypothetical protein, conserved	NO			1.1	0.0017483	2
Tc00.1047053504827.70;Tc00.1047053506673.30	Tc00.1047053504827.70 hypothetical protein, conserved;Tc00.1047053506673.30 hypothetical protein, conserved	NO			5.2	0.0017483	2
Tc00.1047053509589.20;Tc00.1047053503999.10	Tc00.1047053509589.20 squalene monooxygenase, putative;Tc00.1047053503999.10 squalene monooxygenase, putative	NO			2.8	0.0018312	2
Tc00.1047053503929.50;Tc00.1047053506405.80	Tc00.1047053503929.50 hypothetical protein, conserved;Tc00.1047053506405.80 hypothetical protein, conserved	NO			6.3	0.0018537	2
Tc00.1047053503999.80;Tc00.1047053509591.40	Tc00.1047053503999.80 hypothetical protein, conserved;Tc00.1047053509591.40 hypothetical protein, conserved	NO			1.2	0.0018537	2
Tc00.1047053507807.10	Tc00.1047053507807.10 hypothetical protein, conserved	NO			0.8	0.0018537	1
Tc00.1047053509289.30;Tc00.1047053507485.110	Tc00.1047053509289.30 hypothetical protein, conserved;Tc00.1047053507485.110 hypothetical protein, conserved	NO			2.2	0.0018537	2
Tc00.1047053507539.40	Tc00.1047053507539.40 hypothetical protein, conserved	NO			2.2	0.0018791	1
Tc00.1047053506679.140;Tc00.1047053506679.150	Tc00.1047053506679.140 40S ribosomal protein S10, putative;Tc00.1047053506679.150 40S ribosomal protein S10, putative	NO			8.7	0.0019021	2
Tc00.1047053511807.250	Tc00.1047053511807.250 hypothetical protein, conserved	NO			6.1	0.0019021	1
Tc00.1047053508961.70;Tc00.1047053434931.20	Tc00.1047053508961.70 hypothetical protein, conserved;Tc00.1047053434931.20 hypothetical protein, conserved	NO			2.4	0.0019071	2
Tc00.1047053506743.140;Tc00.1047053503851.40	Tc00.1047053506743.140 hypothetical protein, conserved;Tc00.1047053503851.40 hypothetical protein, conserved	NO			1.2	0.001913	2
Tc00.1047053505183.20;Tc00.1047053508647.270	Tc00.1047053505183.20 malic enzyme, putative;Tc00.1047053508647.270 malic enzyme, putative	NO			5.4	0.0019422	2
Tc00.1047053507603.230;Tc00.1047053509429.290	Tc00.1047053507603.230 hydroxyacylglutathione hydrolase, putative|glyoxalase II, putative;Tc00.1047053509429.290 hydroxyacylglutathione hydrolase, putative|glyoxalase II, putative	NO			4.3	0.0019548	2
Tc00.1047053479379.9	Tc00.1047053479379.9 dynein heavy chain, putative	NO			2.5	0.0019592	1
Tc00.1047053503525.4;Tc00.1047053509797.30	Tc00.1047053503525.4 hypothetical protein, conserved;Tc00.1047053509797.30 hypothetical protein, conserved	NO			2.1	0.0019592	2
Tc00.1047053503653.50;Tc00.1047053509395.120	Tc00.1047053503653.50 histone deacetylase, putative;Tc00.1047053509395.120 histone deacetylase, putative	NO			1.5	0.0019592	2
Tc00.1047053503899.80	Tc00.1047053503899.80 hypothetical protein, conserved	NO			1.4	0.0019592	1
Tc00.1047053504105.20;Tc00.1047053504119.10	Tc00.1047053504105.20 eukaryotic translation initiation factor 5, putative;Tc00.1047053504119.10 eukaryotic translation initiation factor 5, putative	NO			2.6	0.0019592	2
Tc00.1047053505843.10	Tc00.1047053505843.10 glutamate dehydrogenase, putative	NO			4.7	0.0019592	1
Tc00.1047053506375.110;Tc00.1047053510993.10	Tc00.1047053506375.110 (H+)-ATPase G subunit, putative;Tc00.1047053510993.10 (H+)-ATPase G subunit, putative	NO			9	0.0019592	2
Tc00.1047053506945.330	Tc00.1047053506945.330 hypothetical protein, conserved	NO			1.7	0.0019592	1
Tc00.1047053507681.130	Tc00.1047053507681.130 hypothetical protein, conserved	NO			0.6	0.0019592	1
Tc00.1047053508409.140	Tc00.1047053508409.140 hypothetical protein, conserved	NO			4.7	0.0019592	1
Tc00.1047053508793.14;Tc00.1047053508239.49	Tc00.1047053508793.14 hypothetical protein, conserved;Tc00.1047053508239.49 hypothetical protein, conserved	NO			2.1	0.0019592	2
Tc00.1047053510431.110	Tc00.1047053510431.110 hypothetical protein	NO			2.1	0.0019592	1
Tc00.1047053510761.73	Tc00.1047053510761.73 dynein-associated protein, putative	NO			10.2	0.0019592	1
Tc00.1047053504119.29;Tc00.1047053506195.300	Tc00.1047053504119.29 deoxyhypusine synthase, putative;Tc00.1047053506195.300 deoxyhypusine synthase, putative	NO			2.1	0.0019778	2
Tc00.1047053508989.30;Tc00.1047053509569.120	Tc00.1047053508989.30 RNA-binding protein, putative;Tc00.1047053509569.120 RNA-binding protein, putative	NO			2.4	0.0019778	2
Tc00.1047053506945.190	Tc00.1047053506945.190 cytochrome p450-like protein, putative	NO			3.8	0.0020523	1
Tc00.1047053504867.30	Tc00.1047053504867.30 hypothetical protein, conserved	NO			10.8	0.0020836	1
Tc00.1047053504071.50	Tc00.1047053504071.50 spliceosome-associated protein, putative	NO			2.4	0.0021819	1
Tc00.1047053506205.40;Tc00.1047053507991.20	Tc00.1047053506205.40 protein kinase, putative|serine/threonine-protein kinase, putative;Tc00.1047053507991.20 protein kinase, putative|serine/threonine-protein kinase, putative	NO			2.5	0.0021819	2
Tc00.1047053508741.340	Tc00.1047053508741.340 hypothetical protein, conserved	NO			1.5	0.0021819	1
Tc00.1047053506999.50;Tc00.1047053510759.150	Tc00.1047053506999.50 hypothetical protein, conserved;Tc00.1047053510759.150 hypothetical protein, conserved	NO			3.7	0.0022304	2
Tc00.1047053503885.90;Tc00.1047053511903.290	Tc00.1047053503885.90 hypothetical protein, conserved;Tc00.1047053511903.290 hypothetical protein, conserved	NO			1	0.0022333	2
Tc00.1047053505073.14;Tc00.1047053509911.40	Tc00.1047053505073.14 hypothetical protein, conserved;Tc00.1047053509911.40 hypothetical protein, conserved	NO			2.6	0.0022333	2
Tc00.1047053506725.20;Tc00.1047053507089.170	Tc00.1047053506725.20 hypothetical protein, conserved;Tc00.1047053507089.170 hypothetical protein, conserved	NO			1.5	0.0022333	2
Tc00.1047053506957.120;Tc00.1047053511001.90	Tc00.1047053506957.120 hypothetical protein, conserved;Tc00.1047053511001.90 hypothetical protein, conserved	NO			0.4	0.0022333	2
Tc00.1047053506959.64;Tc00.1047053510997.10	Tc00.1047053506959.64 short-chain dehydrogenase, putative;Tc00.1047053510997.10 short chain dehydrogenase, putative	NO			2.7	0.0022333	2
Tc00.1047053508089.30;Tc00.1047053508857.50	Tc00.1047053508089.30 hypothetical protein, conserved;Tc00.1047053508857.50 hypothetical protein, conserved	NO			3	0.0022333	2
Tc00.1047053508231.40	Tc00.1047053508231.40 hypothetical protein, conserved	NO			3.5	0.0022333	1
Tc00.1047053509065.9;Tc00.1047053506943.4	Tc00.1047053509065.9 aldehyde dehydrogenase, putative;Tc00.1047053506943.4 aldehyde dehydrogenase, putative	NO			2.3	0.0022333	2
Tc00.1047053509453.70	Tc00.1047053509453.70 protein transport protein Sec24C, putative	NO			0.8	0.0022333	1
Tc00.1047053511067.14	Tc00.1047053511067.14 hypothetical protein, conserved	NO			10.3	0.0022333	1
Tc00.1047053511635.40;Tc00.1047053504625.99	Tc00.1047053511635.40 protein tyrosine phosphatase, putative;Tc00.1047053504625.99 protein tyrosine phosphatase, putative	NO			3.8	0.0022333	2
Tc00.1047053506989.20	Tc00.1047053506989.20 hypothetical protein, conserved	NO			2.1	0.0022431	1
Tc00.1047053507949.50	Tc00.1047053507949.50 hypothetical protein, conserved	NO			3	0.0022431	1
Tc00.1047053509541.10	Tc00.1047053509541.10 hypothetical protein, conserved	NO			1.5	0.0022431	1
Tc00.1047053506195.190;Tc00.1047053506407.80	Tc00.1047053506195.190 hypothetical protein, conserved;Tc00.1047053506407.80 hypothetical protein, conserved	NO			3.6	0.0022496	2
Tc00.1047053510657.10	Tc00.1047053510657.10 hypothetical protein, conserved	NO			0.8	0.0022585	1
Tc00.1047053503987.10;Tc00.1047053511711.90	Tc00.1047053503987.10 COP-coated vesicle membrane protein p24 precursor, putative|ER--golgi transport protein p24, putative;Tc00.1047053511711.90 COP-coated vesicle membrane protein p24 precursor, putative|ER--golgi transport protein p24, putative	NO			6.4	0.0022591	2
Tc00.1047053510761.30	Tc00.1047053510761.30 RNA 3'-terminal phosphate cyclase-like protein, putative	NO			3.9	0.0022591	1
Tc00.1047053511649.70	Tc00.1047053511649.70 structural maintenance of chromosome 3 protein, putative	NO			0.8	0.0023871	1
Tc00.1047053511747.30;Tc00.1047053511507.10	Tc00.1047053511747.30 hypothetical protein, conserved;Tc00.1047053511507.10 hypothetical protein, conserved	NO			4.5	0.0023871	2
Tc00.1047053506331.130	Tc00.1047053506331.130 trans-sialidase, putative	NO			1.5	0.0024121	1
Tc00.1047053506679.280;Tc00.1047053486901.10	Tc00.1047053506679.280 endonuclease/Exonuclease/phosphatase, putative;Tc00.1047053486901.10 endonuclease/exonuclease/phosphatase, putative	NO			2	0.0024121	2
Tc00.1047053511277.200	Tc00.1047053511277.200 RNA-binding protein, putative	NO			2.9	0.0024121	1
Tc00.1047053511385.90;Tc00.1047053510773.100;Tc00.1047053506907.14	Tc00.1047053511385.90 hypothetical protein, conserved;Tc00.1047053510773.100 hypothetical protein, conserved;Tc00.1047053506907.14 hypothetical protein, conserved	NO			0.7	0.0024121	3
Tc00.1047053503929.20;Tc00.1047053506405.110	Tc00.1047053503929.20 ribosomal protein L13, putative;Tc00.1047053506405.110 ribosomal protein L13, putative	NO			6.9	0.0024147	2
Tc00.1047053503881.10;Tc00.1047053508119.110	Tc00.1047053503881.10 kynureninase, putative;Tc00.1047053508119.110 kynureninase, putative	NO			2.6	0.0024178	2
Tc00.1047053508307.140	Tc00.1047053508307.140 hypothetical protein, conserved	NO			1.3	0.0024425	1
Tc00.1047053510629.430;Tc00.1047053507867.70	Tc00.1047053510629.430 prefoldin subunit, putative;Tc00.1047053507867.70 prefoldin subunit, putative	NO			10.7	0.0024674	2
Tc00.1047053510241.50;Tc00.1047053510243.40;Tc00.1047053510575.190;Tc00.1047053510579.80	Tc00.1047053510241.50 60S ribosomal protein L10, putative;Tc00.1047053510243.40 60S ribosomal protein L10, putative;Tc00.1047053510575.190 60S ribosomal protein L10, putative;Tc00.1047053510579.80 60S ribosomal protein L10, putative	NO			6.6	0.0025226	4
Tc00.1047053508385.60;Tc00.1047053504175.20	Tc00.1047053508385.60 hypothetical protein, conserved;Tc00.1047053504175.20 hypothetical protein, conserved	NO			7.2	0.0025615	2
Tc00.1047053510755.129;Tc00.1047053504037.30;Tc00.1047053508413.44;Tc00.1047053511071.171	Tc00.1047053510755.129 60S ribosomal protein L12, putative;Tc00.1047053504037.30 60S ribosomal protein L12, putative;Tc00.1047053508413.44 60S ribosomal protein L12, putative;Tc00.1047053511071.171 60S ribosomal protein L12, putative	NO			10.1	0.0025934	4
Tc00.1047053460127.20;Tc00.1047053510431.40	Tc00.1047053460127.20 CAAX prenyl protease 1, putative|metallo-peptidase, clan M-, family M48, putative;Tc00.1047053510431.40 CAAX prenyl protease 1, putative|metallo-peptidase, clan M-, family M48, putative	NO			4.2	0.0027345	2
Tc00.1047053509459.60	Tc00.1047053509459.60 Na/H antiporter-like protein, putative	NO			1.5	0.0027345	1
Tc00.1047053510359.130;Tc00.1047053506755.120	Tc00.1047053510359.130 hypothetical protein, conserved;Tc00.1047053506755.120 hypothetical protein, conserved	NO			3.8	0.0027807	2
Tc00.1047053508827.30	Tc00.1047053508827.30 eukaryotic translation initiation factor, putative	NO			2.4	0.0028008	1
Tc00.1047053510529.10;Tc00.1047053511817.240	Tc00.1047053510529.10 hypothetical protein, conserved;Tc00.1047053511817.240 hypothetical protein, conserved	NO			3.5	0.0028008	2
Tc00.1047053511661.20;Tc00.1047053507809.90	Tc00.1047053511661.20 hypothetical protein, conserved;Tc00.1047053507809.90 hypothetical protein, conserved	NO			3.1	0.0028501	2
Tc00.1047053508879.150	Tc00.1047053508879.150 hypothetical protein, conserved	NO			2.1	0.0028722	1
Tc00.1047053506737.20;Tc00.1047053511855.70	Tc00.1047053506737.20 protein kinase, putative;Tc00.1047053511855.70 protein kinase, putative	NO			1.9	0.0029018	2
Tc00.1047053510463.190	Tc00.1047053510463.190 retrotransposon hot spot (RHS) protein, putative	NO			2.1	0.0029221	1
Tc00.1047053507831.50;Tc00.1047053511263.20	Tc00.1047053507831.50 hypothetical protein, conserved;Tc00.1047053511263.20 hypothetical protein, conserved	NO			2.3	0.0030658	2
Tc00.1047053509053.30	Tc00.1047053509053.30 hypothetical protein, conserved	NO			2.6	0.0031123	1
Tc00.1047053508741.300	Tc00.1047053508741.300 proteasome regulatory non-ATPase subunit 6, putative	NO			6.1	0.0035495	1
Tc00.1047053504033.180;Tc00.1047053508199.90	Tc00.1047053504033.180 hypothetical protein, conserved;Tc00.1047053508199.90 hypothetical protein, conserved	NO			0.9	0.0035804	2
Tc00.1047053509627.40	Tc00.1047053509627.40 hypothetical protein, conserved	NO			11.1	0.0035884	1
Tc00.1047053511585.200;Tc00.1047053510155.190	Tc00.1047053511585.200 hypothetical protein, conserved;Tc00.1047053510155.190 hypothetical protein, conserved	NO			4.8	0.0036241	2
Tc00.1047053503653.60;Tc00.1047053509395.100	Tc00.1047053503653.60 cytochrome b-domain protein, putative;Tc00.1047053509395.100 cytochrome b-domain protein, putative	NO			5.7	0.0037285	2
Tc00.1047053503911.30;Tc00.1047053508805.20	Tc00.1047053503911.30 hypothetical protein, conserved;Tc00.1047053508805.20 hypothetical protein, conserved	NO			7.8	0.0037285	2
Tc00.1047053509791.120;Tc00.1047053511039.10	Tc00.1047053509791.120 kinetoplast DNA-associated protein, putative;Tc00.1047053511039.10 kinetoplast DNA-associated protein, putative	NO			8.6	0.0037988	2
