# Supplementary material for: Profiling the Trypanosoma cruzi Phosphoproteome
Source: PLoS One. 2011 Sep 22;6(9):e25381. doi: 10.1371/journal.pone.0025381 (PMC3178638; doi:10.1371/journal.pone.0025381)
Supplement: Table S2 — Phosphorylation sites. Table containing description for each phosphorylation site identified. The informations are: IDs for each protein group; proteins descriptions; position of the phosphorylation at each protein; phosphorylated amino acid; localization probabilities for each site; scores for the identification; best protein kinase motif and its match probability; sequences with probabilities and scores; for each site; peptide charge; mass to charge; presence (“+”) or absence (“ ”) at the Trypanosoma cruzi time points. (XLS) [file pone.0025381.s007.xls]

## Sheet: Phospho (STY) Sites 
Leading Protein	Protein Description	Position	Proteins	Positions	Amino Acid	Localization Prob	Score Diff	PEP	Mascot Score	PTM Score	Best Motif	Random Match	Sequence Window	Phospho (STY) Probabilities	Phospho (STY) Score Diffs	Position in peptide	Charge	m/z	Mass Error [ppm]	Epi1	Epi2	Epi3	St30m1	St30m2	St30m3	St2h1	St2h2	St2h3	Ade12h2	Ade12h3	Meta1	Meta2	Meta3
Tc00.1047053507639.60	hypothetical protein, conserved	74	Tc00.1047053507639.60;Tc00.1047053503781.50	74	S	0.751507	6.37336	0.0107588	15.45	59.458	PKA	0.042	QSASRLSSSSLQG	RQS(0.957)AS(0.08)RLS(0.752)S(0.224)S(0.107)S(0.881)LQGGAVAGK	RQS(15.23)AS(-12.43)RLS(6.37)S(-6.37)S(-11.76)S(11.07)LQGGAVAGK	8	3	729.65	-0.56372											+
Tc00.1047053509049.30	hypothetical protein, conserved	618	Tc00.1047053509049.30	618	S	0.752798	6.50909	0.000159778	26.48	86.8	CK2	0.058	RRSSGTSEPENTD	RS(0.107)S(0.107)GT(0.753)S(0.753)EPENT(0.272)DVAPNNS(0.005)T(0.005)GAK	RS(-12.44)S(-12.44)GT(6.51)S(6.51)EPENT(-6.51)DVAPNNS(-26.16)T(-26.16)GAK	6	2	1189.98	-0.21995	+			+				+	+
Tc00.1047053509569.40	hypothetical protein, conserved	561	Tc00.1047053509569.40;Tc00.1047053506865.60	561	S	0.753249	7.39045	0.0133352	18.03	57.73	CK1	0.081	SDVSLTSSGILGV	QDDGNHS(0.998)DVS(0.99)LT(0.145)S(0.753)S(0.114)GILGVK	QDDGNHS(27.51)DVS(20.86)LT(-7.39)S(7.39)S(-8.32)GILGVK	13	3	756.966	-0.097477		+						+					+
Tc00.1047053506303.80	hypothetical protein, conserved	42	Tc00.1047053506303.80;Tc00.1047053506811.160	42	S	0.753296	5.2597	7.90513e-05	16.39	73.385	CK2	0.058	ATSSVSSKEEDRL	GY(0.535)IDS(0.547)DAT(0.62)S(0.62)S(0.625)VS(0.287)S(0.753)KEEDRLVT(0.013)GLR	GY(0)IDS(0)DAT(0)S(0)S(0)VS(-5.26)S(5.26)KEEDRLVT(-21.57)GLR	13	3	969.05	-0.76747					+	+			+	+				+
Tc00.1047053506945.260	hypothetical protein, conserved	111	Tc00.1047053506945.260	111	S	0.753646	7.35613	1.10602e-08	34.26	77.622			PSNPPASGGSGAS	QT(0.257)T(0.294)PPT(0.448)QLLAVPS(0.005)NPPAS(0.754)GGS(0.143)GAS(0.099)K	QT(-2.5)T(-1.89)PPT(1.89)QLLAVPS(-22.71)NPPAS(7.36)GGS(-7.36)GAS(-9.02)K	18	3	841.722	-0.40004			+				+		+
Tc00.1047053510663.40	hypothetical protein, conserved	243	Tc00.1047053510663.40;Tc00.1047053510737.60	243	S	0.754611	5.1981	0.01366	26.59	59.632	PKA	0.003024	HTKRASSGNGGMG	RAS(0.228)S(0.755)GNGGMGAIHLQPPQIGPT(0.011)ET(0.007)GVVQAVK	RAS(-5.2)S(5.2)GNGGMGAIHLQPPQIGPT(-18.54)ET(-20.43)GVVQAVK	4	4	785.144	-0.40174												+
Tc00.1047053508543.90	vacuolar-type Ca2+-ATPase, putative	9	Tc00.1047053508543.90	9	S	0.755983	7.0686	1.31906e-41	9.8	164.92	CK1	0.143	RSSNSFSYGSCDE	RS(0.111)S(0.486)NS(0.486)FS(0.756)Y(0.164)GS(0.99)CDEMEEET(0.007)K	RS(-7.07)S(0)NS(0)FS(7.07)Y(-7.07)GS(22.67)CDEMEEET(-22.67)K	7	3	828.267	-0.58489			+										+
Tc00.1047053506543.100	hypothetical protein, conserved	685	Tc00.1047053506041.60;Tc00.1047053506543.100	565;685	S	0.757682	7.59892	0.00350407	15.44	62.948			YDDDYESETPASA	RT(0.462)T(0.538)PRNDEY(0.002)DDDY(0.101)ES(0.758)ET(0.133)PAS(0.007)AK	RT(-0.76)T(0.76)PRNDEY(-26.49)DDDY(-9.12)ES(7.6)ET(-7.6)PAS(-20.62)AK	15	3	907.351	-0.75174												+
Tc00.1047053510579.14	hypothetical protein, conserved	416	Tc00.1047053510579.14;Tc00.1047053510241.124	416	S	0.757919	5.0249	0.0247314	4.38	59.424			SVAPSPSVRSWSH	GGS(0.813)LAS(0.51)RS(0.892)S(0.892)S(0.892)VAPS(0.243)PS(0.758)VR	GGS(4.2)LAS(-4.2)RS(6.62)S(6.62)S(6.62)VAPS(-5.02)PS(5.02)VR	16	2	1051.36	-0.90626													+
Tc00.1047053510359.330	hypothetical protein, conserved	163	Tc00.1047053510359.330	163	S	0.760689	7.59248	7.95501e-98	50.65	218.79	CK1	0.143	KSSPLPSAATERP	SSPLPS(0.761)AAT(0.132)ERPAS(0.107)PR	S(-35.93)S(-36.24)PLPS(7.59)AAT(-7.59)ERPAS(-8.54)PR	6	3	568.609	-0.31869					+
Tc00.1047053506941.194	hypothetical protein, conserved	2244	Tc00.1047053506941.194;Tc00.1047053511513.30	2244	S	0.761931	5.88418	0.000771411	17.27	93.536	CK1	0.081	MSLSSLSQHKKST	S(0.165)MS(0.835)LS(0.041)S(0.198)LS(0.762)QHK	S(-7.1)MS(7.1)LS(-12.83)S(-5.88)LS(5.88)QHK	8	2	682.769	-0.076733											+
Tc00.1047053509211.30	serine/threonine protein phosphatase, putative	70	Tc00.1047053509211.30	70	S	0.762413	5.61821	0.000844335	29.84	70.257	PKA	0.042	GNSGRGSNTTSPM	AGNS(0.232)GRGS(0.762)NT(0.654)T(0.652)S(0.642)PMT(0.055)LVT(0.002)GSAGSSSHPSTSELK	AGNS(-5.62)GRGS(5.62)NT(0)T(0)S(0)PMT(-12.81)LVT(-29.88)GS(-42.6)AGS(-44.06)S(-42.6)S(-42.91)HPS(-53.29)T(-55.78)S(-57.81)ELK	8	3	1135.14	-0.77786			+							+	+
Tc00.1047053506625.120	hypothetical protein, conserved	136	Tc00.1047053506625.120	136	S	0.764792	5.1209	2.17723e-92	78.91	211.87	NEK6	0.076	ADLLQRSLTDFMG	S(0.765)LT(0.235)DFMGQGVPEEIAQLR	S(5.12)LT(-5.12)DFMGQGVPEEIAQLR	1	2	1035.98	-0.075158											+
Tc00.1047053506945.210	zinc finger-domain protein, putative	61	Tc00.1047053506945.210	61	S	0.765376	5.41764	0.0164603	6.02	55.633	CK1	0.081	SPMSQRSSASQAH	AGNS(0.999)PMS(0.912)QRS(0.765)S(0.375)AS(0.615)QAHVS(0.333)PK	AGNS(32.06)PMS(10.5)QRS(5.42)S(-4.3)AS(3.46)QAHVS(-3.46)PK	10	3	782.951	-0.4879		+			+		+
Tc00.1047053511297.30	hypothetical protein, conserved	140	Tc00.1047053511297.30	140	S	0.769667	5.90702	0.00102573	6.52	80.922	GSK3	0.081	RTDVLSSSSTSLS	TDVLS(0.001)S(0.77)S(0.188)S(0.519)T(0.52)S(0.004)LS(0.999)GRK	T(-51.89)DVLS(-32.41)S(5.91)S(-7.2)S(0)T(0)S(-24.23)LS(29.63)GRK	6	2	882.846	-0.5937													+
Tc00.1047053510285.70	protein kinase, putative	551	Tc00.1047053510285.70;Tc00.1047053503823.169	551	S	0.771849	5.2931	0.00301233	37.58	72.844	CAMK2	0.002856	RSHRQSSVVLVAP	QS(0.228)S(0.772)VVLVAPAASTK	QS(-5.29)S(5.29)VVLVAPAAS(-66.25)T(-66.25)K	3	2	719.371	0.068012										+
Tc00.1047053506945.260	hypothetical protein, conserved	114	Tc00.1047053506945.260	114	S	0.774951	7.95075	1.10602e-08	34.26	77.622	CK1	0.081	PPASGGSGASKEP	QT(0.453)T(0.531)PPT(0.016)QLLAVPSNPPAS(0.082)GGS(0.775)GAS(0.125)KEPET(0.017)K	QT(-0.71)T(0.71)PPT(-15.48)QLLAVPS(-33.58)NPPAS(-9.81)GGS(7.95)GAS(-7.95)KEPET(-16.56)K	21	3	1036.48	-0.36123		+
Tc00.1047053506941.50	hypothetical protein, conserved	113	Tc00.1047053506941.50;Tc00.1047053511511.50	113	S	0.77521	6.0995	0.000525287	27.47	82.838	CK1	0.143	ALSAITSTSLGSA	DS(0.01)DALS(0.143)AIT(0.331)S(0.775)T(0.908)S(0.917)LGS(0.916)AAMGLHR	DS(-29.36)DALS(-11.77)AIT(-6.1)S(6.1)T(11.77)S(11.77)LGS(11.77)AAMGLHR	10	3	832.977	-0.48572	+					+			+
Tc00.1047053506577.120	sterol C-24 reductase, putative	14	Tc00.1047053506577.120;Tc00.1047053507709.90	14	S	0.776765	5.47772	0.00180031	13.48	78.538	PKA/AKT	0.00111111	TSSRRRSGTPKRD	S(0.777)GT(0.22)PKRDT(0.003)ETAR	S(5.48)GT(-5.48)PKRDT(-23.89)ET(-47.25)AR	1	2	699.822	0.4096	+
Tc00.1047053504575.20	hypothetical protein, conserved	461	Tc00.1047053504575.20;Tc00.1047053509011.60;Tc00.1047053510683.20	461	S	0.778228	9.7461	5.54385e-115	65.27	210.7			GGQTILSGADMKS	S(0.068)HDDVAAIPLEGT(0.083)GGQT(0.071)ILS(0.778)GADMK	S(-10.57)HDDVAAIPLEGT(-9.75)GGQT(-10.4)ILS(9.75)GADMK	20	2	1290.09	-1.2534	+											+
Tc00.1047053511361.60	hypothetical protein	808	Tc00.1047053511361.60	808	S	0.779059	6.24281	6.42985e-19	49.35	145.61	ERK/MAPK	0.0034	STHSVQSPTTEEF	AS(0.633)T(0.675)HS(0.676)VQS(0.779)PT(0.203)T(0.034)EEFMR	AS(-0.57)T(0.57)HS(0.57)VQS(6.24)PT(-6.24)T(-15.4)EEFMR	8	3	683.247	-0.00761			+
Tc00.1047053511277.180	hypothetical protein, conserved	273	Tc00.1047053511277.180	273	S	0.77953	6.78497	0.00592367	6.49	71.352			KSDTHSSSSSPLK	S(0.009)DT(0.071)HS(0.801)S(0.78)S(0.256)S(0.042)S(0.042)PLKK	S(-24.67)DT(-12.76)HS(8.01)S(6.78)S(-6.78)S(-14.86)S(-14.86)PLKK	6	3	507.539	-0.26085	+						+	+
Tc00.1047053509789.59	hypothetical protein, conserved	1044	Tc00.1047053508723.70;Tc00.1047053509789.59	1053;1044	S	0.781801	8.56158	6.61472e-27	38.89	150.7			SGDKDDSTPTQIF	AGS(0.109)GDKDDS(0.782)T(0.109)PTQIFTIHR	AGS(-8.56)GDKDDS(8.56)T(-8.56)PT(-32.46)QIFT(-81.41)IHR	9	3	709.323	-0.25567	+
Tc00.1047053510663.40	hypothetical protein, conserved	242	Tc00.1047053510663.40;Tc00.1047053510737.60	242	S	0.783916	5.59676	0.01366	26.59	59.632	PKA	0.042	IHTKRASSGNGGM	RAS(0.784)S(0.216)GNGGMGAIHLQPPQIGPTETGVVQAVK	RAS(5.6)S(-5.6)GNGGMGAIHLQPPQIGPT(-49.73)ET(-50.89)GVVQAVK	3	3	1046.52	-0.36603												+
Tc00.1047053505193.60	hypothetical protein, conserved	521	Tc00.1047053505193.60;Tc00.1047053503409.10	521	S	0.783947	10.3356	1.6193e-05	48.4	76.169	CDK1	0.0057	GGNVFMSPKLDGV	MY(0.32)LQEHS(0.471)Y(0.581)NDDDNIPLPS(0.45)PLS(0.19)S(0.204)LEGGNVFMS(0.784)PK	MY(-0.27)LQEHS(0)Y(0)NDDDNIPLPS(0.27)PLS(-3.89)S(-3.89)LEGGNVFMS(10.34)PK	31	4	988.405	-0.45199										+
Tc00.1047053506807.20	hypothetical protein, conserved	50	Tc00.1047053506807.20	50	S	0.784024	8.28831	0.00404627	6.63	69.482	CK1	0.081	MEESTLSPSQKSL	MEES(0.108)T(0.127)LS(0.784)PS(0.982)QKS(1)LEMMDVNER	MEES(-9.06)T(-8.29)LS(8.29)PS(20.56)QKS(41.57)LEMMDVNER	7	3	894.338	-0.92806							+
Tc00.1047053508177.70	hypothetical protein	221	Tc00.1047053508177.70;Tc00.1047053511693.10	221	S	0.784791	5.59141	0.00254133	3.3	72.24			SKRATPSLARVSL	AFS(1)ELPS(0.995)KRAT(0.22)PS(0.785)LAR	AFS(38.14)ELPS(22.08)KRAT(-5.59)PS(5.59)LAR	13	2	985.931	-0.98421										+
Tc00.1047053503539.20	hypothetical protein, conserved	443	Tc00.1047053503539.20	443	S	0.785097	8.45642	0.000990898	13.23	97.345			RLGASSSSSGYAA	LGAS(0.069)S(0.09)S(0.785)S(0.617)S(0.483)GY(0.956)AAIALAR	LGAS(-10.87)S(-9.68)S(8.46)S(1.34)S(-1.34)GY(10.87)AAIALAR	6	2	911.365	-1.0256										+	+		+	+
Tc00.1047053503539.20	hypothetical protein, conserved	445	Tc00.1047053503539.20	445	S	0.786136	6.49752	0.000990898	13.23	97.345	CK1	0.081	GASSSSSGYAAIA	LGAS(0.124)S(0.813)S(0.077)S(0.21)S(0.786)GY(0.99)AAIALAR	LGAS(-8.43)S(8.43)S(-12.77)S(-6.5)S(6.5)GY(21.97)AAIALAR	8	2	911.365	0.030966		+	+								+		+	+
Tc00.1047053508461.146	hypothetical protein, conserved	53	Tc00.1047053508461.146	53	S	0.787899	6.11442	0.000519396	41.48	89.162	CK1	0.143	SATEVRSATSDVI	S(0.788)AT(0.193)S(0.019)DVIGSVGR	S(6.11)AT(-6.11)S(-16.1)DVIGS(-79.61)VGR	1	2	614.782	0.51671											+
Tc00.1047053510885.160	hypothetical protein, conserved	273	Tc00.1047053506529.250;Tc00.1047053510885.160	273;273	S	0.788827	5.40862	0.0114898	26.19	62.781	CK1	0.143	LRTPHESQHGRIL	ELGT(0.266)PQS(0.972)ELRT(0.972)PHES(0.789)QHGR	ELGT(-5.41)PQS(14.25)ELRT(14.25)PHES(5.41)QHGR	15	3	800.324	0.01349			+			+								+
Tc00.1047053503879.110	hypothetical protein, conserved	77	Tc00.1047053503879.110;Tc00.1047053509453.79	77	S	0.790168	5.46173	0.0214301	19.29	51.913	CAMK2	0.042	QFERPSSADSAHF	EDAMQFERPS(0.273)S(0.79)ADS(0.927)AHFLS(0.01)AGR	EDAMQFERPS(-5.46)S(5.46)ADS(10.42)AHFLS(-22.01)AGR	11	3	857.012	-0.80027		+	+		+
Tc00.1047053508119.160	hypothetical protein, conserved	138	Tc00.1047053508119.160;Tc00.1047053507939.30	138	S	0.790612	6.96136	0.00046012	15.47	86.8			STNNSPSFGHYAT	MS(0.988)AT(0.208)S(0.57)S(0.57)T(0.563)NNS(0.297)PS(0.791)FGHY(0.011)AT(0.004)R	MS(19.5)AT(-6.96)S(0)S(0)T(0)NNS(-6.96)PS(6.96)FGHY(-20.12)AT(-25.54)R	12	3	779.256	-0.30218									+
Tc00.1047053506777.110	hypothetical protein, conserved	381	Tc00.1047053506777.110;Tc00.1047053504113.20	381	S	0.791124	7.11935	0.000963518	5.88	79.585	CK1	0.081	SANSSTSTPLTAR	T(0.572)AS(0.428)ANS(0.887)S(0.318)T(0.896)S(0.791)T(0.105)PLT(0.003)AR	T(1.3)AS(-1.3)ANS(8.34)S(-7.12)T(8.34)S(7.12)T(-9.54)PLT(-27.67)AR	9	2	892.801	-1.0151													+
Tc00.1047053508199.30	hypothetical protein, conserved	301	Tc00.1047053508199.30	301	S	0.792295	6.45886	0.00472532	15.78	84.997	Polo box	0.00405	NSRRLSSPSSPRK	RLS(0.051)S(0.792)PS(0.264)S(0.892)PRK	RLS(-11.94)S(6.46)PS(-6.46)S(8.36)PRK	4	2	637.786	0.15981				+		+	+		+
Tc00.1047053508265.110	hypothetical protein, conserved	887	Tc00.1047053508265.110;Tc00.1047053506441.10	887	S	0.793678	5.53999	0.00756754	4.93	65.292	CK1	0.143	LYTPSPSFPT___	S(0.196)KGGY(0.888)LY(0.934)T(0.926)PS(0.911)PS(0.794)FPT(0.351)	S(-9.98)KGGY(9.98)LY(13.65)T(13.65)PS(10.76)PS(5.54)FPT(-5.54)	12	3	667.877	1.2482													+
Tc00.1047053509607.20	hypothetical protein, conserved	136	Tc00.1047053509607.20;Tc00.1047053508569.10	136	S	0.796024	6.45154	6.65727e-15	28.66	114.48	CK1	0.143	QTSNENSNPRLPV	GHPQLTS(0.002)S(0.002)GPQT(0.996)PT(0.001)QT(0.023)S(0.18)NENS(0.796)NPR	GHPQLT(-41.65)S(-27.4)S(-26.49)GPQT(26.49)PT(-30.36)QT(-15.29)S(-6.45)NENS(6.45)NPR	21	3	899.043	-1.3755		+
Tc00.1047053508347.90	hypothetical protein, conserved	2077	Tc00.1047053508347.90;Tc00.1047053507615.90	2077	S	0.796254	6.83638	0.0104381	0.71	65.872	CK1	0.081	SVLSAPSTERLLQ	S(0.063)S(0.053)S(0.143)VDT(0.783)VDS(0.955)VLS(0.029)APS(0.796)T(0.178)ER	S(-13.1)S(-14.21)S(-8.13)VDT(8.13)VDS(18.28)VLS(-15.66)APS(6.84)T(-6.84)ER	15	2	1038.89	0.57561		+	+		+	+		+	+		+	+	+	+
Tc00.1047053509695.50	katanin, putative	92	Tc00.1047053509695.50	92	S	0.797771	8.95205	0.00223611	7.12	66.106	CK1	0.143	GSTDENSNSAGSP	TECVGS(0.106)T(0.106)DENS(0.798)NS(0.99)AGS(0.999)PIHLQR	T(-32.69)ECVGS(-8.95)T(-8.95)DENS(8.95)NS(22.54)AGS(34.19)PIHLQR	11	3	866.99	-0.99018											+		+	+
Tc00.1047053509991.9	protein kinase, putative	822	Tc00.1047053509991.9	822	S	0.799007	6.93032	1.30295e-05	58.46	94.321	GSK3	0.081	RPSTTSSGTVSIL	RPS(0.288)T(0.346)T(0.412)S(0.222)S(0.799)GT(0.813)VS(0.12)ILNAFGSLMK	RPS(-1.82)T(-0.92)T(0.92)S(-6.93)S(6.93)GT(8.59)VS(-8.59)ILNAFGS(-50.33)LMK	7	2	1197.51	0.6752											+			+
Tc00.1047053508569.90	hypothetical protein, conserved	123	Tc00.1047053508569.90	123	S	0.799901	7.6759	1.82994e-05	39.84	111.24	PKA/AKT	0.00111111	RRRRSRSPSSSSS	S(0.225)RS(0.8)PS(0.8)S(0.167)S(0.006)S(0.001)SSSVASR	S(-7.68)RS(7.68)PS(7.68)S(-9.11)S(-25.75)S(-33.23)S(-40.74)S(-46.45)S(-51.41)VAS(-62.35)R	3	3	543.549	-0.22039													+	+
Tc00.1047053508443.30	hypothetical protein, conserved	454	Tc00.1047053508443.30	454	S	0.80022	8.09626	0.000912905	34.11	98.456	CK2	0.058	HGSSEASKREAKN	S(0.008)KS(0.004)PT(0.021)NAT(0.021)HGS(0.124)S(0.021)EAS(0.8)K	S(-20.17)KS(-22.92)PT(-15.74)NAT(-15.74)HGS(-8.1)S(-15.74)EAS(8.1)K	15	2	834.865	-0.15774												+
Tc00.1047053509857.60	hypothetical protein, conserved	528	Tc00.1047053509857.60	528	S	0.80036	6.06705	0.000197527	37.82	63.652	GSK3	0.081	GQYPNASRSSSAG	DREEGGQY(0.002)PNAS(0.8)RS(0.399)S(0.399)S(0.399)AGAANAPVPLPR	DREEGGQY(-26.64)PNAS(6.07)RS(0)S(0)S(0)AGAANAPVPLPR	12	4	754.334	-0.44637			+					+
Tc00.1047053507053.190	hypothetical protein, conserved	315	Tc00.1047053507053.190	315	S	0.800387	6.03114	8.33605e-09	24.88	121.73	PKA	0.042	CLSSRRSATQPMV	S(0.8)AT(0.2)QPMVTHAIDSPQAR	S(6.03)AT(-6.03)QPMVT(-60.72)HAIDS(-99.99)PQAR	1	2	945.432	-0.28713		+
Tc00.1047053507089.110	hypothetical protein, conserved	406	Tc00.1047053507089.110;Tc00.1047053506725.70	406	S	0.800769	7.47819	0.000310045	32.99	105.09	CK1	0.081	GSFSFGSGRASRL	KLPLPHT(0.028)GS(0.143)FS(0.028)FGS(0.801)GR	KLPLPHT(-14.55)GS(-7.48)FS(-14.55)FGS(7.48)GR	14	3	589.957	0.001103	+
Tc00.1047053508533.20	hypothetical protein, conserved	167	Tc00.1047053508533.20;Tc00.1047053404001.10	167	S	0.802046	9.21609	0.00194768	6.89	76.343	CK2	0.058	SSLSSSSRLEIKT	HS(0.248)S(0.751)S(0.742)LS(0.371)S(0.272)S(0.813)S(0.802)RLEIK	HS(-5.78)S(5.78)S(5.29)LS(-5.29)S(-9.22)S(9.22)S(9.22)RLEIK	9	3	613.224	-0.43729								+		+	+
Tc00.1047053511277.180	hypothetical protein, conserved	274	Tc00.1047053511277.180	274	S	0.803686	9.04058	0.00592367	6.49	71.352	CK1	0.143	SDTHSSSSSPLKK	SDT(0.007)HS(0.093)S(0.111)S(0.804)S(0.87)S(0.116)PLKK	S(-39.01)DT(-22.56)HS(-10.08)S(-9.04)S(9.04)S(9.04)S(-9.04)PLKK	7	3	507.539	-0.7167				+			+					+
Tc00.1047053506543.100	hypothetical protein, conserved	699	Tc00.1047053506041.60;Tc00.1047053506543.100	419;699	S	0.804312	6.1386	0.000693642	31.78	130.93	CK2	0.058	KRPAVLSSKEFQA	RPAVLS(0.804)S(0.196)K	RPAVLS(6.14)S(-6.14)K	6	2	469.247	0.32792		+	+			+		+	+	+	+	+		+
Tc00.1047053409117.10	hypothetical protein, conserved	11	Tc00.1047053409117.10;Tc00.1047053508823.40	11	S	0.804407	7.03615	0.000528971	22.63	115.98	PKA	0.042	YYEARRSSITLPL	RS(0.804)S(0.159)IT(0.036)LPLPGTK	RS(7.04)S(-7.04)IT(-13.48)LPLPGT(-34.29)K	2	3	450.578	0.58133			+
Tc00.1047053509607.20	hypothetical protein, conserved	122	Tc00.1047053509607.20;Tc00.1047053508569.10	122	S	0.805825	6.88717	6.65727e-15	28.66	114.48			GHPQLTSSGPQTP	GHPQLT(0.031)S(0.806)S(0.172)GPQT(0.971)PT(0.013)QT(0.014)S(0.148)NENS(0.845)NPR	GHPQLT(-14.32)S(6.89)S(-6.89)GPQT(19.42)PT(-19.42)QT(-21.52)S(-7.51)NENS(7.51)NPR	7	3	925.698	-0.2669				+					+	+
Tc00.1047053508601.100	hypothetical protein, conserved	465	Tc00.1047053508601.100;Tc00.1047053511801.10	465	S	0.807112	8.88729	0.0022798	24.76	87.563			DPVTIPSRENTLS	T(0.045)AS(0.044)GINDPVT(0.104)IPS(0.807)R	T(-12.58)AS(-12.63)GINDPVT(-8.89)IPS(8.89)R	13	3	503.243	-1.6991
Tc00.1047053504069.120	amino acid transporter, putative	46	Tc00.1047053504069.120	46	S	0.808636	6.35114	4.19712e-21	20.35	109.84	NEK6	0.076	EDYLPSSELDLTP	DGT(0.41)RS(0.586)EDY(0.005)LPS(0.19)S(0.809)ELDLT(1)PQEDDEASEEVR	DGT(-1.57)RS(1.57)EDY(-24.12)LPS(-6.35)S(6.35)ELDLT(37.32)PQEDDEAS(-44.03)EEVR	12	3	1174.78	-0.05847	+						+
Tc00.1047053510275.50	mucin TcMUCII, putative	169	Tc00.1047053510275.50	169	S	0.808834	7.54404	0.0132342	3.89	57.797	CAMK2	0.042	TTTRAPSSLREID	AAT(0.01)APEAPT(0.086)T(0.469)T(0.133)T(0.155)T(0.182)RAPS(0.809)S(0.157)LR	AAT(-16.83)APEAPT(-7.54)T(4.25)T(-5.93)T(-5.1)T(-4.25)RAPS(7.54)S(-7.54)LR	17	2	1080.49	-0.47981		+											+
Tc00.1047053511865.30	hypothetical protein, conserved	12	Tc00.1047053511865.30;Tc00.1047053511871.70	12	S	0.809411	7.09062	0.0213348	1.25	62.072	CK1	0.081	RTPSTKSLTDLPK	AT(0.844)VDRT(0.186)PS(0.964)T(0.984)KS(0.809)LT(0.212)DLPK	AT(8.56)VDRT(-8.56)PS(15.26)T(20.5)KS(7.09)LT(-7.09)DLPK	11	3	731.296	-0.47992											+		+
Tc00.1047053508443.30	hypothetical protein, conserved	440	Tc00.1047053508443.30	440	S	0.810504	9.34768	0.000912905	34.11	98.456	CHK1/2	0.003192	QLRRMRSKSPTNA	S(0.811)KS(0.094)PT(0.094)NAT(0.001)HGSSEASK	S(9.35)KS(-9.35)PT(-9.35)NAT(-29.03)HGS(-44.1)S(-42.32)EAS(-44.1)K	1	3	556.912	-0.61692	+											+
Tc00.1047053508543.90	vacuolar-type Ca2+-ATPase, putative	4	Tc00.1047053508543.90	4	S	0.810547	5.43813	1.31906e-41	9.8	164.92	NIMA	0.00174146	___MRRSSNSFSY	RS(0.811)S(0.348)NS(0.833)FS(0.034)Y(0.007)GS(0.961)CDEMEEET(0.007)K	RS(5.44)S(-5.44)NS(6.13)FS(-15.67)Y(-24.44)GS(15.67)CDEMEEET(-21.9)K	2	3	828.267	-0.38714		+
Tc00.1047053507511.30	RNA guanylyltransferase, putative	37	Tc00.1047053507511.30	37	S	0.810705	6.27478	6.25381e-46	23.32	168.56	CK1	0.081	NEASSPSAKRPLV	T(0.602)GS(0.398)NAVGEEELSNEAS(0.991)S(0.199)PS(0.811)AK	T(1.79)GS(-1.79)NAVGEEELS(-46.64)NEAS(19.35)S(-6.27)PS(6.27)AK	19	2	1152.42	-0.86819											+		+
Tc00.1047053511041.50	flagellum transition zone component, putative	534	Tc00.1047053511041.50	534	S	0.811561	6.34175	0.00157641	21.18	106.55	AURORA	0.020748	GVTSKTSLSISNL	T(0.189)S(0.812)LS(0.999)IS(0.001)NLPTFK	T(-6.34)S(6.34)LS(30.28)IS(-30.28)NLPT(-55.56)FK	2	2	734.33	0.33057													+
Tc00.1047053510001.20	hypothetical protein, conserved	491	Tc00.1047053510001.20;Tc00.1047053507529.20	491	S	0.812179	6.20241	0.00586776	18.88	66.929			QRLGNTSIATRVS	LGNT(0.241)S(0.812)IAT(0.933)RVS(0.955)VS(0.162)NVS(0.897)LAAR	LGNT(-6.2)S(6.2)IAT(11.44)RVS(12.82)VS(-9.29)NVS(9.29)LAAR	5	3	779.333	-0.65539										+				+
Tc00.1047053508533.20	hypothetical protein, conserved	166	Tc00.1047053508533.20;Tc00.1047053404001.10	166	S	0.813022	9.21609	0.00194768	6.89	76.343	NEK6	0.076	SSSLSSSSRLEIK	HS(0.248)S(0.751)S(0.742)LS(0.371)S(0.272)S(0.813)S(0.802)RLEIK	HS(-5.78)S(5.78)S(5.29)LS(-5.29)S(-9.22)S(9.22)S(9.22)RLEIK	8	3	613.224	-0.43729								+		+	+
Tc00.1047053508177.70	hypothetical protein	297	Tc00.1047053508177.70;Tc00.1047053511693.10	297	S	0.813279	6.36901	6.98539e-25	44.32	152.12	Polo box	0.00405	ERMMKSSPGSVYA	S(0.193)S(0.813)PGS(0.988)VY(0.006)AMAIDEPNSR	S(-6.37)S(6.37)PGS(20.88)VY(-22.64)AMAIDEPNS(-116.68)R	2	2	970.878	-0.78985										+	+
Tc00.1047053506559.129	protein kinase, putative	1028	Tc00.1047053506559.129;Tc00.1047053510231.10	1028	S	0.814139	5.86197	0.000963518	7.81	79.585	AURORA	0.020748	PKFTRLSLSSLES	LS(0.814)LS(0.894)S(0.291)LES(0.166)T(0.835)EFTQNT	LS(5.86)LS(8.34)S(-5.86)LES(-7.12)T(7.12)EFT(-33.64)QNT(-52.74)	2	2	948.851	1.7149				+
Tc00.1047053510885.160	hypothetical protein, conserved	560	Tc00.1047053510885.160	560	S	0.814168	6.56964	0.00682935	10.84	60.42	GSK3	0.081	RGRGSRSASMSRS	S(0.814)AS(0.203)MS(0.932)RS(0.836)LS(0.406)HS(0.78)IS(0.01)RPT(0.006)S(0.008)VS(0.005)PR	S(6.57)AS(-6.57)MS(11.55)RS(5.93)LS(-4.61)HS(4.61)IS(-22.73)RPT(-28.67)S(-24.89)VS(-28.67)PR	1	3	850.672	-0.28547			+			+		+	+		+			+
Tc00.1047053511277.290	aconitase, putative	4	Tc00.1047053511277.290	4	S	0.815075	9.11596	0.00164361	21.39	75.962	GSK3	0.081	___MFRSTSASRT	S(0.815)T(0.18)S(0.18)AS(0.124)RT(0.702)GNPQLNPFIK	S(9.12)T(-8.04)S(-8.04)AS(-8.04)RT(8.04)GNPQLNPFIK	1	3	659.966	-0.34653		+	+		+	+		+	+	+	+	+	+
Tc00.1047053509167.140	hypothetical protein, conserved	273	Tc00.1047053509167.140;Tc00.1047053485683.10	273	S	0.816133	9.51939	3.8765e-11	31.11	127.28			QRHTSSSAGGAGA	HT(0.002)S(0.091)S(0.091)S(0.816)AGGAGATKPPAK	HT(-27.25)S(-9.52)S(-9.52)S(9.52)AGGAGAT(-63.58)KPPAK	5	3	535.586	-0.00558	+			+
Tc00.1047053506517.130	hypothetical protein, conserved	427	Tc00.1047053506517.130;Tc00.1047053508909.250	427	S	0.81646	6.41221	0.000616405	18.94	62.783	CK1	0.143	RGTGANSNAAFTH	GEFPS(1)S(1)PS(1)S(1)AS(0.999)RGT(0.988)GANS(0.816)NAAFT(0.197)HLEALR	GEFPS(48.75)S(48.75)PS(42.11)S(38.12)AS(28.95)RGT(18.33)GANS(6.41)NAAFT(-6.41)HLEALR	18	3	1160.39	-0.34155			+
Tc00.1047053507839.18	hypothetical protein, conserved	2	Tc00.1047053507839.18	2	S	0.816805	6.70214	7.70692e-06	39.07	78.627			_____MSAETVSS	S(0.817)AET(0.213)VS(0.703)S(0.7)GS(0.566)AAGHT(0.001)GEETLMTAIPR	S(6.7)AET(-6.7)VS(1.72)S(1.72)GS(-1.72)AAGHT(-29.6)GEET(-46.31)LMT(-59.01)AIPR	1	3	914.697	-0.25218	+	+	+	+		+	+	+	+	+	+	+
Tc00.1047053508717.30	phosphoribosylpyrophosphate synthetase, putative	379	Tc00.1047053508717.30	379	S	0.81709	5.92917	1.96992e-58	35.44	202.39	CK2	0.058	AYPGKTSSQENSP	S(0.01)VAY(0.018)PGKT(0.406)S(0.817)S(0.751)QENS(0.819)PGFVT(0.179)H	S(-28.09)VAY(-23.86)PGKT(-5.93)S(5.93)S(5.93)QENS(5.93)PGFVT(-7.52)H	9	3	778.302	-0.29671			+						+
Tc00.1047053510863.9	hypothetical protein	120	Tc00.1047053503731.9;Tc00.1047053510863.9	120;120	S	0.817098	6.49939	0.00350857	2.35	91.392	PKA	0.042	GQNSRSSSISLIL	S(0.183)S(0.817)S(1)IS(1)LILK	S(-6.5)S(6.5)S(35.67)IS(70.24)LILK	2	2	594.242	0.31132													+	+
Tc00.1047053511283.130	protein kinase, putative|serine/threonine protein kinase, putative	165	Tc00.1047053511283.130;Tc00.1047053506525.140	165	S	0.819583	6.13767	0.0267926	16.2	51.273			GPGGSLSSSITPG	HVVPGPGGS(0.82)LS(0.82)S(0.376)S(0.493)IT(0.493)PGAAPIGLENHR	HVVPGPGGS(6.14)LS(6.14)S(-6.14)S(0)IT(0)PGAAPIGLENHR	11	4	712.571	-0.16357											+		+	+
Tc00.1047053511277.290	aconitase, putative	8	Tc00.1047053511277.290	8	S	0.821056	8.35955	0.00164361	21.39	75.962	CK1	0.143	FRSTSASRTGNPQ	S(0.04)T(0.029)S(0.134)AS(0.821)RT(0.977)GNPQLNPFIK	S(-14.47)T(-16.12)S(-8.36)AS(8.36)RT(20.25)GNPQLNPFIK	5	3	659.966	-0.23931			+		+				+		+
Tc00.1047053507681.210	hypothetical protein, conserved	701	Tc00.1047053507681.210	701	S	0.821622	7.88436	6.8961e-27	43.31	129.42	CK1	0.081	RNKSSESSTCGGS	S(0.565)S(0.452)ES(0.822)S(0.52)T(0.52)CGGS(0.121)QVLGFVPEPALVGAPR	S(1.17)S(-1.17)ES(7.88)S(0)T(0)CGGS(-7.88)QVLGFVPEPALVGAPR	4	3	943.725	0.30913		+	+		+	+		+		+	+		+	+
Tc00.1047053508295.40	mucin-associated surface protein (MASP), putative	378	Tc00.1047053508295.40;Tc00.1047053509525.390;Tc00.1047053508365.200;Tc00.1047053509525.230;Tc00.1047053509527.80;Tc00.1047053506409.90	378	S	0.822085	7.97123	0.00452574	11.17	64.892	CK1	0.143	SQSAGSSTAPTTN	Y(0.006)DT(0.019)VS(0.116)QS(0.858)AGS(0.045)S(0.822)T(0.135)APTTNNKTR	Y(-22.08)DT(-16.92)VS(-8.83)QS(8.83)AGS(-13.03)S(7.97)T(-7.97)APT(-34.01)T(-34.52)NNKT(-41)R	11	2	1173.49	0.17165	+	+	+		+	+	+		+	+		+	+	+
Tc00.1047053509611.160	proteasome regulatory non-ATPase subunit, putative	299	Tc00.1047053509611.160;Tc00.1047053510855.40	299	S	0.822368	5.12093	0.000471817	20.09	82.241	PLK	0.0027378	KSEEESSLHEAEK	AANT(0.099)AVKS(0.552)EEES(0.527)S(0.822)LHEAEKEPER	AANT(-9.75)AVKS(0)EEES(0)S(5.12)LHEAEKEPER	13	3	901.051	-0.10847				+			+					+
Tc00.1047053508911.60	hypothetical protein, conserved	815	Tc00.1047053508911.60;Tc00.1047053510055.100	815	S	0.822391	7.44727	0.00130558	10.95	98.895	Polo box	0.00405	PSETSSSPNEKPL	VLS(0.999)GQPS(0.881)ET(0.118)S(0.03)S(0.149)S(0.822)PNEK	VLS(28.85)GQPS(8.83)ET(-8.83)S(-14.74)S(-7.45)S(7.45)PNEK	12	2	943.847	-0.47858											+		+	+
Tc00.1047053504131.110	hypothetical protein, conserved	243	Tc00.1047053504131.110	243	S	0.82329	7.02061	6.93346e-08	14.25	101.68	CK1	0.081	IDVSGSSSAIPSE	EAEGNAIDVS(0.8)GS(0.345)S(0.823)S(0.696)AIPS(0.335)EHGF	EAEGNAIDVS(5.24)GS(-5.24)S(7.02)S(3.66)AIPS(-3.66)EHGF	13	2	1200.94	-0.49306													+
Tc00.1047053505985.9	calpain cysteine peptidase, putative	339	Tc00.1047053505985.9	339	S	0.825798	6.10289	0.0020018	7.26	77.455	PKA/AKT	0.00111111	ASTRTTSISSRIP	KAS(0.998)T(0.553)RT(0.155)T(0.467)S(0.826)IS(0.002)SR	KAS(24.36)T(0)RT(-6.1)T(0)S(6.1)IS(-27.6)S(-35.79)R	8	2	767.807	0.10038												+
Tc00.1047053503449.30	clathrin coat assembly protein, putative	357	Tc00.1047053503449.30	357	S	0.827435	6.86821	1.03712e-42	38.36	179.66			SGKESPSIPPVAT	S(0.988)GKES(0.179)PS(0.827)IPPVAT(0.006)EK	S(19.04)GKES(-6.87)PS(6.87)IPPVAT(-23.59)EK	7	3	562.918	-1.1491			+		+	+		+	+				+	+
Tc00.1047053507559.100	hypothetical protein, conserved	560	Tc00.1047053507559.100;Tc00.1047053510303.30	560	S	0.828514	6.15252	0.00247276	12.31	78.996			QDPTVESLSSLFR	QDPTVES(0.829)LS(0.293)S(0.878)LFR	QDPT(-43.24)VES(6.15)LS(-6.15)S(7.64)LFR	7	2	819.844	1.2583												+
Tc00.1047053509805.210	hypothetical protein, conserved	76	Tc00.1047053509805.210;Tc00.1047053503939.4	76	S	0.829523	8.35652	2.50322e-24	35.18	110.06			SRLNAASPAAEAS	LNAAS(0.83)PAAEAS(0.121)PNT(0.047)T(0.003)PSSFFLPVIS(0.001)GGGS(0.999)PK	LNAAS(8.36)PAAEAS(-8.36)PNT(-12.51)T(-24.74)PS(-52.8)S(-52.21)FFLPVIS(-29.21)GGGS(29.21)PK	5	3	1044.82	0.66153												+
Tc00.1047053508443.30	hypothetical protein, conserved	649	Tc00.1047053508443.30	649	S	0.829551	6.66703	0.00241972	7.05	56.92	CK1	0.081	ELESGTSGEKEVE	NDTAS(0.001)T(0.001)VKDEGELES(0.959)GT(0.21)S(0.83)GEKEVEK	NDT(-38.36)AS(-34.2)T(-34.2)VKDEGELES(12.97)GT(-6.67)S(6.67)GEKEVEK	18	3	933.721	0.66717	+											+
Tc00.1047053509589.50	hypothetical protein, conserved	633	Tc00.1047053509589.50;Tc00.1047053503999.40	633	S	0.830039	7.05219	0.0103587	19.42	65.858	NEK6	0.076	ASRLQASSVSSAV	LQAS(0.83)S(0.17)VS(0.57)S(0.429)AVS(0.001)ISR	LQAS(7.05)S(-7.05)VS(1.27)S(-1.27)AVS(-26.7)IS(-45.05)R	4	2	776.344	0.40949													+
Tc00.1047053509991.9	protein kinase, putative	821	Tc00.1047053509991.9	821	S	0.830141	7.65628	1.30295e-05	58.46	94.321	CK1	0.081	KRPSTTSSGTVSI	RPS(0.475)T(0.475)T(0.222)S(0.83)S(0.94)GT(0.059)VS(0.561)ILNAFGS(0.439)LMK	RPS(0)T(0)T(-7.66)S(7.66)S(14.93)GT(-14.93)VS(1.11)ILNAFGS(-1.11)LMK	6	3	825.334	0.26573											+
Tc00.1047053508347.90	hypothetical protein, conserved	2063	Tc00.1047053508347.90;Tc00.1047053507615.90	2063	S	0.830947	6.12226	0.0104381	0.71	65.872			MSIGSKSSSVDTV	S(0.831)S(0.496)S(0.498)VDT(0.085)VDS(0.087)VLS(0.083)APS(0.487)T(0.432)ER	S(6.12)S(0)S(0)VDT(-9.91)VDS(-9.91)VLS(-8.11)APS(0.56)T(-0.56)ER	1	3	692.932	0.34907		+	+			+		+	+	+	+		+	+
Tc00.1047053508669.10	hypothetical protein, conserved	605	Tc00.1047053508669.10;Tc00.1047053508809.40	605	S	0.83173	6.96238	0.0084759	4.96	59.092	PKA	0.042	HSVQRLSTRAAGQ	DT(0.001)MADT(0.012)LPLS(0.988)REHS(0.998)VQRLS(0.832)T(0.169)R	DT(-30.99)MADT(-19.79)LPLS(19.79)REHS(31.72)VQRLS(6.96)T(-6.96)R	19	3	885.046	0.098875				+
Tc00.1047053508543.90	vacuolar-type Ca2+-ATPase, putative	5	Tc00.1047053508543.90	5	S	0.831814	8.81357	0.000801243	38.67	85.157	PKA/AKT	0.00111111	__MRRSSNSFSYG	RS(0.117)S(0.832)NS(0.495)FS(0.489)Y(0.067)GSCDEMEEETK	RS(-8.81)S(8.81)NS(0)FS(0)Y(-8.81)GS(-32.88)CDEMEEET(-71.33)K	3	3	801.611	-0.68763			+
Tc00.1047053510759.200	hypothetical protein, conserved	50	Tc00.1047053510759.200	50	S	0.831909	7.7611	0.00239421	13.2	61.108	CK1	0.143	SPTQEDSKEIITL	GANNAADS(1)VS(1)RVS(0.999)VIS(0.14)PT(0.029)QEDS(0.832)K	GANNAADS(51.34)VS(45.41)RVS(31.1)VIS(-7.76)PT(-14.59)QEDS(7.76)K	22	3	884.672	-0.28586										+
Tc00.1047053504255.20	hypothetical protein	670	Tc00.1047053504255.20	670	S	0.832387	6.95879	0.0199364	0.31	64.591	PKA/AKT	0.00111111	QEHRSLSASNDSR	S(0.168)LS(0.832)AS(1)NDS(1)RRWPA	S(-6.96)LS(6.96)AS(35.1)NDS(49.19)RRWPA	3	2	843.807	-0.36253			+
Tc00.1047053506041.60	hypothetical protein, conserved	860	Tc00.1047053506041.60	860	S	0.832451	8.17278	0.0020711	16.83	95.697	GSK3	0.081	SAKFSTSSPKSNK	SAKFS(0.871)T(0.225)S(0.832)S(0.071)PK	S(-62.19)AKFS(8.17)T(-8.17)S(8.17)S(-11.49)PK	7	2	600.241	-0.23556												+
Tc00.1047053509067.60	hypothetical protein, conserved	2002	Tc00.1047053509067.60	2002	S	0.834499	7.02416	0.00366955	25.92	69.159	CK2	0.058	QEEDETSGNESDH	QEEDET(0.166)S(0.834)GNES(1)DHEA	QEEDET(-7.02)S(7.02)GNES(33.17)DHEA	7	2	918.778	-0.37697												+
Tc00.1047053503805.9	FG-GAP repeat protein, putative	16	Tc00.1047053503805.9;Tc00.1047053506479.74	16	S	0.834719	8.88851	6.38049e-05	8.41	92.341	GSK3	0.081	AETNASSTGGSRG	S(0.989)VGIY(0.013)S(0.999)LKAET(1)NAS(0.962)S(0.835)T(0.133)GGS(0.071)R	S(19.72)VGIY(-19.72)S(28.69)LKAET(49.18)NAS(16.35)S(8.89)T(-8.89)GGS(-11.99)R	15	2	1213.92	-0.83492								+
Tc00.1047053506999.140	hypothetical protein, conserved	824	Tc00.1047053506999.140;Tc00.1047053510759.70	824	S	0.834904	8.19361	1.03712e-42	62.44	179.66	NEK6	0.076	LRRLSSSESPESQ	RLS(1)S(0.127)S(0.835)ES(0.039)PESQYAMR	RLS(36.2)S(-8.19)S(8.19)ES(-13.36)PES(-51.59)QY(-58.42)AMR	5	2	944.371	-0.34068									+
Tc00.1047053509857.60	hypothetical protein, conserved	532	Tc00.1047053509857.60	532	S	0.835259	9.05579	0.00121249	61.9	96.193	CAMK2	0.042	NASRSSSAGAANA	S(0.104)S(0.061)S(0.835)AGAANAPVPLPR	S(-9.06)S(-11.37)S(9.06)AGAANAPVPLPR	3	2	737.856	0.68256					+
Tc00.1047053510635.40	hypothetical protein, conserved	179	Tc00.1047053510635.40	179	S	0.835326	7.07636	0.000868418	24.39	67.766	PKA	0.042	APLFRGSTEGAAL	GS(0.835)T(0.164)EGAALPDFLTPS(0.001)GNNR	GS(7.08)T(-7.08)EGAALPDFLT(-35.59)PS(-30.91)GNNR	2	2	992.444	-0.40664											+
Tc00.1047053511385.110	hypothetical protein	86	Tc00.1047053511385.110	86	S	0.836782	7.02061	5.31328e-14	16.01	133.59			KMEQSPSRGSAIS	MEQS(0.985)PS(0.837)RGS(0.178)AIS(1)PNPGR	MEQS(17.45)PS(7.02)RGS(-7.02)AIS(39.93)PNPGR	6	3	670.923	-0.6018							+	+		+				+
Tc00.1047053510755.120	RNA-binding protein, putative	175	Tc00.1047053510755.120;Tc00.1047053508413.50	175	S	0.836799	7.17855	7.03407e-05	26.84	65.872			EDLNATSLNDMGD	GGYT(0.003)MEEDLNAT(0.16)S(0.837)LNDMGDSVPKPR	GGY(-37.51)T(-24.94)MEEDLNAT(-7.18)S(7.18)LNDMGDS(-38.01)VPKPR	13	3	926.398	-1.5684				+
Tc00.1047053508479.270	hypothetical protein, conserved	57	Tc00.1047053508479.270	57	S	0.839286	7.17855	1.39584e-11	43.33	147.5			DEEEPVSLRGVKF	ADVVKS(0.161)RDEEEPVS(0.839)LR	ADVVKS(-7.18)RDEEEPVS(7.18)LR	14	2	954.957	-0.017459												+
Tc00.1047053509745.40	hypothetical protein, conserved	103	Tc00.1047053509745.40;Tc00.1047053510719.210	103;103	S	0.839286	10.1889	0.000129646	28.89	106.79	CK1	0.081	GAASGGSPTLKKG;GAASGGSPTLKKK	GAAGAAS(0.08)GGS(0.839)PT(0.08)LKK	GAAGAAS(-10.19)GGS(10.19)PT(-10.19)LKK	10	2	676.832	0.74379					+
Tc00.1047053504131.80	hypothetical protein, conserved	145	Tc00.1047053504131.80	145	S	0.839523	6.28632	0.0172092	39.97	61.194	CK2	0.058	DLHSAGSEDEDDA	GDT(0.32)DDLHS(0.84)AGS(0.84)EDEDDAT(0.001)MYDPTAVGGNSSGK	GDT(-6.29)DDLHS(6.29)AGS(6.29)EDEDDAT(-32.99)MY(-41.15)DPT(-44.59)AVGGNS(-48.75)S(-45.44)GK	11	3	1125.41	-0.62672													+
Tc00.1047053504131.80	hypothetical protein, conserved	142	Tc00.1047053504131.80	142	S	0.839774	6.28632	0.0172092	39.97	61.194			DTDDLHSAGSEDE	GDT(0.32)DDLHS(0.84)AGS(0.84)EDEDDAT(0.001)MYDPTAVGGNSSGK	GDT(-6.29)DDLHS(6.29)AGS(6.29)EDEDDAT(-32.99)MY(-41.15)DPT(-44.59)AVGGNS(-48.75)S(-45.44)GK	8	3	1125.41	-0.62672													+
Tc00.1047053503999.20	MCAK-like kinesin, putative	157	Tc00.1047053503999.20;Tc00.1047053509589.30	157	S	0.840422	7.90485	6.24049e-05	7.39	108.44	PKA/AKT	0.00111111	PSSRTVSRTTHAS	T(0.137)VS(0.84)RT(0.036)T(0.986)HAS(0.962)PIS(0.039)IAR	T(-7.9)VS(7.9)RT(-15.67)T(18.69)HAS(14.11)PIS(-14.11)IAR	3	2	918.894	-0.35375		+	+		+			+	+	+	+			+
Tc00.1047053508067.10	hypothetical protein, conserved	102	Tc00.1047053508067.10;Tc00.1047053510573.19	102	S	0.840961	7.3009	0.00316547	9.03	73.39	GSK3	0.081	RQLNLNSSRLSGA	QLNLNS(0.841)S(0.169)RLS(0.964)GAS(0.843)PT(0.183)NR	QLNLNS(7.3)S(-7.3)RLS(14.87)GAS(7.3)PT(-7.3)NR	6	3	685.62	0.16286		+	+		+	+			+	+	+			+
Tc00.1047053509267.110	hypothetical protein, conserved	11	Tc00.1047053509267.110;Tc00.1047053510031.70	11	S	0.841039	6.72587	0.0179476	27.42	53.752	CK1	0.081	SLPSDESEAHQQP	S(0.02)AES(0.287)LPS(0.852)DES(0.841)EAHQQPQPQKK	S(-17.84)AES(-6.73)LPS(6.98)DES(6.73)EAHQQPQPQKK	10	3	841.686	0.051227	+
Tc00.1047053508711.10	hypothetical protein, conserved	402	Tc00.1047053508711.10;Tc00.1047053509067.60	402;597	S	0.841051	7.44727	0.0197576	12.29	66.73			NARTGFSSSKISP;NVRTGFSSSKISP	T(0.003)GFS(0.841)S(0.153)S(0.048)KIS(0.955)PK	T(-24.79)GFS(7.45)S(-7.45)S(-13.4)KIS(13.4)PK	4	2	649.775	-0.43181		+
Tc00.1047053509179.160	hypothetical protein, conserved	205	Tc00.1047053509179.160;Tc00.1047053507047.100	205	S	0.841864	6.74821	4.44123e-07	32.59	88.124	CK2	0.058	IPSGTASEAESAF	GENRIPS(0.295)GT(0.848)AS(0.842)EAES(0.013)AFDFIS(0.001)SAAK	GENRIPS(-6.75)GT(6.75)AS(6.75)EAES(-19.14)AFDFIS(-34.1)S(-38.02)AAK	11	3	901.384	0.024177				+	+
Tc00.1047053508443.30	hypothetical protein, conserved	636	Tc00.1047053508443.30	636	S	0.842804	7.22717	6.04177e-05	10.72	66.859			VKNDTASTVKDEG	NDT(0.17)AS(0.843)T(0.987)VKDEGELES(1)GT(1)S(1)GEKEVEK	NDT(-7.23)AS(7.23)T(18.17)VKDEGELES(55.31)GT(58.12)S(58.08)GEKEVEK	5	3	1013.69	-0.31874	+			+			+
Tc00.1047053510761.70	ubiquitin hydrolase, putative|cysteine peptidase, Clan CA, family C19, putative	947	Tc00.1047053510761.70	947	S	0.843015	6.13186	2.09296e-14	27.66	141.14			EIQEVKSNSVHSF	S(0.843)NS(0.374)VHS(0.781)FPT(0.301)T(0.701)PVLPK	S(6.13)NS(-5.58)VHS(5.58)FPT(-4.44)T(4.44)PVLPK	1	3	617.589	-0.26957		+						+	+		+		+	+
Tc00.1047053508265.110	hypothetical protein, conserved	885	Tc00.1047053508265.110;Tc00.1047053506441.10	885	S	0.843086	8.61762	0.00756754	4.93	65.292			GYLYTPSPSFPT_	S(0.005)KGGY(0.994)LY(0.879)T(0.142)PS(0.843)PS(0.118)FPT(0.019)	S(-23.35)KGGY(23.35)LY(8.62)T(-8.62)PS(8.62)PS(-8.62)FPT(-16.74)	10	3	614.566	1.3232														+
Tc00.1047053507681.210	hypothetical protein, conserved	731	Tc00.1047053507681.210	731	S	0.843393	10.3225	5.7594e-05	47.88	145.18	CK2	0.058	IASTVQSRLELLQ	RIAS(0.078)T(0.078)VQS(0.843)R	RIAS(-10.32)T(-10.32)VQS(10.32)R	8	2	549.277	0.5528			+
Tc00.1047053506797.50	hypothetical protein, conserved	72	Tc00.1047053506797.50	72	S	0.843476	7.25248	1.46451e-21	34.54	155.4	CK1	0.081	RQESHDSTPGRPR	GRQES(0.988)HDS(0.843)T(0.169)PGRPR	GRQES(18.39)HDS(7.25)T(-7.25)PGRPR	8	4	435.681	-0.12883		+	+		+	+		+	+	+	+		+	+
Tc00.1047053507839.18	hypothetical protein, conserved	8	Tc00.1047053507839.18	8	S	0.844817	7.34246	7.70692e-06	39.07	78.627			SAETVSSGSAAGH	S(0.037)AET(0.094)VS(0.845)S(0.845)GS(0.845)AAGHT(0.334)GEETLMTAIPR	S(-20.23)AET(-14.35)VS(7.34)S(7.34)GS(7.34)AAGHT(-7.34)GEET(-48.55)LMT(-48.86)AIPR	7	3	914.697	-0.3775	+	+	+	+		+		+	+	+	+	+	+	+
Tc00.1047053510219.10	hypothetical protein, conserved	265	Tc00.1047053510219.10	265	S	0.845637	6.60683	0.000619767	6.52	87.563			SPEKSASRSPLEG	S(0.861)AS(0.846)RS(0.293)PLEGNIK	S(7.06)AS(6.61)RS(-6.61)PLEGNIK	3	2	709.807	0.092974					+
Tc00.1047053508831.66	hypothetical protein, conserved	303	Tc00.1047053508831.66;Tc00.1047053511671.130	303	S	0.846024	6.57577	0.00130149	25.68	98.917	GSK3	0.081	NPYGGGSSASSVV	HNPYGGGS(0.846)S(0.303)AS(0.875)S(0.967)VVET(0.008)	HNPY(-42.01)GGGS(6.58)S(-6.58)AS(7.58)S(13.86)VVET(-23.79)	8	2	894.799	-0.91533			+					+	+	+	+			+
Tc00.1047053510823.40	hypothetical protein, conserved	236	Tc00.1047053510823.40	236	S	0.846479	7.97037	2.29063e-10	42.2	104.95	PKA	0.042	RSLTRRSSSTHAI	RS(0.846)S(0.359)S(0.359)T(0.359)HAIS(0.065)S(0.012)FCEDPSVAAHLER	RS(7.97)S(0)S(0)T(0)HAIS(-7.97)S(-15.6)FCEDPS(-62.12)VAAHLER	2	4	676.786	-0.49623		+	+			+		+
Tc00.1047053508911.60	hypothetical protein, conserved	384	Tc00.1047053508911.60	384	S	0.847275	7.44727	3.87553e-13	13.93	131.77	PKA	0.042	NNFMRSSASRLSP	S(0.159)S(0.847)AS(0.995)RLS(0.999)PHT(1)PS(0.882)LS(0.118)ER	S(-7.45)S(7.45)AS(22.37)RLS(28.73)PHT(33.41)PS(8.8)LS(-8.8)ER	2	3	704.573	-0.27636		+	+					+	+	+	+		+	+
Tc00.1047053510323.20	hypothetical protein, conserved	671	Tc00.1047053510323.20	671	S	0.847632	8.16785	0.00220348	28.88	88.185	GSK3	0.081	FRREKRSMEHSLN	S(0.848)MEHS(0.129)LNEY(0.018)T(0.005)FHPR	S(8.17)MEHS(-8.17)LNEY(-16.76)T(-22.1)FHPR	1	3	609.922	-0.65277					+							+	+
Tc00.1047053504421.19	hypothetical protein, conserved	159	Tc00.1047053504421.19;Tc00.1047053503943.14	159	S	0.848398	7.05975	0.00169954	12.99	87.563	CK1	0.143	SSSFTGSFARQRR	WS(0.507)S(0.537)S(0.7)FT(0.409)GS(0.848)FAR	WS(-0.4)S(0.4)S(4.17)FT(-3.87)GS(7.06)FAR	8	2	736.738	-0.23294										+	+
Tc00.1047053504131.110	hypothetical protein, conserved	242	Tc00.1047053504131.110	242	S	0.849098	8.16342	6.93346e-08	14.25	101.68			AIDVSGSSSAIPS	EAEGNAIDVS(0.953)GS(0.849)S(0.165)S(0.033)AIPS(1)EHGF	EAEGNAIDVS(13.81)GS(8.16)S(-8.16)S(-16.06)AIPS(41.39)EHGF	12	2	1200.94	-0.1879													+	+
Tc00.1047053506635.30	hypothetical protein, conserved	285	Tc00.1047053506635.30	285	S	0.849567	9.66895	0.0148772	23.12	56.695	GSK3	0.081	DGTDTCSSNNSGA	T(0.025)T(0.02)DGT(0.029)DT(0.106)CS(0.85)S(0.974)NNS(0.989)GAVT(0.006)QLR	T(-17.16)T(-18.27)DGT(-16.58)DT(-9.67)CS(9.67)S(20.55)NNS(26.48)GAVT(-27.08)QLR	9	3	775.609	-0.41398													+	+
Tc00.1047053508445.90	hypothetical protein, conserved	45	Tc00.1047053508445.90;Tc00.1047053511715.90	45	S	0.850679	7.55644	2.47394e-09	27.95	81.18	WW GroupIV	0.0023175	EPLEPPSPYLPVV	LPS(1)WDQPALINWEPLEPPS(0.851)PY(0.149)LPVVQK	LPS(73.37)WDQPALINWEPLEPPS(7.56)PY(-7.56)LPVVQK	19	3	1091.86	1.2608												+
Tc00.1047053508547.160	hypothetical protein, conserved	86	Tc00.1047053508547.160	86	S	0.851287	10.5876	8.74306e-42	67.81	175.05			GSPTLESAKPFAF	RGS(0.074)PT(0.074)LES(0.851)AKPFAFR	RGS(-10.59)PT(-10.59)LES(10.59)AKPFAFR	8	2	872.433	-0.35856				+
Tc00.1047053508851.50	hypothetical protein, conserved	564	Tc00.1047053508851.50	564	S	0.851522	7.43791	1.62087e-21	48.29	105.77			QQPDPSSFTDPHL	VAAIVNVLEHALGYEQQPDPS(0.972)S(0.852)FT(0.177)DPHLVER	VAAIVNVLEHALGY(-51.72)EQQPDPS(14.62)S(7.44)FT(-7.44)DPHLVER	22	3	1197.89	1.1928	+	+	+	+		+	+					+	+	+
Tc00.1047053509267.110	hypothetical protein, conserved	8	Tc00.1047053509267.110;Tc00.1047053510031.70	8	S	0.851938	6.97652	0.0179476	27.42	53.752	CK1	0.081	SAESLPSDESEAH	S(0.02)AES(0.287)LPS(0.852)DES(0.841)EAHQQPQPQKK	S(-17.84)AES(-6.73)LPS(6.98)DES(6.73)EAHQQPQPQKK	7	3	841.686	0.051227	+			+
Tc00.1047053510001.20	hypothetical protein, conserved	56	Tc00.1047053510001.20;Tc00.1047053507529.20	56	S	0.851994	7.6065	0.00402903	32.16	70.049			GSGHNASNILLID	T(0.086)RENS(0.892)EGS(0.17)GHNAS(0.852)NILLIDPK	T(-10.35)RENS(10.35)EGS(-7.61)GHNAS(7.61)NILLIDPK	13	3	804.691	-0.10067			+							+			+	+
Tc00.1047053503819.10	hypothetical protein, conserved	178	Tc00.1047053503819.10	178	S	0.852671	10.83	0.000674308	31.13	108.77			PRHTESSNPSAVA	HT(0.006)ES(0.07)S(0.853)NPS(0.07)AVAAK	HT(-21.2)ES(-10.83)S(10.83)NPS(-10.83)AVAAK	5	2	689.804	0.20535												+
Tc00.1047053508067.10	hypothetical protein, conserved	103	Tc00.1047053508067.10;Tc00.1047053510573.19	103	S	0.853494	7.77441	0.00316547	9.03	73.39	NEK6	0.076	QLNLNSSRLSGAS	QLNLNS(0.146)S(0.853)RLS(0.978)GAS(0.858)PT(0.165)NR	QLNLNS(-7.77)S(7.77)RLS(15.96)GAS(7.77)PT(-7.77)NR	7	3	685.62	0.68033		+	+		+	+		+	+	+	+			+
Tc00.1047053508443.30	hypothetical protein, conserved	442	Tc00.1047053508443.30	442	S	0.855095	11.9061	0.000912905	34.11	98.456	PKA/AKT	0.00111111	RRMRSKSPTNATH	S(0.967)KS(0.855)PT(0.069)NAT(0.061)HGS(0.013)S(0.019)EAS(0.017)K	S(22.45)KS(11.91)PT(-11.91)NAT(-12.51)HGS(-22.08)S(-19.02)EAS(-19.85)K	3	3	583.568	-0.015718			+		+	+		+
Tc00.1047053507601.10	phosphoprotein phosphatase, putative	8	Tc00.1047053507601.10;Tc00.1047053449247.4	8	S	0.855425	7.71731	1.94955e-52	41.78	161.05	CK1	0.081	DPPSVPSSPQAPP	MDPPS(0.999)VPS(0.855)S(0.146)PQAPPEITPPGMSHSFR	MDPPS(29)VPS(7.72)S(-7.72)PQAPPEIT(-41.51)PPGMS(-62.22)HS(-66.11)FR	8	3	983.418	0.23696	+		+				+	+			+	+	+	+
Tc00.1047053510155.50	hypothetical protein, conserved	337	Tc00.1047053510155.50;Tc00.1047053511585.50	337	S	0.855657	7.72903	0.0136636	32.73	61.011	CAMK2	0.042	KAVRHHSTLPALH	HHS(0.856)T(0.144)LPALHVAALAENDRK	HHS(7.73)T(-7.73)LPALHVAALAENDRK	3	5	432.82	-0.37093													+
Tc00.1047053511277.340	hypothetical protein, conserved	269	Tc00.1047053511277.340	269	S	0.856063	7.72227	0.00616078	5.08	68.811	CK1	0.143	VRTTESSSDGFRW	AVRT(1)T(0.998)ES(0.998)S(0.856)S(0.148)DGFRWPADER	AVRT(37.97)T(26.29)ES(26.29)S(7.72)S(-7.72)DGFRWPADER	8	3	829.632	-0.23609					+						+		+	+
Tc00.1047053503813.10	hypothetical protein, conserved	425	Tc00.1047053503813.10	425	S	0.856538	7.25542	0.0047464	12.66	73.623	CK1	0.081	SPPSSSSSLDNDG	NPAS(0.999)PPS(0.971)S(0.971)S(0.237)S(0.857)S(0.965)LDNDGWTNV	NPAS(31.06)PPS(14.2)S(14.2)S(-7.26)S(7.26)S(13.33)LDNDGWT(-58.47)NV	10	2	1216.36	-0.05753									+
Tc00.1047053507681.210	hypothetical protein, conserved	699	Tc00.1047053507681.210	699	S	0.857754	7.89211	6.8961e-27	43.31	129.42			ASRNKSSESSTCG	NKS(0.14)S(0.858)ES(0.501)S(0.501)T(0.501)CGGS(0.501)QVLGFVPEPALVGAPR	NKS(-7.89)S(7.89)ES(0)S(0)T(0)CGGS(0)QVLGFVPEPALVGAPR	4	3	1024.44	-0.44045		+	+		+			+	+		+		+	+
Tc00.1047053508461.550	hypothetical protein, conserved	316	Tc00.1047053508461.550	316	S	0.85808	7.86313	0.00402903	11	70.049			EPEDVSSILPKEE	SALVPSAS(0.001)REEPEDVS(0.14)S(0.858)ILPK	S(-62.45)ALVPS(-34.6)AS(-28.29)REEPEDVS(-7.86)S(7.86)ILPK	17	3	764.377	0.058328											+
Tc00.1047053506855.360	hypothetical protein, conserved	481	Tc00.1047053506855.360	481	S	0.858969	7.8391	0.0119765	4.23	63.271	CK1	0.143	TATGQRSSLFQSQ	S(0.859)S(0.143)LFQS(0.999)QRLPS(1)GDGK	S(7.84)S(-7.84)LFQS(27.76)QRLPS(42)GDGK	1	3	616.244	0.095835			+		+				+					+
Tc00.1047053504069.120	amino acid transporter, putative	39	Tc00.1047053504069.120	39	S	0.859206	7.99447	4.19712e-21	20.35	109.84			ERDGTRSEDYLPS	DGT(0.137)RS(0.859)EDY(0.012)LPS(0.996)S(0.996)ELDLT(1)PQEDDEASEEVR	DGT(-7.99)RS(7.99)EDY(-23.15)LPS(23.98)S(23.98)ELDLT(45.22)PQEDDEAS(-45.22)EEVR	5	3	1201.44	0.16847	+		+	+										+
Tc00.1047053504105.130	calcium channel protein, putative	32	Tc00.1047053504105.130	32	S	0.860696	8.31676	1.46145e-06	23.25	126.08	GSK3	0.081	PASGSQSNTSSRV	LPAS(0.232)GS(0.874)QS(0.861)NT(0.519)S(0.428)S(0.085)R	LPAS(-8.32)GS(8.32)QS(8.32)NT(0.89)S(-0.89)S(-8.32)R	8	2	766.265	-0.19743												+
Tc00.1047053510219.10	hypothetical protein, conserved	263	Tc00.1047053510219.10	263	S	0.861048	7.06361	0.000619767	6.52	87.563	GSK3	0.081	QISPEKSASRSPL	S(0.861)AS(0.846)RS(0.293)PLEGNIK	S(7.06)AS(6.61)RS(-6.61)PLEGNIK	1	2	709.807	0.092974		+			+
Tc00.1047053503415.30	hypothetical protein, conserved	599	Tc00.1047053503415.30;Tc00.1047053508811.30	599	S	0.861379	6.34445	2.1524e-06	19.7	96.72			LPKHSFSSSIGPE	HS(0.99)FS(0.861)S(0.57)S(0.507)IGPEQT(0.024)S(0.024)T(0.023)QGANPVHR	HS(20.52)FS(6.34)S(0.66)S(-0.66)IGPEQT(-17.36)S(-17.36)T(-17.36)QGANPVHR	4	3	855.338	-0.029924		+	+						+					+
Tc00.1047053507611.10	retrotransposon hot spot (RHS) protein, putative	32	Tc00.1047053507611.10	32	S	0.862381	8.1176	0.000735452	40.23	78.282	PKA/AKT	0.001764	RRLRLESNSDTDQ	LRLES(0.862)NS(0.133)DT(0.005)DQPAATR	LRLES(8.12)NS(-8.12)DT(-22.75)DQPAAT(-49.49)R	5	3	618.618	0.41842			+
Tc00.1047053508295.40	mucin-associated surface protein (MASP), putative	374	Tc00.1047053508295.40;Tc00.1047053509525.390;Tc00.1047053508365.200;Tc00.1047053509525.230;Tc00.1047053509527.80;Tc00.1047053506409.90	374	S	0.862423	8.44037	0.00452574	11.17	64.892	GSK3	0.081	YDTVSQSAGSSTA	Y(0.002)DT(0.006)VS(0.127)QS(0.862)AGS(0.403)S(0.329)T(0.27)APT(0.001)T(0.001)NNKTR	Y(-27.65)DT(-21.91)VS(-8.44)QS(8.44)AGS(0.9)S(-0.9)T(-1.77)APT(-27.81)T(-28.32)NNKT(-30.26)R	7	2	1173.49	0.168	+	+	+		+	+	+		+	+	+	+	+	+
Tc00.1047053508479.180	hypothetical protein, conserved	144	Tc00.1047053508479.180	144	S	0.862716	7.98247	2.62867e-76	70.91	199.27			SDDGDTSPAPRIF	GAMEGDKS(1)DDGDT(0.137)S(0.863)PAPR	GAMEGDKS(55.44)DDGDT(-7.98)S(7.98)PAPR	14	2	983.35	-0.98907	+			+
Tc00.1047053505071.60	protein kinase, putative	170	Tc00.1047053505071.60;Tc00.1047053511395.60	170	S	0.862845	8.02866	0.000515623	13.21	84.839	CK1	0.081	KTKSPFSSPLLPA	T(0.17)KS(0.826)PFS(0.863)S(0.141)PLLPASQHFLAK	T(-6.9)KS(6.9)PFS(8.03)S(-8.03)PLLPAS(-41.49)QHFLAK	6	3	739.357	-0.22262												+	+	+
Tc00.1047053511863.30	hypothetical protein, conserved	100	Tc00.1047053511863.30	100	S	0.863722	8.05811	4.44123e-07	24.91	88.124	CK1	0.081	IADSPSSFNIETV	S(0.006)S(0.005)IADS(0.967)PS(0.154)S(0.864)FNIET(0.004)VSEPATLHGDR	S(-22.25)S(-23.23)IADS(15.81)PS(-8.06)S(8.06)FNIET(-23.23)VS(-49.47)EPAT(-65.4)LHGDR	9	3	926.395	0.021802												+
Tc00.1047053509647.130	hypothetical protein, conserved	91	Tc00.1047053509647.130	91	S	0.865952	7.37193	0.00610113	23.71	56.132	GSK3	0.081	DVKQAASNSPSKQ	QAAS(0.866)NS(0.268)PS(0.866)KQELDDEGNPLLLPNGDWVR	QAAS(7.37)NS(-7.37)PS(7.37)KQELDDEGNPLLLPNGDWVR	4	3	1070.81	-0.14248	+		+	+			+		+				+	+
Tc00.1047053511719.41	hypothetical protein, conserved	79	Tc00.1047053511719.41	79	S	0.867451	7.46041	0.0291334	7.25	53.825	CK1	0.081	HHASSVSSLVAEK	LVT(0.284)S(0.322)AS(0.42)HHAS(0.9)S(0.909)VS(0.867)S(0.297)LVAEK	LVT(-2.18)S(-1.47)AS(1.47)HHAS(10.45)S(10.45)VS(7.46)S(-7.46)LVAEK	13	3	743.959	-0.36916			+		+				+		+		+	+
Tc00.1047053509979.30	hypothetical protein, conserved	1550	Tc00.1047053509979.30	1550	S	0.868057	8.18156	1.946e-21	39.98	173.12	CK1	0.143	RNSILSSDENRSG	RNS(1)ILS(0.132)S(0.868)DENR	RNS(49.1)ILS(-8.18)S(8.18)DENR	7	2	725.79	-0.56671								+
Tc00.1047053506859.180	hypothetical protein, conserved	12	Tc00.1047053506859.180	12	S	0.868227	8.20039	0.00140382	43	87.563	CAMK2	0.042	ETQRQESGSPKEL	QES(0.868)GS(0.131)PKELAGTR	QES(8.2)GS(-8.2)PKELAGT(-33.66)R	3	2	720.33	-0.24878				+
Tc00.1047053511367.350	hypothetical protein, conserved	639	Tc00.1047053511367.350	639	S	0.86898	8.79706	0.000885769	14.52	78.936	CK1	0.081	LYMSTGSGRSSGM	LYMS(0.024)T(0.139)GS(0.869)GRS(0.995)S(0.971)GMAAS(0.001)R	LY(-51.61)MS(-17.16)T(-8.8)GS(8.8)GRS(25.06)S(15.94)GMAAS(-32.49)R	7	3	653.569	-1.5551			+					+	+	+				+
Tc00.1047053511277.180	hypothetical protein, conserved	275	Tc00.1047053511277.180	275	S	0.87004	9.04058	0.00592367	6.49	71.352	CK1	0.081	DTHSSSSSPLKKV	SDT(0.007)HS(0.093)S(0.111)S(0.804)S(0.87)S(0.116)PLKK	S(-39.01)DT(-22.56)HS(-10.08)S(-9.04)S(9.04)S(9.04)S(-9.04)PLKK	8	3	507.539	-0.7167	+		+	+
Tc00.1047053510735.90	hypothetical protein, conserved	810	Tc00.1047053506147.110;Tc00.1047053510735.90	810;810	S	0.870394	8.23366	8.41412e-06	22.01	95.814			DEIAAISGSVRST	LQDEIAAIS(0.87)GS(0.14)VRS(0.494)T(0.494)PNGY(0.002)IK	LQDEIAAIS(8.23)GS(-8.23)VRS(0)T(0)PNGY(-24.53)IK	9	3	793.705	-1.7961	+											+	+
Tc00.1047053506041.60	hypothetical protein, conserved	858	Tc00.1047053506041.60	858	S	0.870868	8.17278	0.0020711	16.83	95.697	CK1	0.143	NKSAKFSTSSPKS	SAKFS(0.871)T(0.225)S(0.832)S(0.071)PK	S(-62.19)AKFS(8.17)T(-8.17)S(8.17)S(-11.49)PK	5	2	600.241	-0.23556												+
Tc00.1047053511749.9	hypothetical protein, conserved	1322	Tc00.1047053511749.9	1322	S	0.871317	8.47203	0.000299256	29.35	62.992			PDAVENSTSSESN	WAVLSPAEDPDAVENS(0.871)T(0.136)S(0.15)S(0.583)ES(0.851)NT(0.408)RK	WAVLS(-75.33)PAEDPDAVENS(8.47)T(-8.47)S(-8.47)S(1.34)ES(8.47)NT(-1.34)RK	16	3	977.389	-0.64393											+		+
Tc00.1047053506681.40	hypothetical protein, conserved	305	Tc00.1047053506681.40	305	S	0.871355	8.93947	3.67587e-45	62.94	141.35	GSK3	0.081	EELDAESSTTSIT	SLSNSVVLSFLEGIMEELDAES(0.871)S(0.111)T(0.015)T(0.002)SITNER	S(-118.37)LS(-119.24)NS(-119.24)VVLS(-103.04)FLEGIMEELDAES(8.94)S(-8.94)T(-17.65)T(-26.13)S(-34.38)IT(-51.21)NER	22	3	1146.87	-0.043125												+
Tc00.1047053510769.30	hypothetical protein, conserved	578	Tc00.1047053510769.30;Tc00.1047053506241.200	578	S	0.8717	10.4656	7.45071e-35	28.72	160.56			PSRTPSSVSSESD	T(0.078)PS(0.05)S(0.872)VS(1)S(1)ES(1)DIDDDVVDK	T(-10.47)PS(-12.42)S(10.47)VS(49.52)S(83.84)ES(88.33)DIDDDVVDK	4	2	1107.86	-0.011178					+		+
Tc00.1047053509733.60	hypothetical protein	142	Tc00.1047053509599.60;Tc00.1047053509733.60	142;142	S	0.872216	7.73971	2.16976e-11	38.08	91.193			DTFENASRSPYVA	ET(0.001)IDT(0.001)FENAS(0.872)RS(0.252)PY(0.874)VAPLIISDNEWPFK	ET(-29.27)IDT(-29.27)FENAS(7.74)RS(-7.74)PY(7.74)VAPLIIS(-68.08)DNEWPFK	10	3	1133.85	-0.12164							+
Tc00.1047053508569.90	hypothetical protein, conserved	125	Tc00.1047053508569.90	125	S	0.872333	8.76218	1.82994e-05	39.84	111.24	PKA/AKT	0.00111111	RRSRSPSSSSSSS	S(0.608)RS(0.441)PS(0.872)S(0.029)S(0.01)S(0.022)S(0.014)S(0.001)S(0.003)VASR	S(1.43)RS(-1.43)PS(8.76)S(-16.98)S(-21.12)S(-15.32)S(-16.97)S(-29.87)S(-24.72)VAS(-41.75)R	5	3	543.549	-0.62099											+	+	+	+
Tc00.1047053507511.30	RNA guanylyltransferase, putative	35	Tc00.1047053507511.30	35	S	0.872432	8.19287	6.25381e-46	23.32	168.56	Polo box	0.00405	LSNEASSPSAKRP	T(0.548)GS(0.452)NAVGEEELS(0.992)NEAS(0.97)S(0.872)PS(0.166)AK	T(0.85)GS(-0.85)NAVGEEELS(20.43)NEAS(14.44)S(8.19)PS(-8.19)AK	17	3	795.272	-0.52886											+		+
Tc00.1047053509049.30	hypothetical protein, conserved	614	Tc00.1047053509049.30	614	S	0.873007	8.37465	0.000159778	26.48	86.8	PKA	0.042	KNFPRRSSGTSEP	RS(0.873)S(0.376)GT(0.376)S(0.376)EPENTDVAPNNSTGAK	RS(8.37)S(0)GT(0)S(0)EPENT(-31.33)DVAPNNS(-68.03)T(-68.03)GAK	2	3	793.655	-0.49231							+
Tc00.1047053511323.60	hypothetical protein, conserved	179	Tc00.1047053511323.60;Tc00.1047053506513.180	179	S	0.873016	7.69008	0.00156862	24.4	81.365			LHKVSLSSDLPRG	VPIVPLEDLHKVS(0.254)LS(0.873)S(0.873)DLPR	VPIVPLEDLHKVS(-7.69)LS(7.69)S(7.69)DLPR	15	4	594.301	-0.23558		+	+								+		+	+
Tc00.1047053508027.40	folate/pteridine transporter, putative	614	Tc00.1047053508027.40;Tc00.1047053505945.90;Tc00.1047053506149.10;Tc00.1047053511575.130	614;622	S	0.873739	7.86182	5.23853e-34	35.05	165.93	CK2	0.058	GSRESLSAQEPVL	VEGS(0.228)RES(0.898)LS(0.874)AQEPVLK	VEGS(-7.86)RES(8.79)LS(7.86)AQEPVLK	9	3	630.287	-0.076331			+			+						+		+
Tc00.1047053508067.10	hypothetical protein, conserved	109	Tc00.1047053508067.10;Tc00.1047053510573.19	109	S	0.874223	8.35955	0.00988576	27.63	67.165	CK1	0.081	SRLSGASPTNREV	QLNLNSS(0.001)RLS(0.983)GAS(0.874)PT(0.141)NR	QLNLNS(-36.3)S(-30.61)RLS(17.31)GAS(8.36)PT(-8.36)NR	13	3	658.965	-0.031411			+		+	+
Tc00.1047053503715.10	splicing factor TSR1, putative	4	Tc00.1047053503715.10;Tc00.1047053509607.30	4	S	0.875156	8.45098	4.18238e-18	16.84	150.35			___MSESRSGDSV	S(0.126)ES(0.875)RS(0.999)GDS(1)VEEPPR	S(-8.45)ES(8.45)RS(28.46)GDS(68.47)VEEPPR	3	2	907.308	-0.32597							+					+
Tc00.1047053509695.50	katanin, putative	314	Tc00.1047053509695.50;Tc00.1047053509967.70	314	S	0.875383	8.4739	8.12769e-07	35.54	128.36	PKA	0.042	RLYGRPSSLTVSP	LYGRPS(0.875)S(0.125)LT(0.021)VS(0.979)PK	LY(-48.54)GRPS(8.47)S(-8.47)LT(-16.81)VS(16.81)PK	6	2	782.862	-0.49842	+						+			+		+
Tc00.1047053503813.10	hypothetical protein, conserved	424	Tc00.1047053503813.10	424	S	0.876668	5.21197	0.0047464	12.66	73.623			ASPPSSSSSLDND	NPAS(0.981)PPS(0.986)S(0.878)S(0.877)S(0.648)S(0.602)LDNDGWT(0.028)NV	NPAS(16.8)PPS(16.98)S(5.21)S(5.21)S(0.49)S(-0.49)LDNDGWT(-16.8)NV	9	3	811.245	-1.0808									+
Tc00.1047053422189.20	leucine-rich repeat protein, putative	229	Tc00.1047053422189.20;Tc00.1047053506229.40;Tc00.1047053511573.10	229	S	0.87763	9.64528	5.39186e-06	23.78	110.18	WW GroupIV	0.0023175	SSVKPSSPSS___	LAEYDALHSSVKPS(0.011)S(0.878)PS(0.095)S(0.016)	LAEY(-104.62)DALHS(-66.8)S(-59.84)VKPS(-18.94)S(9.65)PS(-9.65)S(-17.41)	15	2	977.943	0.042283					+
Tc00.1047053509589.50	hypothetical protein, conserved	183	Tc00.1047053509589.50;Tc00.1047053503999.40	183	S	0.878173	8.57837	0.0010827	20.66	77.829			SDDPDRSTEVVGQ	S(1)RGS(1)DDPDRS(0.878)T(0.122)EVVGQR	S(63.42)RGS(55.9)DDPDRS(8.58)T(-8.58)EVVGQR	10	3	700.931	-0.32687		+	+			+	+		+	+	+		+	+
Tc00.1047053508879.220	hypothetical protein, conserved	313	Tc00.1047053508879.220	313	S	0.878179	10.166	0.00181501	14.12	73.39	GSK3	0.081	DAQYSCSLSQSRT	DAQY(0.005)S(0.055)CS(0.878)LS(0.969)QS(0.976)RT(0.117)GGDLGALPK	DAQY(-26.85)S(-13.57)CS(10.17)LS(16.86)QS(16.86)RT(-10.17)GGDLGALPK	7	3	851.004	-0.88987											+		+	+
Tc00.1047053507559.100	hypothetical protein, conserved	563	Tc00.1047053507559.100;Tc00.1047053510303.30	563	S	0.878399	7.64472	0.00247276	12.31	78.996	CK1	0.081	TVESLSSLFRQHA	QDPTVES(0.829)LS(0.293)S(0.878)LFR	QDPT(-43.24)VES(6.15)LS(-6.15)S(7.64)LFR	10	2	819.844	1.2583												+
Tc00.1047053508533.10	hypothetical protein, conserved	2138	Tc00.1047053404001.20;Tc00.1047053508533.10	1655;2138	S	0.878534	8.58671	0.00873961	15.96	82.625			AKGASTSHLAKRP	GAS(0.999)T(0.123)S(0.879)HLAK	GAS(28.35)T(-8.59)S(8.59)HLAK	5	2	516.202	0.15328				+	+
Tc00.1047053504105.130	calcium channel protein, putative	35	Tc00.1047053504105.130	35	S	0.87858	8.69666	1.46145e-06	23.25	126.08	CK1	0.081	GSQSNTSSRVIIG	LPASGS(0.999)QS(0.003)NT(0.119)S(0.879)SR	LPAS(-34.68)GS(34.68)QS(-25.7)NT(-8.7)S(8.7)S(-33)R	11	2	726.282	-0.25936											+	+
Tc00.1047053504105.130	calcium channel protein, putative	263	Tc00.1047053504105.130	263	S	0.878722	7.09422	7.76739e-05	13.85	73.616	CK1	0.081	EDDSFFSSGSSVL	LAEY(0.008)T(0.022)EDDS(0.879)FFS(0.879)S(0.437)GS(0.887)S(0.887)VLEEDPRR	LAEY(-26.24)T(-20.23)EDDS(7.09)FFS(7.09)S(-7.09)GS(7.09)S(7.09)VLEEDPRR	12	3	1019.37	-0.82374		+	+			+			+		+		+	+
Tc00.1047053508879.10	hypothetical protein, conserved	405	Tc00.1047053508879.10;Tc00.1047053508215.10	405	S	0.879103	8.77556	5.0167e-26	30.78	124.77	Polo box	0.00405	PSLSLSSPMVTIA	NQVSEPPPSLS(0.003)LS(0.118)S(0.879)PMVT(0.001)IAS(0.946)PT(0.604)S(0.45)ELWR	NQVS(-72.24)EPPPS(-41.32)LS(-25.57)LS(-8.78)S(8.78)PMVT(-33.58)IAS(10.13)PT(1.44)S(-1.44)ELWR	14	3	1084.14	0.35121	+
Tc00.1047053509607.20	hypothetical protein, conserved	111	Tc00.1047053509607.20	111	S	0.87946	9.27262	0.005027	14.62	69.159	CK1	0.081	EGQSFSSSHSRGH	VMEPIEGQS(0.013)FS(0.109)S(0.879)S(0.91)HS(0.089)R	VMEPIEGQS(-18.82)FS(-9.27)S(9.27)S(10.37)HS(-10.37)R	12	2	969.379	-0.92383		+
Tc00.1047053509647.130	hypothetical protein, conserved	95	Tc00.1047053509647.130	95	S	0.88015	5.64888	0.00610113	23.71	56.132	CK2	0.058	AASNSPSKQELDD	QAAS(0.56)NS(0.56)PS(0.88)KQELDDEGNPLLLPNGDWVR	QAAS(0)NS(0)PS(5.65)KQELDDEGNPLLLPNGDWVR	8	3	1070.81	-0.94498	+		+	+			+		+				+	+
Tc00.1047053422189.20	leucine-rich repeat protein, putative	223	Tc00.1047053422189.20;Tc00.1047053506229.40;Tc00.1047053511573.10	223	S	0.880549	8.67883	8.66445e-40	33.76	167.05			EYDALHSSVKPSS	LAEYDALHS(0.881)S(0.119)VKPS(0.012)S(0.988)PSS	LAEY(-77.31)DALHS(8.68)S(-8.68)VKPS(-19.34)S(19.34)PS(-45.01)S(-45.01)	9	2	1017.93	-0.17567												+
Tc00.1047053510657.220	hypothetical protein, conserved	135	Tc00.1047053510657.220;Tc00.1047053510747.34	135	S	0.880853	10.4594	0.0233055	26.04	63.718	CK1	0.081	HAPSLSSLGSCQN	NNNFS(0.003)APAS(0.027)GAPVS(0.072)T(0.046)FHAPS(0.475)LS(0.475)S(0.881)LGS(0.541)CQNS(0.48)PAR	NNNFS(-27.18)APAS(-15.19)GAPVS(-10.46)T(-15.19)FHAPS(0)LS(0)S(10.46)LGS(0.6)CQNS(-0.6)PAR	23	3	1190.82	-0.41556											+		+	+
Tc00.1047053507639.60	hypothetical protein, conserved	77	Tc00.1047053507639.60;Tc00.1047053503781.50	77	S	0.880951	11.0712	0.0107588	15.45	59.458	CK1	0.081	SRLSSSSLQGGAV	RQS(0.957)AS(0.08)RLS(0.752)S(0.224)S(0.107)S(0.881)LQGGAVAGK	RQS(15.23)AS(-12.43)RLS(6.37)S(-6.37)S(-11.76)S(11.07)LQGGAVAGK	11	3	729.65	-0.56372				+							+		+
Tc00.1047053510435.30	hypothetical protein, conserved	355	Tc00.1047053510435.30;Tc00.1047053511545.180	355	S	0.881353	5.23065	0.0032028	35.83	56.931	CK1	0.143	VNSDSMSSVFEEL	GGHLAS(0.626)VNS(0.626)DS(0.896)MS(0.881)S(0.949)VFEELY(0.02)AMGEEY(0.002)R	GGHLAS(0)VNS(0)DS(5.72)MS(5.23)S(9.39)VFEELY(-20.57)AMGEEY(-32.4)R	13	3	1095.73	-0.22045			+						+
Tc00.1047053511633.79	microtubule-associated protein, putative	970	Tc00.1047053511633.79	970	S	0.881832	8.08032	8.82755e-10	46.53	128.36			ACFGKSSSEVFES	ACFGKS(0.878)S(0.882)S(0.241)EVFESNFQTPLK	ACFGKS(7.93)S(8.08)S(-7.93)EVFES(-47.66)NFQT(-63.33)PLK	7	3	808.339	0.21772											+		+
Tc00.1047053506637.10	hypothetical protein, conserved	25	Tc00.1047053506637.10	25	S	0.881944	6.13366	4.00503e-07	17.47	77.051			RSCPSTSLWSVES	RS(0.055)CPS(0.566)T(0.62)S(0.882)LWS(0.882)VES(0.995)VCGNS(0.995)VVPDILS(0.005)R	RS(-12.96)CPS(-0.63)T(0.63)S(6.13)LWS(6.13)VES(21.13)VCGNS(23.7)VVPDILS(-23.7)R	7	3	1098.08	-0.48061											+
Tc00.1047053511319.20	hypothetical protein, conserved	771	Tc00.1047053511319.20	771	S	0.882501	8.69123	4.33371e-05	37.3	97.997	PKA	0.042	PVTPRSSRGKGAK	QWMFQQGANS(1)LPVT(0.987)PRS(0.131)S(0.883)R	QWMFQQGANS(67.69)LPVT(18.18)PRS(-8.69)S(8.69)R	18	3	810.667	-0.38817	+	+	+		+	+	+	+	+	+	+
Tc00.1047053508899.20	hypothetical protein, conserved	2867	Tc00.1047053508899.20	2867	S	0.88289	8.02866	0.00201861	12.11	82.056	CK1	0.081	GTESTLSTASVQR	GT(0.361)ES(0.618)T(0.027)LS(0.883)T(0.3)AS(0.811)VQRK	GT(-2.39)ES(2.39)T(-14.63)LS(8.03)T(-5.75)AS(5.75)VQRK	7	2	852.836	-0.38754											+		+
Tc00.1047053503975.50	hypothetical protein, conserved	167	Tc00.1047053503975.50	167	S	0.884244	8.8303	1.1131e-107	42.66	208.3			GSFFGSSRNIMGP	GLPGSVYGMEGGNPGS(1)FFGS(0.116)S(0.884)R	GLPGS(-143.03)VY(-148.69)GMEGGNPGS(103.17)FFGS(-8.83)S(8.83)R	21	2	1160.46	-0.57002						+
Tc00.1047053510735.90	hypothetical protein, conserved	812	Tc00.1047053506147.110;Tc00.1047053510735.90	812;812	S	0.885391	8.93947	8.41412e-06	22.01	95.814			IAAISGSVRSTPN	LQDEIAAIS(0.113)GS(0.885)VRS(0.497)T(0.497)PNGY(0.007)IK	LQDEIAAIS(-8.94)GS(8.94)VRS(0)T(0)PNGY(-18.8)IK	11	3	793.705	-0.58254	+						+					+
Tc00.1047053511277.290	aconitase, putative	6	Tc00.1047053511277.290	6	S	0.885794	8.35955	0.00164361	21.39	75.962	PKA/AKT	0.00111111	_MFRSTSASRTGN	S(0.031)T(0.025)S(0.886)AS(0.529)RT(0.529)GNPQLNPFIK	S(-15.19)T(-16.26)S(8.36)AS(0)RT(0)GNPQLNPFIK	3	3	659.966	-0.039866			+		+				+		+			+
Tc00.1047053508443.30	hypothetical protein, conserved	139	Tc00.1047053508443.30;Tc00.1047053509157.90	139	S	0.886064	9.20819	1.901e-44	48.78	177.71	PKD	0.020748	EVLKSISTLSTIY	S(0.107)IS(0.886)T(0.007)LS(0.964)T(0.036)IYGDDTTPR	S(-9.21)IS(9.21)T(-20.82)LS(14.29)T(-14.29)IY(-68.39)GDDT(-118.62)T(-139.65)PR	3	2	943.895	-0.28586												+	+	+
Tc00.1047053503861.10	retrotransposon hot spot (RHS) protein, putative	17	Tc00.1047053503861.10	17	S	0.886382	8.84187	9.40082e-12	35.81	108.03	GSK3	0.081	GNVESQSSNVSQG	SGRPEEGLYGNVES(0.13)QS(0.886)S(0.984)NVS(1)QGGR	S(-86.79)GRPEEGLY(-48.42)GNVES(-8.84)QS(8.84)S(17.39)NVS(33.55)QGGR	16	3	926.026	-0.39332		+	+		+	+		+	+					+
Tc00.1047053511297.30	hypothetical protein, conserved	141	Tc00.1047053511297.30	141	S	0.886746	11.4932	0.000102376	19.21	107.46	NEK6	0.076	TDVLSSSSTSLSG	TDVLS(0.021)S(0.081)S(0.887)S(0.173)T(0.124)S(0.713)LS(0.001)GRK	T(-59.59)DVLS(-16.06)S(-11.49)S(11.49)S(-6.33)T(-8.1)S(6.33)LS(-31.12)GRK	7	2	842.863	-0.35215											+	+
Tc00.1047053511867.130	hypothetical protein, conserved	314	Tc00.1047053511867.130	314	S	0.886792	8.93947	0.0112201	16.2	68.222	WW GroupIV	0.0023175	EFVSPNSPKKSLL	IGQEFVS(0.113)PNS(0.887)PKK	IGQEFVS(-8.94)PNS(8.94)PKK	10	2	755.869	0.15931		+
Tc00.1047053506777.110	hypothetical protein, conserved	378	Tc00.1047053506777.110;Tc00.1047053504113.20	378	S	0.886813	8.34361	0.000963518	5.88	79.585	CK1	0.081	KTASANSSTSTPL	T(0.572)AS(0.428)ANS(0.887)S(0.318)T(0.896)S(0.791)T(0.105)PLT(0.003)AR	T(1.3)AS(-1.3)ANS(8.34)S(-7.12)T(8.34)S(7.12)T(-9.54)PLT(-27.67)AR	6	2	892.801	-1.0151													+
Tc00.1047053508153.300	hypothetical protein, conserved	85	Tc00.1047053508153.300;Tc00.1047053510323.20	85;85	S	0.887468	9.81097	8.33794e-26	51.01	143.35			GEPGGSSSHTPKA	DIASLAAPAGEPGGS(0.977)S(0.887)S(0.113)HT(0.023)PK	DIAS(-86.47)LAAPAGEPGGS(19.09)S(9.81)S(-9.81)HT(-19.09)PK	16	3	703.968	-0.2803	+		+	+		+	+	+	+	+				+
Tc00.1047053507049.179	hypothetical protein, conserved	276	Tc00.1047053507049.179	276	S	0.887567	5.71727	0.0122947	38.61	66.73			GVPNSRSASTFSA	GVPNS(0.948)RS(0.888)AS(0.579)T(0.579)FS(0.755)AAT(0.244)FS(0.007)R	GVPNS(10.95)RS(5.72)AS(0)T(0)FS(5.3)AAT(-5.3)FS(-22.73)R	7	3	721.596	-0.082077											+		+
Tc00.1047053504769.70	hypothetical protein, conserved	406	Tc00.1047053504769.70;Tc00.1047053503647.9	406	S	0.889422	9.57616	1.07365e-06	33.84	133.79			FSPTHFSKDIFAP	DKFS(0.098)PT(0.013)HFS(0.889)K	DKFS(-9.58)PT(-18.52)HFS(9.58)K	9	2	637.284	-0.2056		+
Tc00.1047053506529.380	serine/threonine protein phosphatase, putative	920	Tc00.1047053506529.380;Tc00.1047053510889.80	920	S	0.889611	9.06578	0.00248207	20.11	102.8	CK1	0.081	KNSSFSSMCK___	NS(0.004)S(0.996)FS(0.11)S(0.89)MCK	NS(-24.26)S(24.26)FS(-9.07)S(9.07)MCK	6	2	604.182	-0.18324		+	+		+	+		+	+	+	+		+	+
Tc00.1047053503999.20	MCAK-like kinesin, putative	121	Tc00.1047053503999.20	121	S	0.889929	8.76218	0.0268527	7.14	62.096	CK2	0.058	AENENSSLYEIKQ	AENENS(0.172)S(0.89)LY(0.938)EIK	AENENS(-8.76)S(8.76)LY(11.24)EIK	7	2	778.799	0.12659													+	+
Tc00.1047053511247.9	hypothetical protein, conserved	112	Tc00.1047053511247.9;Tc00.1047053506657.88	112	S	0.889986	9.54677	3.35663e-11	30.38	146.92	CK1	0.081	RATSVLSSSSQRY	ATSVLS(0.89)S(0.099)S(0.012)S(0.999)QR	AT(-91.48)S(-72.53)VLS(9.55)S(-9.55)S(-18.99)S(33.45)QR	6	2	641.757	-0.376		+	+	+	+				+			+
Tc00.1047053511725.160	hypothetical protein, conserved	861	Tc00.1047053511725.160	861	S	0.890213	9.57616	2.38709e-10	50.35	119.22	PKA/AKT	0.00111111	PATRRSSGTNIAS	RS(0.012)S(0.89)GT(0.098)NIASTLAPSTSNSTK	RS(-18.84)S(9.58)GT(-9.58)NIAS(-52.58)T(-60.13)LAPS(-86.39)T(-91.85)S(-91.85)NS(-86.39)T(-91.85)K	3	2	1030.49	-0.58766		+
Tc00.1047053508411.30	hypothetical protein, conserved	692	Tc00.1047053508411.30	692	S	0.890281	12.7076	0.0210912	8.88	52.821	CK1	0.143	NHSISSSFPMAHV	VLDT(0.125)DGNHS(0.178)IS(0.904)S(0.9)S(0.89)FPMAHVT(0.003)R	VLDT(-14.94)DGNHS(-12.71)IS(13.28)S(13.28)S(12.71)FPMAHVT(-29.61)R	13	3	837.665	-0.41269													+	+
Tc00.1047053511127.400	serine/threonine protein phosphatase, putative	268	Tc00.1047053511127.400;Tc00.1047053509029.10	268	S	0.891777	9.1587	0.00597623	12.17	68.27			DPDALVSHHTLRT	S(1)IS(1)LDPDALVS(0.892)HHT(0.108)LR	S(43.45)IS(39.58)LDPDALVS(9.16)HHT(-9.16)LR	11	3	667.614	0.27489			+							+	+		+
Tc00.1047053510579.14	hypothetical protein, conserved	408	Tc00.1047053510579.14;Tc00.1047053510241.124	408	S	0.891984	6.61998	0.0247314	4.38	59.424			GSLASRSSSVAPS	GGS(0.813)LAS(0.51)RS(0.892)S(0.892)S(0.892)VAPS(0.243)PS(0.758)VR	GGS(4.2)LAS(-4.2)RS(6.62)S(6.62)S(6.62)VAPS(-5.02)PS(5.02)VR	8	2	1051.36	-0.90626													+
Tc00.1047053510579.14	hypothetical protein, conserved	409	Tc00.1047053510579.14;Tc00.1047053510241.124	409	S	0.891984	6.61998	0.0247314	4.38	59.424	PKA	0.042	SLASRSSSVAPSP	GGS(0.813)LAS(0.51)RS(0.892)S(0.892)S(0.892)VAPS(0.243)PS(0.758)VR	GGS(4.2)LAS(-4.2)RS(6.62)S(6.62)S(6.62)VAPS(-5.02)PS(5.02)VR	9	2	1051.36	-0.90626													+
Tc00.1047053510435.30	hypothetical protein, conserved	348	Tc00.1047053510435.30;Tc00.1047053511545.180	348	S	0.892019	9.50621	0.0032028	35.83	56.931			RGGHLASVNSDSM	GGHLAS(0.892)VNS(0.504)DS(0.802)MS(0.802)S(0.802)VFEELY(0.137)AMGEEY(0.06)R	GGHLAS(9.51)VNS(-4.96)DS(4.96)MS(4.96)S(4.96)VFEELY(-13.61)AMGEEY(-17.53)R	6	3	1095.73	0.51001			+						+
Tc00.1047053508199.30	hypothetical protein, conserved	304	Tc00.1047053508199.30	304	S	0.892055	8.36498	0.00472532	15.78	84.997	WW GroupIV	0.0023175	RLSSPSSPRKAYL	RLS(0.051)S(0.792)PS(0.264)S(0.892)PRK	RLS(-11.94)S(6.46)PS(-6.46)S(8.36)PRK	7	2	637.786	0.15981		+		+			+	+		+
Tc00.1047053510579.14	hypothetical protein, conserved	410	Tc00.1047053510579.14;Tc00.1047053510241.124	410	S	0.892142	6.61998	0.0247314	4.38	59.424	CAMK2	0.002856	LASRSSSVAPSPS	GGS(0.813)LAS(0.51)RS(0.892)S(0.892)S(0.892)VAPS(0.243)PS(0.758)VR	GGS(4.2)LAS(-4.2)RS(6.62)S(6.62)S(6.62)VAPS(-5.02)PS(5.02)VR	10	2	1051.36	-0.90626													+
Tc00.1047053506327.50	hypothetical protein, conserved	10	Tc00.1047053506327.50;Tc00.1047053509599.180	10	S	0.892404	9.1415	1.70313e-05	18.91	112.6	CK1	0.081	VNQSIESNTSSLQ	AS(1)VNQS(0.986)IES(0.892)NT(0.124)S(0.917)S(0.081)LQR	AS(60.69)VNQS(17.98)IES(9.14)NT(-9.14)S(10.6)S(-10.6)LQR	9	2	1041.86	-0.87691					+					+				+
Tc00.1047053506123.70	hypothetical protein, conserved	80	Tc00.1047053506123.70	80	S	0.892737	9.20276	1.32759e-38	51.29	183.16			ATNQKRSSLLFDL	RS(0.893)S(0.107)LLFDLLNAASR	RS(9.2)S(-9.2)LLFDLLNAAS(-83.4)R	2	3	548.282	-0.14546	+											+
Tc00.1047053509099.150	protein kinase, putative	802	Tc00.1047053509099.150	802	S	0.893019	9.18348	0.00224285	32.08	80.535			QDRDCTSSPGF__	ANQDRDCT(0.114)S(0.893)S(0.993)PGF	ANQDRDCT(-9.18)S(9.18)S(21.3)PGF	9	2	807.768	-0.64347		+	+						+				+
Tc00.1047053511395.80	hypothetical protein	154	Tc00.1047053511395.80	154	S	0.893597	9.29593	3.41209e-37	37.34	173.9	WW GroupIV	0.0023175	RHVSPSSPSLPVA	HVS(1)PS(0.105)S(0.894)PS(0.001)LPVAVSK	HVS(41.32)PS(-9.3)S(9.3)PS(-28.29)LPVAVS(-127.13)K	6	2	826.378	0.50056		+	+	+	+
Tc00.1047053506835.60	calmodulin, putative	472	Tc00.1047053506835.60	472	S	0.89361	9.30364	1.4932e-25	26.81	160.79			NRHNSSSSLMVET	HNS(0.993)S(0.111)S(0.894)S(0.002)LMVETSVK	HNS(21.06)S(-9.3)S(9.3)S(-25.9)LMVET(-100.91)S(-116.57)VK	5	2	833.333	-0.10205													+
Tc00.1047053506559.129	protein kinase, putative	1030	Tc00.1047053506559.129;Tc00.1047053510231.10	1030	S	0.893929	8.34361	0.000963518	7.81	79.585	CK2	0.058	FTRLSLSSLESTE	LS(0.814)LS(0.894)S(0.291)LES(0.166)T(0.835)EFTQNT	LS(5.86)LS(8.34)S(-5.86)LES(-7.12)T(7.12)EFT(-33.64)QNT(-52.74)	4	2	948.851	1.7149				+
Tc00.1047053506853.20	hypothetical protein, conserved	366	Tc00.1047053506853.20	366	S	0.894085	9.26131	0.0101554	1.95	75.992	CK1	0.081	RRLSPSSANSRHI	RLS(0.999)PS(0.107)S(0.894)ANS(1)R	RLS(31.97)PS(-9.26)S(9.26)ANS(45.53)R	6	2	657.736	0.064144									+	+
Tc00.1047053508711.10	hypothetical protein, conserved	222	Tc00.1047053508711.10	222	S	0.896204	9.36699	0.00143634	25.28	86.822	PKA	0.004788	PPMRKLSTIPLPG	KLS(0.896)T(0.104)IPLPGISSNTK	KLS(9.37)T(-9.37)IPLPGIS(-42.4)S(-49.45)NT(-42.4)K	3	2	818.439	0.051009												+
Tc00.1047053510435.30	hypothetical protein, conserved	353	Tc00.1047053510435.30;Tc00.1047053511545.180	353	S	0.896266	5.71727	0.0032028	35.83	56.931			ASVNSDSMSSVFE	GGHLAS(0.626)VNS(0.626)DS(0.896)MS(0.881)S(0.949)VFEELY(0.02)AMGEEY(0.002)R	GGHLAS(0)VNS(0)DS(5.72)MS(5.23)S(9.39)VFEELY(-20.57)AMGEEY(-32.4)R	11	3	1095.73	-0.22045			+						+
Tc00.1047053510579.50	hypothetical protein, conserved	257	Tc00.1047053510579.50;Tc00.1047053510241.90	257	S	0.897365	9.56975	0.00595223	5.63	66.648			SGETSTSSCVLTR	LMS(0.453)GET(0.919)S(0.661)T(0.858)S(0.897)S(0.982)CVLT(0.23)R	LMS(-2.5)GET(8.87)S(2.5)T(8.87)S(9.57)S(14.17)CVLT(-9.57)R	9	2	1014.8	-0.5165											+		+
Tc00.1047053507801.100	hypothetical protein, conserved	304	Tc00.1047053507801.100	304	S	0.89831	5.23183	0.00854705	15.36	61.927	GSK3	0.081	ISKVFASSDSSDE	VFAS(0.898)S(0.72)DS(0.72)S(0.661)DEPDSRPAPISR	VFAS(5.23)S(0.84)DS(0.84)S(-0.84)DEPDS(-46.25)RPAPIS(-52.81)R	4	3	787.301	-0.51804										+				+
Tc00.1047053511865.10	hypothetical protein, conserved	468	Tc00.1047053511865.10;Tc00.1047053511871.90	468;469	S	0.898516	9.47192	0.00413511	21.55	73.06	PKA	0.042	ASRGRSSEGPASV	GRS(0.101)S(0.899)EGPASVSK	GRS(-9.47)S(9.47)EGPAS(-48.28)VS(-59.02)K	4	2	621.28	0.14905	+			+		+
Tc00.1047053506905.10	hypothetical protein, conserved	361	Tc00.1047053506905.10	361	S	0.899486	9.51939	0.0158943	1.34	68.459	CK1	0.143	RSSVFSSGNRIRV	SSVFS(0.1)S(0.899)GNRIR	S(-45.73)S(-47.73)VFS(-9.52)S(9.52)GNRIR	6	2	645.304	-0.59168		+
Tc00.1047053508899.20	hypothetical protein, conserved	2723	Tc00.1047053508899.20	2723	S	0.899522	9.51939	0.00980244	35.29	71.383	PKA	0.004788	RGDRKNSTFGIHA	KNS(0.9)T(0.1)FGIHAAR	KNS(9.52)T(-9.52)FGIHAAR	3	2	641.309	-0.18438													+
Tc00.1047053509569.40	hypothetical protein, conserved	373	Tc00.1047053509569.40;Tc00.1047053506865.60	373	S	0.899522	9.51939	2.31622e-05	31.99	124.22	GSK3	0.081	DIRPATSKNGSPD	EQLDIRPAT(0.1)S(0.9)K	EQLDIRPAT(-9.52)S(9.52)K	10	2	669.327	-0.10146		+			+
Tc00.1047053511249.60	protein kinase, putative	153	Tc00.1047053511249.60	153	S	0.900162	9.54677	3.35663e-11	20.72	146.92			LNQNKISSNTRLA	LNQNKIS(0.9)S(0.101)NT(0.999)R	LNQNKIS(9.55)S(-9.55)NT(30.94)R	7	2	717.811	-0.41998												+
Tc00.1047053511367.350	hypothetical protein, conserved	636	Tc00.1047053511367.350	636	S	0.900197	7.55644	0.000885769	14.52	78.936	NEK6	0.076	SSRLYMSTGSGRS	LY(0.001)MS(0.9)T(0.624)GS(0.654)GRS(0.654)S(0.164)GMAAS(0.001)R	LY(-31.63)MS(7.56)T(0)GS(0)GRS(0)S(-8.51)GMAAS(-27.62)R	4	3	653.569	-0.17011			+		+					+				+
Tc00.1047053511719.41	hypothetical protein, conserved	76	Tc00.1047053511719.41	76	S	0.90021	10.4473	0.0291334	7.25	53.825	GSK3	0.081	SASHHASSVSSLV	LVT(0.284)S(0.322)AS(0.42)HHAS(0.9)S(0.909)VS(0.867)S(0.297)LVAEK	LVT(-2.18)S(-1.47)AS(1.47)HHAS(10.45)S(10.45)VS(7.46)S(-7.46)LVAEK	10	3	743.959	-0.36916			+		+				+		+		+	+
Tc00.1047053508411.30	hypothetical protein, conserved	691	Tc00.1047053508411.30	691	S	0.900373	13.2821	0.0210912	8.88	52.821	CK1	0.081	GNHSISSSFPMAH	VLDT(0.125)DGNHS(0.178)IS(0.904)S(0.9)S(0.89)FPMAHVT(0.003)R	VLDT(-14.94)DGNHS(-12.71)IS(13.28)S(13.28)S(12.71)FPMAHVT(-29.61)R	12	3	837.665	-0.41269													+	+
Tc00.1047053510359.300	hypothetical protein, conserved	31	Tc00.1047053510359.300;Tc00.1047053506755.279	31	S	0.900379	9.54731	0.0275601	8.12	59.887	PKA/AKT	0.00111111	KEARSVSGSALPV	S(0.996)VS(0.9)GS(0.103)ALPVYDLDPTTR	S(23.74)VS(9.55)GS(-9.55)ALPVY(-42.01)DLDPT(-51.83)T(-48.6)R	3	2	969.418	-0.28499					+
Tc00.1047053505193.60	hypothetical protein, conserved	573	Tc00.1047053505193.60	573	S	0.901136	6.02901	0.00225195	12.8	65.767			SSMQNSSTSACPQ	RIMS(0.998)S(0.993)MQNS(0.604)S(0.901)T(0.604)S(0.901)ACPQGDES(1)LK	RIMS(22.03)S(17.32)MQNS(0)S(6.03)T(0)S(6.03)ACPQGDES(53.85)LK	10	3	965.296	-1.2164													+	+
Tc00.1047053505193.60	hypothetical protein, conserved	575	Tc00.1047053505193.60	575	S	0.901136	6.02901	0.00225195	12.8	65.767	CK1	0.081	MQNSSTSACPQGD	RIMS(0.998)S(0.993)MQNS(0.604)S(0.901)T(0.604)S(0.901)ACPQGDES(1)LK	RIMS(22.03)S(17.32)MQNS(0)S(6.03)T(0)S(6.03)ACPQGDES(53.85)LK	12	3	965.296	-1.2164													+	+
Tc00.1047053509857.60	hypothetical protein, conserved	531	Tc00.1047053509857.60	531	S	0.901492	10.9807	8.82755e-10	61.79	128.36	PKA	0.042	PNASRSSSAGAAN	S(0.027)S(0.901)S(0.072)AGAANAPVPLPR	S(-15.3)S(10.98)S(-10.98)AGAANAPVPLPR	2	2	737.856	-0.6006		+
Tc00.1047053508461.146	hypothetical protein, conserved	26	Tc00.1047053508461.146;Tc00.1047053508461.142	26	S	0.901514	9.69123	7.39581e-08	50.66	143.5	CK1	0.081	RVASSTSSVGRIS	VAS(0.994)S(0.006)T(0.097)S(0.902)S(0.002)VGR	VAS(22.15)S(-22.15)T(-9.69)S(9.69)S(-27.51)VGR	6	2	555.715	0.24366												+
Tc00.1047053508199.30	hypothetical protein, conserved	303	Tc00.1047053508199.30	303	S	0.901665	9.75414	0.00472532	15.78	84.997	CK1	0.081	RRLSSPSSPRKAY	RLS(0.842)S(0.159)PS(0.902)S(0.097)PRK	RLS(7.32)S(-7.32)PS(9.75)S(-9.75)PRK	6	2	637.786	0.066178		+				+		+	+	+
Tc00.1047053511733.90	hypothetical protein, conserved	41	Tc00.1047053511733.90	41	S	0.903147	10.75	6.00456e-17	42.57	136.85	GSK3	0.081	PTGVSTSSSPSKD	IPTGVS(0.007)T(0.007)S(0.903)S(0.076)S(0.007)PSKDPVK	IPT(-59.14)GVS(-21.15)T(-21.15)S(10.75)S(-10.75)S(-21.15)PS(-40.88)KDPVK	8	2	883.932	-0.32096												+
Tc00.1047053511733.90	hypothetical protein, conserved	42	Tc00.1047053511733.90	42	S	0.903147	10.75	6.00456e-17	42.57	136.85	CK1	0.081	TGVSTSSSPSKDP	IPTGVS(0.007)T(0.007)S(0.007)S(0.903)S(0.076)PSKDPVK	IPT(-59.14)GVS(-21.15)T(-21.15)S(-21.15)S(10.75)S(-10.75)PS(-40.88)KDPVK	9	2	883.932	-0.21483					+
Tc00.1047053503855.30	adenylosuccinate lyase, putative	2	Tc00.1047053503855.30;Tc00.1047053510337.30	2	S	0.903278	7.82675	3.08133e-104	57.05	210.42			_____MSSSVDYT	S(0.903)S(0.683)S(0.414)VDYTQDTPLFALSPVDGR	S(7.83)S(2.67)S(-2.67)VDY(-73.08)T(-97.82)QDT(-140.41)PLFALS(-179.94)PVDGR	1	2	1229.02	0.95432												+	+	+
Tc00.1047053510821.20	hypothetical protein, conserved	338	Tc00.1047053510821.20	338	S	0.903635	6.59863	0.0272646	9.79	50.164			KEEGVSSSQGGSE	NLST(0.001)QKEEGVS(0.561)S(0.904)S(0.561)QGGS(0.973)ENNGR	NLS(-35.99)T(-35.99)QKEEGVS(0)S(6.6)S(0)QGGS(12.1)ENNGR	12	3	835.649	-0.35466							+
Tc00.1047053506625.120	hypothetical protein, conserved	229	Tc00.1047053506625.120	229	S	0.903648	11.3909	1.92718e-09	32.59	126.79			HGGNSRSSSLFWR	HS(0.015)IS(0.039)MS(0.036)NHHGGNS(0.941)RS(0.904)S(0.918)S(0.147)LFWR	HS(-24.59)IS(-20.77)MS(-20.77)NHHGGNS(16.35)RS(11.39)S(11.39)S(-11.39)LFWR	15	4	660.755	-0.22293		+				+							+	+
Tc00.1047053511867.130	hypothetical protein, conserved	766	Tc00.1047053511867.130	766	S	0.903716	7.36294	0.000447947	25.87	83.706	CK1	0.081	LNRSATSFVFVPD	S(0.621)AT(0.475)S(0.904)FVFVPDEEIIELK	S(1.41)AT(-1.41)S(7.36)FVFVPDEEIIELK	4	2	1042.47	-0.0003745	+	+	+											+
Tc00.1047053508411.30	hypothetical protein, conserved	690	Tc00.1047053508411.30	690	S	0.903844	13.2821	0.0210912	8.88	52.821			DGNHSISSSFPMA	VLDT(0.125)DGNHS(0.178)IS(0.904)S(0.9)S(0.89)FPMAHVT(0.003)R	VLDT(-14.94)DGNHS(-12.71)IS(13.28)S(13.28)S(12.71)FPMAHVT(-29.61)R	11	3	837.665	-0.41269													+	+
Tc00.1047053509029.60	hypothetical protein, conserved	173	Tc00.1047053509029.60;Tc00.1047053508777.30	173	S	0.904362	8.53624	0.0257513	14.43	48.713	CK2	0.058	GDTSESSSGEVPE	QY(0.092)AALEDGGDT(0.495)S(0.802)ES(0.802)S(0.904)S(0.904)GEVPEQLVK	QY(-14.95)AALEDGGDT(-4.51)S(4.51)ES(4.51)S(8.54)S(8.54)GEVPEQLVK	15	3	972.69	-0.18865		+						+	+	+	+			+
Tc00.1047053507513.110	hypothetical protein	530	Tc00.1047053507513.110	530	S	0.904456	8.50071	0.00842812	16.25	65.274	PKA	0.042	VSMNRRSESRNSV	RS(0.904)ES(0.778)RNS(0.323)VVS(0.996)AAS(0.998)VFGGFR	RS(8.5)ES(4.84)RNS(-4.84)VVS(22.72)AAS(24.77)VFGGFR	2	3	778.302	-0.67426						+		+	+	+	+			+
Tc00.1047053506789.120	hypothetical protein, conserved	251	Tc00.1047053506789.120;Tc00.1047053508389.10	251	S	0.905304	10.8583	3.22289e-13	55.05	132.59			FMMQTTSPTMAAD	FMMQT(0.007)T(0.013)S(0.905)PT(0.074)MAADPSR	FMMQT(-21.16)T(-18.28)S(10.86)PT(-10.86)MAADPS(-56.41)R	7	2	926.377	-1.492			+										+
Tc00.1047053506637.10	hypothetical protein, conserved	28	Tc00.1047053506637.10	28	S	0.905374	11.6062	4.00503e-07	17.47	77.051	CK1	0.081	PSTSLWSVESVCG	RS(0.164)CPS(0.387)T(0.757)S(0.788)LWS(0.905)VES(0.999)VCGNS(0.977)VVPDILS(0.023)R	RS(-9.06)CPS(-6.96)T(6.96)S(6.96)LWS(11.61)VES(34.45)VCGNS(16.8)VVPDILS(-16.8)R	10	3	1098.08	0.47487											+
Tc00.1047053509979.30	hypothetical protein, conserved	4037	Tc00.1047053509979.30	4037	S	0.905474	9.45225	0.00239421	20.63	61.108			YDRGSLSRSAFFC	VAS(1)VVIEEEPPVPEGY(0.167)DRGS(0.928)LS(0.905)R	VAS(51.01)VVIEEEPPVPEGY(-9.45)DRGS(10.62)LS(9.45)R	22	3	909.057	0.00083817		+									+
Tc00.1047053511007.10	dispersed gene family protein 1 (DGF-1), putative	292	Tc00.1047053511007.10;Tc00.1047053505937.29	292	S	0.906302	10.4448	0.0159557	7.32	65.094			LRIGGLSESTALS	IGGLS(0.906)ES(0.082)T(0.012)ALSK	IGGLS(10.44)ES(-10.44)T(-18.83)ALS(-46.09)K	5	2	621.803	0.14555												+	+
Tc00.1047053510565.120	hypothetical protein, conserved	352	Tc00.1047053510565.120	352	S	0.906512	9.89202	0.00713081	23.28	69.91	AURORA	0.020748	KQQGRKSLTGAAL	S(0.907)LT(0.093)GAALDGS(0.984)T(0.016)R	S(9.89)LT(-9.89)GAALDGS(17.93)T(-17.93)R	1	2	654.765	0.22617													+	+
Tc00.1047053509911.124	hypothetical protein, conserved	79	Tc00.1047053509911.124;Tc00.1047053507389.20	79	S	0.9067	9.87581	0.00379578	24.35	101.48	CDK2	0.0057	FTGAFTSPVKDEP	FTGAFT(0.093)S(0.907)PVK	FT(-67.8)GAFT(-9.88)S(9.88)PVK	7	2	567.765	-0.16692			+		+					+				+
Tc00.1047053506163.30	hypothetical protein, conserved	70	Tc00.1047053506163.30;Tc00.1047053506867.30	70	S	0.907017	9.98682	0.0010563	34.97	83.047	PKA	0.042	FGLSRYSTADDRL	Y(0.002)S(0.907)T(0.091)ADDRLNAAK	Y(-26.55)S(9.99)T(-9.99)ADDRLNAAK	2	2	702.811	-0.50799												+
Tc00.1047053506985.60	inositol polyphosphate kinase-like protein, putative	73	Tc00.1047053506985.60;Tc00.1047053504213.90	73	S	0.908273	9.49464	1.14629e-24	40.31	132.79	CK2	0.058	DDDGYKSSAEQTP	GEFAAAGVDDDDDGY(0.183)KS(0.908)S(0.908)AEQT(1)PR	GEFAAAGVDDDDDGY(-9.49)KS(9.49)S(9.49)AEQT(43.42)PR	17	3	914.328	-2.5506			+			+					+
Tc00.1047053506985.60	inositol polyphosphate kinase-like protein, putative	74	Tc00.1047053506985.60;Tc00.1047053504213.90	74	S	0.908273	9.49464	1.14629e-24	40.31	132.79			DDGYKSSAEQTPR	GEFAAAGVDDDDDGY(0.183)KS(0.908)S(0.908)AEQT(1)PR	GEFAAAGVDDDDDGY(-9.49)KS(9.49)S(9.49)AEQT(43.42)PR	18	3	914.328	-2.5506			+			+					+
Tc00.1047053508911.60	hypothetical protein, conserved	386	Tc00.1047053508911.60	386	S	0.908969	12.661	0.00072428	9.91	84.546	CK1	0.081	FMRSSASRLSPHT	S(0.052)S(0.039)AS(0.909)RLS(0.972)PHT(0.043)PS(0.081)LS(0.903)ER	S(-12.66)S(-13.99)AS(12.66)RLS(18.44)PHT(-15.25)PS(-11.28)LS(11.28)ER	4	3	651.262	-0.24649									+	+	+		+	+
Tc00.1047053509585.10	dynein heavy chain, putative	87	Tc00.1047053509585.10	87	S	0.909292	10.4885	0.000315311	21.67	93.536	PKA/AKT	0.00111111	VPRRRTSYTEEDL	RRT(0.081)S(0.909)Y(0.001)T(0.008)EEDLAK	RRT(-10.49)S(10.49)Y(-28.44)T(-20.48)EEDLAK	4	2	774.856	0.39072											+		+
Tc00.1047053509607.20	hypothetical protein, conserved	112	Tc00.1047053509607.20	112	S	0.909784	10.3661	0.005027	14.62	69.159	CK1	0.143	GQSFSSSHSRGHP	VMEPIEGQS(0.013)FS(0.109)S(0.879)S(0.91)HS(0.089)R	VMEPIEGQS(-18.82)FS(-9.27)S(9.27)S(10.37)HS(-10.37)R	13	2	969.379	-0.92383		+
Tc00.1047053506925.110	hypothetical protein, conserved	39	Tc00.1047053506925.110	39	S	0.91013	10.0818	0.00357111	32.98	78.006	PLK1	0.033462	PVSQELSFIYDLK	QS(1)VPVS(0.001)QELS(0.91)FIY(0.089)DLK	QS(39.01)VPVS(-32.25)QELS(10.08)FIY(-10.08)DLK	10	3	671.639	0.22978												+	+	+
Tc00.1047053504147.224	hypothetical protein	193	Tc00.1047053504147.224	193	S	0.910287	9.1098	0.0026071	14.66	89.474	PKA	0.042	PSSPRISSAREAN	LMNIPS(0.269)S(0.91)PRIS(0.91)S(0.91)AR	LMNIPS(-9.11)S(9.11)PRIS(9.11)S(9.11)AR	11	3	590.247	-0.13926			+		+			+	+	+	+			+
Tc00.1047053509167.10	hypothetical protein, conserved	519	Tc00.1047053509167.10;Tc00.1047053506831.50	519	S	0.910581	10.0789	0.00441385	15.8	78.538	CDK1	0.0057	EPSHAISPKDGLS	VQEPS(0.089)HAIS(0.911)PK	VQEPS(-10.08)HAIS(10.08)PK	9	2	636.803	0.18992		+
Tc00.1047053509553.10	hypothetical protein, conserved	271	Tc00.1047053509553.10	271	S	0.91074	13.0413	9.3752e-17	38.9	151.49	NIMA	0.00174146	PASLRRSATGPGA	S(0.911)AT(0.907)GPGAS(0.07)QS(0.112)IIRR	S(13.04)AT(12.75)GPGAS(-15.19)QS(-12.75)IIRR	1	2	780.85	-0.17166											+	+	+	+
Tc00.1047053507681.210	hypothetical protein, conserved	702	Tc00.1047053507681.210	702	S	0.910909	15.3124	6.8961e-27	43.31	129.42	CK1	0.081	NKSSESSTCGGSQ	S(0.218)S(0.178)ES(0.729)S(0.911)T(0.911)CGGS(0.054)QVLGFVPEPALVGAPR	S(-7.13)S(-8.38)ES(7.13)S(15.31)T(15.31)CGGS(-16.48)QVLGFVPEPALVGAPR	5	3	943.725	-0.35453			+		+	+		+	+	+	+		+	+
Tc00.1047053504147.224	hypothetical protein	194	Tc00.1047053504147.224	194	S	0.911066	10.0934	0.0026071	14.66	89.474	PKC	0.001764	SSPRISSAREANK	LMNIPS(0.999)S(0.999)PRIS(0.091)S(0.911)AR	LMNIPS(28.81)S(28.81)PRIS(-10.09)S(10.09)AR	12	3	590.247	0.013381		+	+		+			+	+		+			+
Tc00.1047053510657.220	hypothetical protein, conserved	132	Tc00.1047053510657.220;Tc00.1047053510747.34	132	S	0.912105	16.9001	0.00389565	17.29	66.518			STFHAPSLSSLGS	NNNFS(0.002)APAS(0.006)GAPVS(0.151)T(0.151)FHAPS(0.912)LS(0.854)S(0.888)LGS(0.953)CQNS(0.084)PAR	NNNFS(-38.42)APAS(-30.92)GAPVS(-11.57)T(-11.57)FHAPS(16.9)LS(11.57)S(11.57)LGS(16.9)CQNS(-12.15)PAR	20	3	1217.48	-0.28341		+	+		+				+	+	+			+
Tc00.1047053503635.10	protein kinase, putative	633	Tc00.1047053503635.10	633	S	0.91243	10.4474	1.68194e-05	15.9	72.04			LNNHGISLNNGTL	GFGQS(0.934)S(0.066)VS(0.001)ES(0.004)LLNNHGIS(0.912)LNNGT(0.084)LK	GFGQS(11.62)S(-11.62)VS(-32.33)ES(-24.35)LLNNHGIS(10.45)LNNGT(-10.45)LK	18	3	911.748	0.0019188				+
Tc00.1047053506493.9	hypothetical protein, conserved	362	Tc00.1047053506493.9	362	S	0.913024	6.77237	0.000303548	16.5	61.172	GSK3	0.081	ELDAAASISNSTG	DSGMQGPEELDAAAS(0.913)IS(0.587)NS(0.587)T(0.913)GEIIVK	DS(-39.34)GMQGPEELDAAAS(6.77)IS(0)NS(0)T(6.77)GEIIVK	15	3	953.72	-0.2094													+
Tc00.1047053510155.50	hypothetical protein, conserved	257	Tc00.1047053510155.50;Tc00.1047053511585.50	257	S	0.913321	10.8134	5.39682e-10	21.3	99.427	CK1	0.081	LLLSNKSPECSAT	ALGMDCS(1)S(1)ALLLS(1)NKS(0.913)PECS(0.076)AT(0.011)VAK	ALGMDCS(89.35)S(89.24)ALLLS(56.18)NKS(10.81)PECS(-10.81)AT(-19.21)VAK	16	3	977.379	-0.58069			+						+
Tc00.1047053507765.110	hypothetical protein, conserved	582	Tc00.1047053507765.110;Tc00.1047053510101.380	582	S	0.913431	10.0816	0.000489243	2.31	82.4			KFKFTASQSTKGA	FT(0.118)AS(0.913)QS(0.984)T(0.984)KGALS(1)AIS(1)K	FT(-10.08)AS(10.08)QS(17.51)T(17.51)KGALS(59.26)AIS(69.71)K	4	2	998.849	-0.54477														+
Tc00.1047053511863.20	hypothetical protein, conserved	238	Tc00.1047053511863.20;Tc00.1047053511871.110	238;238	S	0.913637	11.5077	3.02497e-57	77.38	185.55	CK1	0.081	ATRSSESAASPVG	S(0.065)S(0.022)ES(0.914)AAS(1)PVGQPDFSSWR	S(-11.51)S(-16.22)ES(11.51)AAS(78.8)PVGQPDFS(-94.91)S(-104.33)WR	4	2	1027.9	-0.2937		+						+	+
Tc00.1047053506835.60	calmodulin, putative	471	Tc00.1047053506835.60	471	S	0.913782	9.19463	9.08041e-30	30.34	164.61			INRHNSSSSLMVE	HNS(0.284)S(0.914)S(0.914)S(0.889)LMVETSVK	HNS(-8.08)S(9.19)S(9.19)S(8.08)LMVET(-50.49)S(-55.17)VK	4	3	582.547	-0.6212			+		+	+		+	+	+	+		+	+
Tc00.1047053510055.50	hypothetical protein, conserved	797	Tc00.1047053510055.50	797	S	0.91385	7.24196	6.37736e-10	37.77	87.055	PKA	0.042	PTNDRASNQTDLS	AAPT(0.543)NDRAS(0.914)NQT(0.543)DLS(0.999)APALDAATPCGTESTPR	AAPT(0)NDRAS(7.24)NQT(0)DLS(27.4)APALDAAT(-63.85)PCGT(-71.18)ES(-73.37)T(-74.47)PR	9	3	1166.14	-0.26062		+	+							+
Tc00.1047053506475.100	hypothetical protein, conserved	72	Tc00.1047053506475.100	72	S	0.914103	10.2678	0.00987124	17.42	68.222	PKA	0.004788	SPPRKSSSPKLGG	KS(0.086)S(0.914)S(0.999)PKLGGNDK	KS(-10.27)S(10.27)S(32.59)PKLGGNDK	3	2	689.294	-0.73253	+
Tc00.1047053503539.20	hypothetical protein, conserved	444	Tc00.1047053503539.20	444	S	0.91493	10.4706	0.000990898	13.23	97.345	CK1	0.081	LGASSSSSGYAAI	LGAS(0.011)S(0.842)S(0.149)S(0.915)S(0.091)GY(0.991)AAIALAR	LGAS(-19.06)S(7.6)S(-7.6)S(10.47)S(-10.47)GY(20.33)AAIALAR	7	2	911.365	-0.11657										+	+		+	+
Tc00.1047053510885.160	hypothetical protein, conserved	578	Tc00.1047053510885.160	578	S	0.915142	15.4484	4.1547e-08	46.92	121.73	CDK1	0.0057	SRPTSVSPRSSRR	S(0.568)LS(0.209)HS(0.147)IS(0.155)RPT(0.183)S(0.822)VS(0.915)PR	S(5.23)LS(-5.23)HS(-7.21)IS(-7.21)RPT(-8.76)S(8.76)VS(15.45)PR	13	3	617.591	0.29291						+
Tc00.1047053508911.60	hypothetical protein, conserved	813	Tc00.1047053508911.60;Tc00.1047053510055.100	813	S	0.915591	10.4175	2.21056e-25	21.3	154.14	CK1	0.081	GQPSETSSSPNEK	VLS(1)GQPS(0.153)ET(0.923)S(0.916)S(0.01)S(0.999)PNEK	VLS(42.85)GQPS(-10.42)ET(10.42)S(10.42)S(-20.55)S(28.65)PNEK	10	2	983.83	-0.038813											+
Tc00.1047053511445.100	hypothetical protein, conserved	665	Tc00.1047053511445.100;Tc00.1047053503703.100	665	S	0.915625	11.9984	0.00235103	18.4	84.823	NIMA	0.00174146	FEKLRRSHTAHSD	S(0.916)HT(0.058)AHS(0.027)DAFLR	S(12)HT(-12)AHS(-15.37)DAFLR	1	3	441.194	0.34575										+			+
Tc00.1047053511863.20	hypothetical protein, conserved	72	Tc00.1047053511863.20;Tc00.1047053511871.110	72;72	S	0.915956	10.3737	0.000575922	21.44	97.936			GFRDSPSEPVNRT	GGFRDS(0.084)PS(0.916)EPVNR	GGFRDS(-10.37)PS(10.37)EPVNR	8	2	749.328	0.030266					+
Tc00.1047053457101.20	dynein heavy chain, cytosolic, putative	46	Tc00.1047053457101.20;Tc00.1047053507079.20;Tc00.1047053509009.10;Tc00.1047053507223.10	46	S	0.916752	14.5545	0.000828997	12.58	99.355			SCKATSSSTLEFL	AT(0.127)S(0.84)S(0.917)S(0.061)T(0.055)LEFLHSDPR	AT(-8.43)S(8.43)S(14.55)S(-14.55)T(-14.55)LEFLHS(-45.14)DPR	4	3	603.248	-0.27424		+	+		+	+			+
Tc00.1047053508153.150	hypothetical protein, conserved	201	Tc00.1047053508153.150	201	S	0.916849	10.9029	0.0112893	9.13	80.533			NRGTSVSSFDRRP	GT(0.467)S(0.536)VS(0.917)S(0.08)FDRRPAVR	GT(-0.62)S(0.62)VS(10.9)S(-10.9)FDRRPAVR	5	3	565.585	-0.46721	+	+	+	+	+	+		+	+	+	+		+	+
Tc00.1047053511297.30	hypothetical protein, conserved	144	Tc00.1047053511297.30	144	S	0.917289	17.465	0.000102376	19.21	107.46	CK1	0.081	LSSSSTSLSGRKC	TDVLS(0.017)S(0.04)S(0.095)S(0.104)T(0.815)S(0.917)LS(0.011)GRK	T(-41.25)DVLS(-17.47)S(-17.47)S(-11.62)S(-10.3)T(10.3)S(17.47)LS(-19.89)GRK	10	2	842.863	-0.30526												+	+
Tc00.1047053503415.30	hypothetical protein, conserved	600	Tc00.1047053503415.30;Tc00.1047053508811.30	600	S	0.917421	7.0831	2.1524e-06	19.7	96.72	CK1	0.081	PKHSFSSSIGPEQ	HS(0.582)FS(0.582)S(0.917)S(0.917)IGPEQT(0.001)S(0.001)TQGANPVHR	HS(0)FS(0)S(7.08)S(7.08)IGPEQT(-36.14)S(-36.14)T(-40.32)QGANPVHR	5	3	855.338	0.089968		+	+											+
Tc00.1047053506145.70	hypothetical protein, conserved	98	Tc00.1047053506145.70;Tc00.1047053510565.160	98	S	0.917985	10.4892	0.0177165	7.65	69.772	PKA	0.004788	SYQRKTSQGLGDS	KT(0.082)S(0.918)QGLGDS(1)R	KT(-10.49)S(10.49)QGLGDS(42.8)R	3	2	604.739	-0.41803												+
Tc00.1047053511361.60	hypothetical protein	802	Tc00.1047053511361.60	802	S	0.918367	8.74975	6.42985e-19	49.35	145.61	PKA	0.042	QQQLRASTHSVQS	AS(0.918)T(0.647)HS(0.418)VQS(0.012)PT(0.004)TEEFMR	AS(8.75)T(2.22)HS(-2.22)VQS(-19.54)PT(-22.92)T(-36.18)EEFMR	2	3	656.592	-0.85833									+
Tc00.1047053508533.20	hypothetical protein, conserved	165	Tc00.1047053508533.20;Tc00.1047053404001.10	165	S	0.918701	13.6636	0.00194768	6.89	76.343	CK1	0.081	HSSSLSSSSRLEI	HS(0.139)S(0.386)S(0.438)LS(0.903)S(0.919)S(0.622)S(0.593)RLEIK	HS(-8.79)S(-2.8)S(-2.8)LS(12.79)S(13.66)S(2.8)S(2.8)RLEIK	7	3	613.224	-0.097968								+
Tc00.1047053510989.60	hypothetical protein, conserved	62	Tc00.1047053510989.60;Tc00.1047053511245.210	62;62	S	0.91894	10.5802	0.00449361	28.82	75.009			GSGHVPSNEGTVA	AGS(0.999)GHVPS(0.919)NEGT(0.081)VAS(0.001)PIDNR	AGS(32.45)GHVPS(10.58)NEGT(-10.58)VAS(-31.17)PIDNR	8	3	708.963	-0.78832		+						+
Tc00.1047053503975.40	hypothetical protein, conserved	82	Tc00.1047053503975.40	82	S	0.919798	10.9807	0.0112866	30.73	80.535	PKA/AKT	0.00111111	LYGRRGSNTGSLR	RGS(0.92)NT(0.073)GS(0.007)LR	RGS(10.98)NT(-10.98)GS(-21.3)LR	3	2	514.238	0.29937	+
Tc00.1047053510977.9	hypothetical protein, conserved	82	Tc00.1047053510977.9	82	S	0.919798	10.9807	0.0112866	30.73	80.535	PKA/AKT	0.00111111	LYGRRGSNTGSLR	RGS(0.92)NT(0.073)GS(0.007)LR	RGS(10.98)NT(-10.98)GS(-21.3)LR	3	2	514.238	0.29937	+
Tc00.1047053507839.18	hypothetical protein, conserved	7	Tc00.1047053507839.18	7	S	0.919928	11.1603	7.70692e-06	39.07	78.627			MSAETVSSGSAAG	S(0.517)AET(0.511)VS(0.92)S(0.258)GS(0.735)AAGHT(0.058)GEET(0.001)LMTAIPR	S(0)AET(0)VS(11.16)S(-5.16)GS(5.16)AAGHT(-10.98)GEET(-31.24)LMT(-37.83)AIPR	6	2	1371.54	1.2383	+	+	+	+		+	+	+	+	+	+	+	+	+
Tc00.1047053506957.80	hypothetical protein, conserved	1141	Tc00.1047053506957.80;Tc00.1047053511001.130	1141	S	0.920065	9.36656	0.000133308	33.24	69.428	CK1	0.081	ANASSASLKSGVS	AEHEGPGGAGEGENIANAS(0.771)S(0.309)AS(0.92)LK	AEHEGPGGAGEGENIANAS(4.79)S(-4.79)AS(9.37)LK	22	3	804.995	-0.73695											+		+	+
Tc00.1047053506625.100	hypothetical protein, conserved	227	Tc00.1047053506625.100	227	S	0.920865	10.7004	2.49083e-05	27.88	113.06	GSK3	0.081	NHHGGNSRSSSLF	HPIS(0.001)MS(0.078)NHHGGNS(0.921)R	HPIS(-30.82)MS(-10.7)NHHGGNS(10.7)R	13	2	805.836	0.29122													+
Tc00.1047053506303.80	hypothetical protein, conserved	39	Tc00.1047053506303.80;Tc00.1047053506811.160	39	S	0.920957	7.51279	7.90513e-05	16.39	73.385			DSDATSSVSSKEE	GY(0.012)IDS(0.024)DAT(0.915)S(0.921)S(0.921)VS(0.604)S(0.603)KEEDRLVTGLR	GY(-23.85)IDS(-21.32)DAT(7.15)S(7.51)S(7.51)VS(0)S(0)KEEDRLVT(-54.49)GLR	10	3	969.05	-0.4287					+	+			+	+				+
Tc00.1047053506303.80	hypothetical protein, conserved	38	Tc00.1047053506303.80;Tc00.1047053506811.160	38	S	0.921358	7.51279	7.90513e-05	16.39	73.385	GSK3	0.081	IDSDATSSVSSKE	GY(0.012)IDS(0.024)DAT(0.915)S(0.921)S(0.921)VS(0.604)S(0.603)KEEDRLVTGLR	GY(-23.85)IDS(-21.32)DAT(7.15)S(7.51)S(7.51)VS(0)S(0)KEEDRLVT(-54.49)GLR	9	3	969.05	-0.4287					+	+			+	+				+
Tc00.1047053504741.80	hypothetical protein, conserved	32	Tc00.1047053504741.80	32	S	0.921411	10.7004	1.13776e-21	50.26	147.61	CAMK2	0.042	NNRRGSSTATQTQ	RGS(1)S(0.921)T(0.079)AT(0.996)QT(0.003)QQWDAIK	RGS(38.22)S(10.7)T(-10.7)AT(24.83)QT(-24.83)QQWDAIK	4	2	1009.39	-0.96007		+	+		+			+	+	+				+
Tc00.1047053503719.30	hypothetical protein, conserved	276	Tc00.1047053503719.30	276	S	0.921454	10.4802	0.000333798	18.2	95.814	CK1	0.143	NSSGGGSWL____	EGRPAVVEMNS(0.956)S(0.123)GGGS(0.921)WL	EGRPAVVEMNS(12.98)S(-10.48)GGGS(10.48)WL	16	2	996.9	0.17678													+
Tc00.1047053506303.80	hypothetical protein, conserved	14	Tc00.1047053506303.80;Tc00.1047053506811.160	14	S	0.922335	14.0138	6.5109e-14	10.55	132.91	CK1	0.081	DSPSASSYKGSEN	S(0.155)DS(0.844)PS(0.001)AS(0.023)S(0.922)Y(0.017)KGS(0.037)ENFSR	S(-7.45)DS(7.45)PS(-31.05)AS(-16.04)S(14.01)Y(-17.98)KGS(-14.01)ENFS(-47.41)R	8	2	983.367	-1.1015		+		+
Tc00.1047053509287.30	hypothetical protein, conserved	976	Tc00.1047053509287.30	976	S	0.922701	10.7042	0.00108072	14.44	82.056	CK1	0.143	TRSWAYSPPTFDI	S(0.971)WAY(0.105)S(0.923)PPT(0.001)FDIMIPR	S(14.89)WAY(-10.7)S(10.7)PPT(-28.77)FDIMIPR	5	2	970.906	0.65815							+
Tc00.1047053511245.210	hypothetical protein, conserved	166	Tc00.1047053511245.210	166	S	0.922742	10.2404	6.76624e-72	57.18	188.81			RGANLSSSDLPTL	GANLS(0.894)S(0.923)S(0.183)DLPTLEEVVSGNAK	GANLS(8.86)S(10.24)S(-8.86)DLPT(-53.14)LEEVVS(-118.47)GNAK	6	3	749.998	-0.097159	+			+					+		+		+	+
Tc00.1047053511297.30	hypothetical protein, conserved	142	Tc00.1047053511297.30	142	S	0.922946	10.7958	8.95881e-15	4.26	143.34	CK1	0.081	DVLSSSSTSLSGR	TDVLS(0.988)S(0.02)S(0.986)S(0.923)T(0.084)S(0.999)LSGR	T(-69.62)DVLS(19.28)S(-19.28)S(21.26)S(10.8)T(-10.8)S(29.54)LS(-44.43)GR	8	2	858.782	-0.60204					+						+		+	+
Tc00.1047053508723.30	hypothetical protein, conserved	744	Tc00.1047053508723.30;Tc00.1047053509791.50	744	S	0.923237	12.8774	5.16982e-11	42.27	156.7	CK1	0.081	SVDSIASRNRAVS	AGS(0.843)VHS(0.191)AFS(0.353)RNDS(0.34)VDS(0.35)IAS(0.923)R	AGS(8.4)VHS(-7.74)AFS(0)RNDS(0)VDS(0)IAS(12.88)R	19	3	768.301	-0.15016						+								+
Tc00.1047053506445.30	cation transporter, putative	80	Tc00.1047053506445.30	80	S	0.923972	10.7649	0.00630157	1.31	61.444	PKA	0.042	EASSRVSYFSERP	LDGPLLS(1)EAS(1)S(1)RVS(0.924)Y(0.093)FS(0.983)ERPR	LDGPLLS(39.71)EAS(40.37)S(37.3)RVS(10.76)Y(-10.76)FS(17.29)ERPR	14	3	922.685	-0.181		+	+		+	+	+	+	+		+		+	+
Tc00.1047053503479.70	hypothetical protein, conserved	887	Tc00.1047053503479.70	887	S	0.925253	12.0023	0.0188162	8.21	53.495	CK1	0.143	LQSAASSTRPTPS	AQIAGLQS(0.016)AAS(0.084)S(0.925)T(0.968)RPT(0.812)PS(0.24)S(0.512)T(0.443)R	AQIAGLQS(-20.66)AAS(-12)S(12)T(17.19)RPT(6.5)PS(-6.5)S(0.69)T(-0.69)R	12	3	802.988	-0.72294											+		+	+
Tc00.1047053508461.146	hypothetical protein, conserved	198	Tc00.1047053508461.146;Tc00.1047053508461.142	198	S	0.926108	10.9807	0.0112866	16.73	80.535	CAMK2	0.042	LPVRGKSPTLYGK	GKS(0.926)PT(0.074)LYGK	GKS(10.98)PT(-10.98)LY(-61.93)GK	3	2	515.752	-0.28493		+			+
Tc00.1047053506441.20	hypothetical protein, conserved	1078	Tc00.1047053506441.20;Tc00.1047053508265.100	1078;1162	S	0.926252	11.3698	0.00219065	32.52	96.193	PKA	0.042	RHVSRQSTTHD__	HVS(0.068)RQS(0.926)T(0.006)T(0.001)HD	HVS(-11.37)RQS(11.37)T(-22.15)T(-32.34)HD	6	2	624.262	0.075897												+	+
Tc00.1047053510823.40	hypothetical protein, conserved	237	Tc00.1047053510823.40	237	S	0.926288	8.62538	2.29063e-10	42.2	104.95	PKA/AKT	0.00111111	SLTRRSSSTHAIS	RS(0.523)S(0.926)S(0.531)T(0.02)HAISSFCEDPSVAAHLER	RS(0)S(8.63)S(0)T(-16.93)HAIS(-53.2)S(-59.3)FCEDPS(-79.05)VAAHLER	3	4	676.786	-0.43024		+	+			+		+	+	+				+
Tc00.1047053510579.50	hypothetical protein, conserved	255	Tc00.1047053510579.50;Tc00.1047053510241.90	255	S	0.926811	7.55644	0.00595223	5.63	66.648	CK1	0.143	LMSGETSTSSCVL	LMS(0.999)GET(0.999)S(0.927)T(0.584)S(0.584)S(0.908)CVLTR	LMS(25.67)GET(27.89)S(7.56)T(0)S(0)S(6.55)CVLT(-33.61)R	7	2	1014.8	-0.80558											+		+
Tc00.1047053506957.80	hypothetical protein, conserved	1138	Tc00.1047053506957.80;Tc00.1047053511001.130	1138	S	0.926863	9.8177	0.000133308	33.24	69.428			ENIANASSASLKS	AEHEGPGGAGEGENIANAS(0.927)S(0.299)AS(0.774)LK	AEHEGPGGAGEGENIANAS(9.82)S(-4.93)AS(4.93)LK	19	3	804.995	-0.073562											+		+	+
Tc00.1047053507603.120	hypothetical protein, conserved	1130	Tc00.1047053507603.120;Tc00.1047053509429.190	1130	S	0.927307	11.0577	9.97007e-06	16.49	112.97	GSK3	0.081	RHGVATSASTSSG	HGVAT(0.073)S(0.927)AS(1)T(1)S(1)S(1)GESR	HGVAT(-11.06)S(11.06)AS(54.86)T(54.86)S(54.86)S(39.58)GES(-39.58)R	6	2	917.25	-0.3269												+
Tc00.1047053511291.70	hypothetical protein, conserved	1492	Tc00.1047053511291.70	1492	S	0.927417	11.3382	0.000294435	34.17	97.438			PLPFTHSGASTPT	SLPIPLPFT(0.071)HS(0.927)GAS(0.744)T(0.744)PT(0.514)K	S(-74.3)LPIPLPFT(-11.34)HS(11.34)GAS(2.81)T(2.81)PT(-2.81)K	11	2	1045.95	-0.32641											+		+	+
Tc00.1047053509979.30	hypothetical protein, conserved	4035	Tc00.1047053509979.30	4035	S	0.927788	10.6217	0.00239421	20.63	61.108	AURORA	0.020748	EGYDRGSLSRSAF	VAS(1)VVIEEEPPVPEGY(0.167)DRGS(0.928)LS(0.905)R	VAS(51.01)VVIEEEPPVPEGY(-9.45)DRGS(10.62)LS(9.45)R	20	3	909.057	0.00083817		+									+
Tc00.1047053510971.69	hypothetical protein, conserved	653	Tc00.1047053510971.69	653	S	0.927804	8.10972	6.70035e-13	37.27	111.04			QTPMEGSSTLGEF	LLGVS(0.005)DAMQT(0.995)PMEGS(0.928)S(0.535)T(0.535)LGEFT(0.001)R	LLGVS(-23.33)DAMQT(23.33)PMEGS(8.11)S(0)T(0)LGEFT(-26.95)R	15	3	889.689	-0.28988											+	+	+	+
Tc00.1047053510885.160	hypothetical protein, conserved	869	Tc00.1047053506529.250;Tc00.1047053510885.160	873;869	S	0.928796	11.158	0.00122055	16.03	100.32	CK1	0.143	NHTNSLSYLRVAD	GNHTNS(0.071)LS(0.929)YLR	GNHT(-58.65)NS(-11.16)LS(11.16)Y(-41.81)LR	8	2	671.301	0.1333												+
Tc00.1047053506317.20	hypothetical protein, conserved	641	Tc00.1047053506317.20	641	S	0.929078	6.50909	0.000436978	14.51	61.089	NEK6	0.076	AASLTSSLRFSPL	AAS(0.69)LT(0.69)S(0.69)S(0.929)LRFS(0.982)PLQLS(0.017)T(0.002)APEVEHPFPLR	AAS(0)LT(0)S(0)S(6.51)LRFS(18.56)PLQLS(-18.56)T(-29.23)APEVEHPFPLR	7	4	843.628	-0.56811			+
Tc00.1047053504199.10	hypothetical protein, conserved	355	Tc00.1047053504199.10	355	S	0.929123	12.3588	0.00859221	20.71	53.593	WW GroupIV	0.0023175	LMVWPPSPNTCSE	AS(0.999)GS(0.997)LMVWPPS(0.929)PNT(0.057)CS(0.016)EEHHFLS(0.001)GY(0.001)K	AS(32.41)GS(28.04)LMVWPPS(12.36)PNT(-12.36)CS(-17.99)EEHHFLS(-32.41)GY(-30.55)K	11	3	1053.41	0.076524													+	+
Tc00.1047053508711.10	hypothetical protein, conserved	1208	Tc00.1047053508711.10	1208	S	0.929153	14.3555	1.33999e-09	15.51	102.28	CK1	0.143	RTSTPESSPTPVH	T(0.425)S(0.275)T(0.338)PES(0.929)S(0.085)PT(0.948)PVHMPLSTLAPTSSR	T(1.01)S(-2.01)T(-1.01)PES(14.36)S(-12.53)PT(12.53)PVHMPLS(-64.75)T(-64.75)LAPT(-74.89)S(-74.08)S(-70.86)R	6	3	907.714	-0.38195		+	+	+			+
Tc00.1047053510647.40	syntaxin, putative	129	Tc00.1047053510647.40	129	S	0.929307	13.8983	6.85804e-07	40.68	95.624			TRVKMLSGTPASS	MLS(0.929)GT(0.84)PAS(0.124)S(0.106)DAEDVDENSDLLQR	MLS(13.9)GT(10.55)PAS(-10.55)S(-11.51)DAEDVDENS(-82.48)DLLQR	3	3	870.682	-0.6957						+		+	+	+	+	+	+
Tc00.1047053507809.110	hypothetical protein, conserved	182	Tc00.1047053507809.110	182	S	0.93016	11.259	2.89953e-56	5.37	187.08	GSK3	0.081	VNSISLSTPASVA	SVNS(0.026)IS(0.974)LS(0.93)T(0.07)PAS(1)VAT(1)K	S(-36.98)VNS(-15.77)IS(15.77)LS(11.26)T(-11.26)PAS(63.33)VAT(120.43)K	8	2	941.358	-0.29855											+		+	+
Tc00.1047053511867.130	hypothetical protein, conserved	763	Tc00.1047053511867.130	763	S	0.930415	10.8134	0.000447947	25.87	83.706	NEK6	0.076	SNNLNRSATSFVF	S(0.93)AT(0.909)S(0.161)FVFVPDEEIIELK	S(10.81)AT(9.64)S(-9.64)FVFVPDEEIIELK	1	2	1042.47	0.067365	+	+	+				+							+
Tc00.1047053510579.50	hypothetical protein, conserved	597	Tc00.1047053510579.50;Tc00.1047053510241.90	597	S	0.930714	11.2717	0.00113879	17.53	90.268	PLK1	0.033462	LDKLESSVSVPHI	LES(0.071)S(0.931)VS(0.998)VPHIVGR	LES(-11.27)S(11.27)VS(26.36)VPHIVGR	4	2	770.352	-0.4011											+		+
Tc00.1047053504427.30	hypothetical protein, conserved	711	Tc00.1047053504427.30	711	S	0.931225	12.8061	0.00357111	29.35	78.006	PKA	0.042	QDAKRLSSPSSPS	RLS(0.931)S(0.17)PS(0.466)S(0.378)PS(0.055)EPLVSVLTYEK	RLS(12.81)S(-5.2)PS(0.93)S(-0.93)PS(-9.47)EPLVS(-52.62)VLT(-60.64)Y(-60.12)EK	3	3	779.366	1.227	+	+
Tc00.1047053507801.100	hypothetical protein, conserved	593	Tc00.1047053507801.100	593	S	0.931718	7.95972	1.66342e-47	26.02	179.01	CAMK2	0.042	GATRLYSSDSDVG	LY(0.771)S(0.932)S(0.724)DS(0.573)DVGGAAYAPPR	LY(2.7)S(7.96)S(1.9)DS(-1.9)DVGGAAY(-45.76)APPR	3	3	655.907	-0.2601	+	+	+	+	+	+	+	+	+	+			+	+
Tc00.1047053503731.9	hypothetical protein	181	Tc00.1047053503731.9	181	S	0.931725	8.57221	0.0164233	9.34	68.222	CK1	0.143	LPSTKGSGKKKGG	AFLPS(0.509)T(0.56)KGS(0.932)GK	AFLPS(-0.48)T(0.48)KGS(8.57)GK	9	2	626.772	0.24741		+	+
Tc00.1047053507221.40	hypothetical protein	526	Tc00.1047053507221.40	526	S	0.931755	9.3377	0.00196344	2.45	73.723	NEK6	0.076	ASLLSSSSLGIDE	AS(0.012)LLS(0.465)S(0.594)S(0.932)S(0.997)LGIDEEVK	AS(-19.97)LLS(-1.26)S(1.26)S(9.34)S(23.38)LGIDEEVK	7	2	937.877	2.226			+		+
Tc00.1047053509671.10	hypothetical protein, conserved	301	Tc00.1047053509671.10	301	S	0.931763	12.5275	1.43253e-15	32.38	115.95	NEK6	0.076	FSPLSGSVTFTKK	IHEEGSKPQPPFS(1)PLS(0.052)GS(0.932)VT(0.015)FT(0.002)K	IHEEGS(-78.68)KPQPPFS(42.24)PLS(-12.53)GS(12.53)VT(-18.07)FT(-27.53)K	18	3	877.403	0.95007	+
Tc00.1047053507681.210	hypothetical protein, conserved	698	Tc00.1047053507681.210	698	S	0.931814	10.0282	6.8961e-27	43.31	129.42	CAMK2	0.042	AASRNKSSESSTC	S(0.932)S(0.827)ES(0.467)S(0.401)T(0.331)CGGS(0.042)QVLGFVPEPALVGAPR	S(10.03)S(8.95)ES(1.16)S(-1.16)T(-2.3)CGGS(-13.18)QVLGFVPEPALVGAPR	1	3	943.725	-0.23591		+	+		+	+		+	+	+	+		+	+
Tc00.1047053506577.5	hypothetical protein	78	Tc00.1047053506577.5	78	S	0.931922	12.9024	2.34426e-34	22.74	140.01	WW GroupIV	0.0023175	HSGTPRSPSSRRL	AGGVRT(0.991)PFAS(0.49)T(0.49)PT(0.04)MGHS(0.174)GT(0.771)PRS(0.932)PS(0.086)S(0.026)R	AGGVRT(18.83)PFAS(0)T(0)PT(-12.9)MGHS(-6.62)GT(6.62)PRS(12.9)PS(-12.9)S(-18.73)R	22	4	730.542	-0.61367			+		+			+	+
Tc00.1047053510299.70	hypothetical protein, conserved	131	Tc00.1047053510299.70;Tc00.1047053503527.60	131	S	0.932025	10.6996	1.49892e-10	27.13	141.09			ERRASLSSGIIPL	RAS(0.867)LS(0.932)S(0.201)GIIPLR	RAS(7.77)LS(10.7)S(-7.77)GIIPLR	5	2	715.352	0.22608											+		+
Tc00.1047053506327.50	hypothetical protein, conserved	252	Tc00.1047053506327.50	252	S	0.93228	11.1096	0.00067836	18.53	80.101	CAMK2	0.042	MDSRPTSIVRSSS	RIS(1)EPHQMDS(0.126)RPT(0.942)S(0.932)IVR	RIS(38.64)EPHQMDS(-11.11)RPT(11.8)S(11.11)IVR	14	3	750.316	-0.16294	+	+	+		+	+	+		+	+	+		+	+
Tc00.1047053510885.160	hypothetical protein, conserved	564	Tc00.1047053510885.160	564	S	0.932284	11.5502	0.00682935	10.84	60.42	GSK3	0.081	SRSASMSRSLSHS	S(0.814)AS(0.203)MS(0.932)RS(0.836)LS(0.406)HS(0.78)IS(0.01)RPT(0.006)S(0.008)VS(0.005)PR	S(6.57)AS(-6.57)MS(11.55)RS(5.93)LS(-4.61)HS(4.61)IS(-22.73)RPT(-28.67)S(-24.89)VS(-28.67)PR	5	3	850.672	-0.28547			+			+		+	+		+			+
Tc00.1047053507601.10	phosphoprotein phosphatase, putative	9	Tc00.1047053507601.10;Tc00.1047053449247.4	9	S	0.932408	11.3904	1.94955e-52	41.78	161.05	WW GroupIV	0.0023175	PPSVPSSPQAPPE	MDPPS(0.998)VPS(0.07)S(0.932)PQAPPEITPPGMSHSFR	MDPPS(26.45)VPS(-11.39)S(11.39)PQAPPEIT(-42.83)PPGMS(-81.5)HS(-86.05)FR	9	3	983.418	0.13612	+							+			+	+	+	+
Tc00.1047053511297.30	hypothetical protein, conserved	576	Tc00.1047053511297.30	576	S	0.932408	12.3109	1.25729e-05	19.2	115.27	PKA/AKT	0.00111111	GDMRSSSESLSSV	S(0.013)S(0.055)S(0.932)ES(0.995)LS(0.004)SVQYPGR	S(-18.66)S(-12.31)S(12.31)ES(23.87)LS(-23.87)S(-34.7)VQY(-76.16)PGR	3	2	822.321	-0.31352											+	+
Tc00.1047053507765.140	hypothetical protein, conserved	1241	Tc00.1047053507765.140	1241	S	0.932531	11.9068	1.50213e-24	50.31	123.38	CK1	0.081	TVISGNSPVFAGG	T(0.184)GAAPVS(0.158)LHS(0.626)PLS(0.299)T(0.311)S(0.311)PT(0.027)T(0.086)VIS(0.066)GNS(0.933)PVFAGGMFPERPR	T(-5.39)GAAPVS(-6.08)LHS(5.39)PLS(0)T(0)S(0)PT(-11.91)T(-6.08)VIS(-11.91)GNS(11.91)PVFAGGMFPERPR	24	3	1321.6	-0.74401	+	+	+	+			+
Tc00.1047053503635.10	protein kinase, putative	620	Tc00.1047053503635.10	620	S	0.933635	11.6217	1.68194e-05	15.9	72.04			GRGFGQSSVSESL	GFGQS(0.934)S(0.066)VS(0.001)ES(0.004)LLNNHGIS(0.912)LNNGT(0.084)LK	GFGQS(11.62)S(-11.62)VS(-32.33)ES(-24.35)LLNNHGIS(10.45)LNNGT(-10.45)LK	5	3	911.748	0.0019188				+
Tc00.1047053508911.60	hypothetical protein, conserved	880	Tc00.1047053508911.60	880	S	0.933797	11.4945	6.11784e-09	19.48	122.78	PLK1	0.033462	ADKLDTSLVADSP	LDT(0.066)S(0.934)LVADS(1)PGGLSPAK	LDT(-11.49)S(11.49)LVADS(35.39)PGGLS(-35.39)PAK	4	2	894.397	-0.75688											+		+
Tc00.1047053506945.210	zinc finger-domain protein, putative	62	Tc00.1047053506945.210	62	S	0.934433	10.8595	0.00560155	0.03	68.612	PKA	0.042	PMSQRSSASQAHV	AGNS(0.996)PMS(0.201)QRS(0.934)S(0.934)AS(0.934)QAHVS(0.999)PK	AGNS(23.59)PMS(-10.86)QRS(10.86)S(10.86)AS(10.86)QAHVS(31.04)PK	11	3	809.606	-0.10269				+	+	+	+	+	+	+				+
Tc00.1047053508153.150	hypothetical protein, conserved	202	Tc00.1047053508153.150	202	S	0.934907	11.7154	0.0112893	9.13	80.533	CK1	0.081	RGTSVSSFDRRPA	GT(0.163)S(0.821)VS(0.081)S(0.935)FDRRPAVR	GT(-7.11)S(7.11)VS(-11.72)S(11.72)FDRRPAVR	6	3	565.585	-0.37048	+	+	+			+			+	+			+	+
Tc00.1047053510685.30	RNA polymerase IIA largest subunit, putative	204	Tc00.1047053510685.30;Tc00.1047053509011.20	204	S	0.935089	11.7029	1.81162e-11	37.08	115.68			VYHGLASTQNLPS	EVNVY(0.004)HGLAS(0.935)T(0.116)QNLPS(0.944)S(0.923)MPY(0.078)R	EVNVY(-24.72)HGLAS(11.7)T(-11.7)QNLPS(12.36)S(11.03)MPY(-11.03)R	10	2	1302.03	-0.26647		+		+			+				+	+	+
Tc00.1047053510657.220	hypothetical protein, conserved	138	Tc00.1047053510657.220;Tc00.1047053510747.34	138	S	0.935177	11.681	0.0233055	26.04	63.718	CK1	0.081	SLSSLGSCQNSPA	NNNFS(0.001)APAS(0.006)GAPVS(0.033)T(0.033)FHAPS(0.362)LS(0.811)S(0.811)LGS(0.935)CQNS(0.009)PAR	NNNFS(-35.26)APAS(-26.87)GAPVS(-17.07)T(-17.07)FHAPS(-5.99)LS(5.99)S(5.99)LGS(11.68)CQNS(-22.63)PAR	26	4	893.369	-0.50387											+		+	+
Tc00.1047053508507.20	hypothetical protein, conserved	312	Tc00.1047053508507.20	312	S	0.935357	11.2935	0.00521174	22.99	70.439			LSQPKISPSGRAS	IS(0.935)PS(0.935)GRAS(0.129)IDDVPAAVADR	IS(11.29)PS(11.29)GRAS(-11.29)IDDVPAAVADR	2	3	686.308	-0.18924		+	+			+			+	+	+		+	+
Tc00.1047053509589.50	hypothetical protein, conserved	637	Tc00.1047053509589.50;Tc00.1047053503999.40	637	S	0.935502	11.6155	1.92952e-45	19.17	180.45	CK1	0.081	QASSVSSAVSISR	LQASS(1)VS(0.065)S(0.936)AVS(1)ISR	LQAS(-35.96)S(35.96)VS(-11.62)S(11.62)AVS(38.02)IS(-38.02)R	8	2	816.328	-0.3186		+	+	+		+		+	+	+	+		+	+
Tc00.1047053510219.10	hypothetical protein, conserved	372	Tc00.1047053510219.10	372	S	0.935599	10.2162	0.000491564	28.1	86.649	PKA	0.004788	GESRKPSESVRSL	KPS(0.936)ES(0.332)VRS(0.724)LQFPAT(0.009)VLAHR	KPS(10.22)ES(-3.93)VRS(3.93)LQFPAT(-19.57)VLAHR	3	3	761.706	-0.20556					+		+			+
Tc00.1047053508265.110	hypothetical protein, conserved	362	Tc00.1047053508265.110;Tc00.1047053506441.10	362	S	0.935675	11.6279	1.06675e-23	71.02	166.7			KNQTVTSIHKASR	NQTVT(0.064)S(0.936)IHK	NQT(-51.52)VT(-11.63)S(11.63)IHK	6	2	554.263	0.12649		+
Tc00.1047053509761.10	hypothetical protein, conserved	859	Tc00.1047053509761.10	859	S	0.93686	11.727	2.35405e-08	33.76	131.77			RKRGYTSDGDDDR	GYT(0.063)S(0.937)DGDDDRPQK	GY(-36.87)T(-11.73)S(11.73)DGDDDRPQK	4	2	767.296	-0.11948												+
Tc00.1047053509205.20	hypothetical protein, conserved	290	Tc00.1047053509205.20	290	S	0.93762	11.7658	0.000709323	12.43	104.84	CK1	0.081	AVASASSSPLRHV	ETAVAS(1)AS(0.999)S(0.938)S(0.063)PLR	ET(-57.93)AVAS(52.86)AS(30.33)S(11.77)S(-11.77)PLR	9	2	758.28	0.052781										+
Tc00.1047053504175.40	dual specificity protein phosphatase, putative	179	Tc00.1047053504175.40	179	S	0.938409	13.5938	0.00635557	7.93	67.915	CK1	0.143	VSSGSLSNSQMQA	VS(0.002)S(0.002)GS(0.016)LS(0.938)NS(0.041)QMQAVIK	VS(-26.94)S(-26.16)GS(-17.58)LS(13.59)NS(-13.59)QMQAVIK	7	2	866.403	-0.53943					+		+
Tc00.1047053503541.40	hypothetical protein, conserved	33	Tc00.1047053503541.40;Tc00.1047053508277.65	33	S	0.938607	12.1725	0.00143634	39.49	86.822	CAMK2	0.042	HHDRSGSDKNAPS	S(0.057)GS(0.939)DKNAPS(0.002)HS(0.002)LKPK	S(-12.17)GS(12.17)DKNAPS(-26.22)HS(-26.22)LKPK	3	4	408.949	-0.13669		+		+						+
Tc00.1047053508153.300	hypothetical protein, conserved	157	Tc00.1047053508153.300	157	S	0.938841	8.87218	1.42213e-53	37.19	171.33	CK1	0.143	ASSAVPSGLRPLS	SELPDASSAVPS(0.939)GLRPLS(0.53)VS(0.53)ER	S(-64.74)ELPDAS(-46.54)S(-35.33)AVPS(8.87)GLRPLS(0)VS(0)ER	12	3	805.372	-0.83121									+			+
Tc00.1047053510219.10	hypothetical protein, conserved	377	Tc00.1047053510219.10	377	S	0.939999	8.93947	0.000491564	28.1	86.649	CK1	0.081	PSESVRSLQFPAT	KPS(0.53)ES(0.53)VRS(0.94)LQFPATVLAHR	KPS(0)ES(0)VRS(8.94)LQFPAT(-60.23)VLAHR	8	3	761.706	-0.024768					+		+			+
Tc00.1047053509695.50	katanin, putative	315	Tc00.1047053509695.50;Tc00.1047053509967.70	315	S	0.940052	11.9807	8.12769e-07	35.54	128.36	CAMK2	0.042	LYGRPSSLTVSPK	LYGRPS(0.06)S(0.94)LT(0.001)VS(1)PK	LY(-40.06)GRPS(-11.98)S(11.98)LT(-35.44)VS(35.44)PK	7	2	782.862	-0.34222		+		+	+		+						+
Tc00.1047053511181.140	hypothetical protein	69	Tc00.1047053511181.140	69	S	0.940307	12.0308	6.56517e-53	52.21	182.31			SPAFSESATPTTM	GAS(1)PAFS(1)ES(0.94)AT(0.059)PT(0.001)TMDR	GAS(85.19)PAFS(44.56)ES(12.03)AT(-12.03)PT(-31.32)T(-40.15)MDR	9	2	983.341	-0.18224	+		+
Tc00.1047053508911.60	hypothetical protein, conserved	433	Tc00.1047053508911.60	433	S	0.940646	12.1038	0.0295143	5.73	62.169	CAMK2	0.042	VTSRGDSYERTDM	RNS(0.884)VT(0.239)S(0.474)RGDS(0.941)Y(0.462)ER	RNS(8.94)VT(-5.14)S(0)RGDS(12.1)Y(0)ER	10	3	589.548	0.057449			+			+				+	+	+	+	+
Tc00.1047053507801.100	hypothetical protein, conserved	305	Tc00.1047053507801.100	305	S	0.940664	7.28321	0.0148772	7.5	56.695			SKVFASSDSSDEP	VFAS(0.685)S(0.941)DS(0.685)S(0.685)DEPDS(0.003)RPAPIS(0.001)R	VFAS(0)S(7.28)DS(0)S(0)DEPDS(-26.48)RPAPIS(-32.4)R	5	3	787.301	-0.52626										+				+
Tc00.1047053511323.60	hypothetical protein, conserved	180	Tc00.1047053511323.60;Tc00.1047053506513.180	180	S	0.940812	10.2198	0.00156862	24.4	81.365	CK1	0.081	HKVSLSSDLPRGE	VS(0.377)LS(0.682)S(0.941)DLPR	VS(-2.91)LS(2.91)S(10.22)DLPR	5	2	567.236	0.17715		+	+								+		+	+
Tc00.1047053503643.20	hypothetical protein, conserved	1016	Tc00.1047053503643.20;Tc00.1047053506485.109	1016	S	0.940887	11.0453	0.00188842	14.85	91.464	NEK6	0.076	RNSLFKSSSRGTL	NSLFKS(0.941)S(0.99)S(0.836)RGT(0.249)LT(0.984)PK	NS(-42.57)LFKS(11.05)S(18.87)S(6.6)RGT(-6.6)LT(16.74)PK	6	3	648.255	-0.0083039		+			+			+		+	+
Tc00.1047053509029.60	hypothetical protein, conserved	174	Tc00.1047053509029.60;Tc00.1047053508777.30	174	S	0.941048	10.3407	0.0257513	14.43	48.713	CK1	0.143	DTSESSSGEVPEQ	QY(0.017)AALEDGGDT(0.418)S(0.828)ES(0.972)S(0.824)S(0.941)GEVPEQLVK	QY(-20.66)AALEDGGDT(-5.38)S(5.38)ES(14.85)S(5.38)S(10.34)GEVPEQLVK	16	3	972.69	-0.31358		+						+	+	+	+		+	+
Tc00.1047053509611.160	proteasome regulatory non-ATPase subunit, putative	294	Tc00.1047053509611.160;Tc00.1047053510855.40	294	S	0.941182	13.4999	0.000471817	20.09	82.241	CK2	0.058	ANTAVKSEEESSL	AANT(0.046)AVKS(0.941)EEES(0.544)S(0.469)LHEAEKEPER	AANT(-13.5)AVKS(13.5)EEES(0.68)S(-0.68)LHEAEKEPER	8	3	901.051	-0.01431	+			+			+					+
Tc00.1047053508153.300	hypothetical protein, conserved	774	Tc00.1047053508153.300	774	S	0.941942	12.1016	3.01929e-14	26.78	134.89	GSK3	0.081	GALNGTSPHLSPR	AGPGGALNGT(0.058)S(0.942)PHLS(1)PR	AGPGGALNGT(-12.1)S(12.1)PHLS(69.36)PR	11	2	874.879	1.1724	+	+	+	+			+	+	+	+		+
Tc00.1047053504105.200	hypothetical protein, conserved	1700	Tc00.1047053504105.200	1700	S	0.942333	12.16	0.00235103	25.21	84.823	CHK1/2	0.003192	SLGRTGSILDHVM	T(0.057)GS(0.942)ILDHVMSR	T(-12.16)GS(12.16)ILDHVMS(-34.17)R	3	2	648.294	0.36074
Tc00.1047053511863.20	hypothetical protein, conserved	70	Tc00.1047053511863.20;Tc00.1047053511871.110	70;70	S	0.94313	12.1969	0.000575922	21.44	97.936	PKA	0.042	KGGFRDSPSEPVN	GGFRDS(0.943)PS(0.057)EPVNR	GGFRDS(12.2)PS(-12.2)EPVNR	6	3	499.888	0.83171						+
Tc00.1047053510579.14	hypothetical protein, conserved	429	Tc00.1047053510579.14;Tc00.1047053510241.124	429	S	0.943145	12.398	0.00135927	16.79	89.474	PKA	0.042	PRSTRGSNSEMLR	S(0.679)T(0.321)RGS(0.943)NS(0.057)EMLR	S(3.29)T(-3.29)RGS(12.4)NS(-12.4)EMLR	5	2	699.268	0.10946		+	+			+					+	+	+	+
Tc00.1047053511283.130	protein kinase, putative|serine/threonine protein kinase, putative	163	Tc00.1047053511283.130;Tc00.1047053506525.140	163	S	0.943242	10.445	0.0267926	16.2	51.273	GSK3	0.081	VPGPGGSLSSSIT	HVVPGPGGS(0.943)LS(0.514)S(0.514)S(0.514)IT(0.514)PGAAPIGLENHR	HVVPGPGGS(10.45)LS(0)S(0)S(0)IT(0)PGAAPIGLENHR	9	4	712.571	-0.4673											+		+	+
Tc00.1047053508777.40	leucine-rich repeat protein, putative	62	Tc00.1047053508777.40	62	S	0.943329	12.2131	2.31622e-05	36.31	124.22			SCQKKTSGNFMTE	KT(0.057)S(0.943)GNFMTEPK	KT(-12.21)S(12.21)GNFMT(-74.22)EPK	3	2	660.289	-0.01481												+
Tc00.1047053511421.100	hypothetical protein, conserved	211	Tc00.1047053511421.100	211	S	0.943647	12.2644	2.65721e-08	27.49	93.485	CK1	0.081	IDQSLHSANAGGY	DFAAHGANIDQSLHS(0.944)ANAGGY(0.056)LGGK	DFAAHGANIDQS(-34.57)LHS(12.26)ANAGGY(-12.26)LGGK	15	3	851.05	-0.31703												+
Tc00.1047053511285.40	hypothetical protein, conserved	340	Tc00.1047053453917.9;Tc00.1047053511285.40	340;340	S	0.944046	12.2716	0.00253143	19.15	104.43	PKD	0.020748	TLLKGSSAKENTA	TLLKGS(0.056)S(0.944)AK	T(-83.78)LLKGS(-12.27)S(12.27)AK	7	2	492.76	-0.36606		+										+
Tc00.1047053511633.79	microtubule-associated protein, putative	937	Tc00.1047053511633.79	937	S	0.944116	12.2276	1.16091e-173	38.62	257.18	GSK3	0.081	AAQYGESSFSSFV	AAQY(0.067)GES(0.944)S(0.99)FS(0.999)S(1)FVS(1)NGDR	AAQY(-12.23)GES(12.23)S(19.66)FS(31.85)S(42.65)FVS(67.4)NGDR	7	3	770.227	-0.14799													+	+
Tc00.1047053509607.20	hypothetical protein, conserved	123	Tc00.1047053509607.20;Tc00.1047053508569.10	123	S	0.944224	15.5254	6.65727e-15	28.66	114.48	NEK6	0.076	HPQLTSSGPQTPT	GHPQLT(0.006)S(0.027)S(0.944)GPQT(0.159)PT(0.858)QT(0.005)S(0.001)NENSNPR	GHPQLT(-22.79)S(-15.53)S(15.53)GPQT(-7.92)PT(7.92)QT(-22.79)S(-29.71)NENS(-48.19)NPR	8	3	899.043	-0.62391		+		+			+
Tc00.1047053503919.40	hypothetical protein, conserved	362	Tc00.1047053503919.40	362	S	0.944376	14.1551	0.0048754	15.87	60.097			TGLHSPSENQTSP	RPTGLHS(0.008)PS(0.944)ENQT(0.036)S(0.008)PHT(0.002)VPT(0.001)S(0.001)R	RPT(-37.24)GLHS(-20.62)PS(14.16)ENQT(-14.16)S(-20.62)PHT(-27.26)VPT(-32.73)S(-32.73)R	9	4	617.293	0.017061												+
Tc00.1047053506625.100	hypothetical protein, conserved	46	Tc00.1047053506625.100	46	S	0.944736	12.3287	0.000891326	28.8	101.13	CDK2	0.0057	AHRNSFSPMRPLA	NS(0.055)FS(0.945)PMRPLAAEPPGK	NS(-12.33)FS(12.33)PMRPLAAEPPGK	4	3	593.615	-0.22377											+	+		+
Tc00.1047053509177.30	hypothetical protein, conserved	9	Tc00.1047053509177.30;Tc00.1047053511303.90	9	S	0.944834	12.9676	0.00243955	3.79	78.879	CK1	0.081	SPASVASTTRSSA	PS(0.018)PAS(0.978)VAS(0.945)T(0.832)T(0.269)RS(0.623)S(0.683)AT(0.638)GGVT(0.013)IK	PS(-17.98)PAS(17.98)VAS(12.97)T(7.63)T(-5.81)RS(0.89)S(0.89)AT(-0.89)GGVT(-19.84)IK	8	3	792.297	-0.36503			+		+			+	+
Tc00.1047053506529.380	serine/threonine protein phosphatase, putative	919	Tc00.1047053506529.380;Tc00.1047053510889.80	919	S	0.945342	12.3938	0.00248207	20.11	102.8	CK1	0.081	LKNSSFSSMCK__	NS(0.006)S(0.994)FS(0.945)S(0.055)MCK	NS(-22.13)S(22.13)FS(12.39)S(-12.39)MCK	5	2	604.182	0.084447		+	+			+							+	+
Tc00.1047053508879.10	hypothetical protein, conserved	412	Tc00.1047053508879.10;Tc00.1047053508215.10	412	S	0.945698	10.1341	5.0167e-26	30.78	124.77			PMVTIASPTSELW	NQVSEPPPSLS(0.003)LS(0.118)S(0.879)PMVT(0.001)IAS(0.946)PT(0.604)S(0.45)ELWR	NQVS(-72.24)EPPPS(-41.32)LS(-25.57)LS(-8.78)S(8.78)PMVT(-33.58)IAS(10.13)PT(1.44)S(-1.44)ELWR	21	3	1084.14	0.35121	+
Tc00.1047053507991.40	hypothetical protein	62	Tc00.1047053507991.40	62	S	0.945924	11.9243	7.1424e-60	54.08	184.67			LNKNGVSSPLMGS	NGVS(0.946)S(0.159)PLMGS(0.895)PLNNTAAQR	NGVS(11.92)S(-9.03)PLMGS(9.03)PLNNT(-39.52)AAQR	4	3	691.966	0.065803	+		+	+		+		+	+	+	+			+
Tc00.1047053509733.60	hypothetical protein	129	Tc00.1047053509599.60;Tc00.1047053509733.60	129;129	S	0.945979	12.261	0.00371317	32.58	138.98	CK1	0.081	RAVSFSSRRRETI	AVS(0.091)FS(0.963)S(0.946)R	AVS(-12.26)FS(13.93)S(12.26)R	6	2	457.164	3.4001														+
Tc00.1047053506945.50	hypothetical protein, conserved	311	Tc00.1047053506945.50;Tc00.1047053506835.99	311	S	0.946199	12.2487	0.00133929	46.36	85.993	CK2	0.058	LSEGNTSGSETEA	PQLT(0.01)APT(0.017)LLS(0.984)EGNT(0.975)S(0.946)GS(0.812)ET(0.245)EAPPPT(0.011)IMGPEIPPDWYVDEHGR	PQLT(-23.61)APT(-23.61)LLS(23.61)EGNT(18.04)S(12.25)GS(6.23)ET(-6.23)EAPPPT(-23.61)IMGPEIPPDWY(-64.5)VDEHGR	15	4	1202.51	0.044679		+			+	+		+	+		+		+	+
Tc00.1047053503479.70	hypothetical protein, conserved	886	Tc00.1047053503479.70	886	S	0.946481	11.2326	0.00343151	6.14	75.293	CK1	0.081	GLQSAASSTRPTP	AQIAGLQS(0.73)AAS(0.946)S(0.354)T(0.976)RPT(0.902)PS(0.094)S(0.103)T(0.895)R	AQIAGLQS(3.86)AAS(11.23)S(-3.86)T(16.4)RPT(11.79)PS(-11.79)S(-10.66)T(10.66)R	11	3	829.643	-0.18821											+
Tc00.1047053511249.60	protein kinase, putative	130	Tc00.1047053511249.60	130	S	0.946699	12.4908	0.00246934	35.78	65.297	CK1	0.081	NEESSPSEKYEDD	QDIY(0.005)NGELDNEES(0.994)S(0.985)PS(0.947)EKY(0.068)EDDVGYSAEDIPR	QDIY(-23.8)NGELDNEES(23.8)S(18.3)PS(12.49)EKY(-12.49)EDDVGY(-38.32)S(-42.44)AEDIPR	16	3	1301.83	-0.64741		+	+			+				+				+
Tc00.1047053510663.40	hypothetical protein, conserved	184	Tc00.1047053510663.40	184	S	0.947048	12.6328	0.00605302	23.83	61.927	CK1	0.143	QRSHHNSVSAYAD	S(0.994)HHNS(0.947)VS(0.057)AY(0.002)ADDHAAHGNGDR	S(21.99)HHNS(12.63)VS(-12.63)AY(-28.27)ADDHAAHGNGDR	5	4	595.224	-0.2376			+			+					+		+	+
Tc00.1047053511285.40	hypothetical protein, conserved	37	Tc00.1047053511285.40	37	S	0.947103	12.5297	0.000125945	19.74	120.67			AKKFALSSAIAKQ	KFALS(0.947)S(0.053)AIAK	KFALS(12.53)S(-12.53)AIAK	5	2	558.297	-0.77176												+
Tc00.1047053508851.180	14-3-3 protein, putative	261	Tc00.1047053508851.180;Tc00.1047053511589.130	261	S	0.948127	12.6192	3.73263e-31	55.37	173.12			WTDEQPSS_____	DNLNLWTDEQPS(0.948)S(0.052)	DNLNLWT(-73.98)DEQPS(12.62)S(-12.62)	12	2	799.822	-0.42873			+	+	+	+	+	+	+	+	+		+	+
Tc00.1047053506303.80	hypothetical protein, conserved	18	Tc00.1047053506303.80;Tc00.1047053506811.160	18	S	0.949704	13.1208	6.5109e-14	10.55	132.91	GSK3	0.081	ASSYKGSENFSRS	S(0.067)DS(0.332)PS(0.598)AS(0.023)S(0.819)Y(0.162)KGS(0.95)ENFS(0.05)R	S(-9.62)DS(-2.61)PS(2.61)AS(-16.47)S(7.15)Y(-7.15)KGS(13.12)ENFS(-13.12)R	12	2	1023.35	-1.0066								+
Tc00.1047053503415.30	hypothetical protein, conserved	1181	Tc00.1047053503415.30;Tc00.1047053508811.30	1181	S	0.949831	13.834	0.000762905	24.82	113.48	CK1	0.081	KRVSSFSSGLGRG	RVS(0.45)S(0.572)FS(0.95)S(0.028)GLGR	RVS(-1.1)S(1.1)FS(13.83)S(-15.45)GLGR	6	2	656.776	0.01677						+		+	+
Tc00.1047053506835.60	calmodulin, putative	403	Tc00.1047053506835.60;Tc00.1047053506945.10	403	S	0.950106	13.0695	1.32759e-38	51.62	183.16	Polo box	0.00405	SIDSSSSPLSKSL	ILSIDSS(0.003)S(0.047)S(0.95)PLSK	ILS(-82.07)IDS(-37.86)S(-25.69)S(-13.07)S(13.07)PLS(-34.82)K	9	2	707.347	0.021676						+	+
Tc00.1047053507629.10	hypothetical protein, conserved	128	Tc00.1047053507629.10;Tc00.1047053504059.11	128	S	0.950181	13.4472	0.00531826	20.71	68.886	PKA	0.004788	EQQRRNSYHYALQ	RNS(0.95)Y(0.043)HY(0.007)ALQSHPFQPR	RNS(13.45)Y(-13.45)HY(-21.42)ALQS(-60.12)HPFQPR	3	4	520.993	-0.70516		+			+
Tc00.1047053509809.39	P-type H+-ATPase, putative	8	Tc00.1047053509809.39;Tc00.1047053511261.4	8	S	0.950459	12.8297	3.5909e-14	44.06	119.22	PLK1	0.033462	NQKNDKSVLNNSN	S(0.95)VLNNS(0.05)NNGNFNEQHPPQKPQK	S(12.83)VLNNS(-12.83)NNGNFNEQHPPQKPQK	1	4	643.549	0.28605		+				+						+
Tc00.1047053504105.130	calcium channel protein, putative	260	Tc00.1047053504105.130	260	S	0.951067	11.8071	7.76739e-05	13.85	73.616	PLK1	0.033462	EYTEDDSFFSSGS	LAEY(0.39)T(0.658)EDDS(0.951)FFS(0.819)S(0.23)GS(0.789)S(0.162)VLEEDPRR	LAEY(-2.5)T(2.5)EDDS(11.81)FFS(6.38)S(-6.38)GS(7.12)S(-7.12)VLEEDPRR	9	3	1019.37	0.039472		+	+			+			+		+		+	+
Tc00.1047053506297.190	pyruvate phosphate dikinase, putative	482	Tc00.1047053506297.190;Tc00.1047053510101.140	482	S	0.951417	12.9189	2.37459e-18	39.34	153.28			ARGGMTSHAAVVA	GGMT(0.049)S(0.951)HAAVVAR	GGMT(-12.92)S(12.92)HAAVVAR	5	2	618.781	-0.031284		+			+
Tc00.1047053511201.40	hypothetical protein, conserved	193	Tc00.1047053511201.40;Tc00.1047053506587.10	193	S	0.951417	12.9189	1.35521e-43	48.79	195.04	PKA	0.042	QYCGRRSSNDAPF	RS(0.951)S(0.049)NDAPFQANK	RS(12.92)S(-12.92)NDAPFQANK	2	2	707.809	-0.46336		+		+			+					+		+
Tc00.1047053504149.90	hypothetical protein, conserved	122	Tc00.1047053504149.90	122	S	0.951491	14.3581	0.00253143	30.71	104.43	PKA/AKT	0.00111111	EKRRSTSISQATR	S(0.035)T(0.013)S(0.951)ISQATR	S(-14.36)T(-18.58)S(14.36)IS(-40.63)QAT(-34.17)R	3	2	515.732	0.42604											+	+
Tc00.1047053508707.170	hypothetical protein, conserved	255	Tc00.1047053508707.170;Tc00.1047053509073.40	255	S	0.951583	15.3785	0.00370185	12.36	56.038			ELDDFESTANTTP	QY(0.049)ELDDFES(0.952)T(0.954)ANT(0.895)T(0.15)PPAVGDTGNK	QY(-15.66)ELDDFES(15.38)T(15.38)ANT(9.13)T(-9.13)PPAVGDT(-42.76)GNK	9	3	937.355	-0.26191										+	+
Tc00.1047053509607.20	hypothetical protein, conserved	114	Tc00.1047053509607.20	114	S	0.952023	15.1402	0.005027	14.62	69.159	CK1	0.081	SFSSSHSRGHPQL	VMEPIEGQS(0.294)FS(0.294)S(0.23)S(0.23)HS(0.952)R	VMEPIEGQS(0)FS(0)S(-1.15)S(-1.15)HS(15.14)R	15	3	646.588	-0.10493			+		+				+	+				+
Tc00.1047053510901.170	hypothetical protein, conserved	1246	Tc00.1047053510901.170	1246	S	0.952246	10.9807	0.00169981	16.56	104.52			ICKVQGSTSLAAL	VQGS(0.952)T(0.646)S(0.401)LAALR	VQGS(10.98)T(2.28)S(-2.28)LAALR	4	2	631.781	-0.003099		+	+						+				+
Tc00.1047053508199.30	hypothetical protein, conserved	300	Tc00.1047053508199.30	300	S	0.952351	13.2771	0.00472532	15.78	84.997	PKA	0.004788	ANSRRLSSPSSPR	RLS(0.952)S(0.05)PS(0.864)S(0.134)PRK	RLS(13.28)S(-13.28)PS(8.2)S(-8.2)PRK	3	2	637.786	-0.35517		+							+	+
Tc00.1047053509791.180	hypothetical protein, conserved	506	Tc00.1047053509791.180	506	S	0.952468	10.0581	1.09875e-15	37.1	104.76	PKA	0.042	AAGKRVSSTPSDT	RVS(0.952)S(0.524)T(0.524)PS(0.983)DT(0.016)GIT(0.001)AQEEVEGEEEHGENK	RVS(10.06)S(0)T(0)PS(18.03)DT(-18.03)GIT(-33.12)AQEEVEGEEEHGENK	3	3	1052.41	-0.11236		+	+			+			+	+	+		+	+
Tc00.1047053508177.70	hypothetical protein	185	Tc00.1047053508177.70;Tc00.1047053511693.10	185	S	0.952501	13.0218	2.28269e-05	28.94	121.83	CDK2	0.0057	AASVWRSPSRGTP	S(0.953)PS(0.048)RGT(1)PNPALPR	S(13.02)PS(-13.02)RGT(50.16)PNPALPR	1	2	755.334	-0.0092819										+				+
Tc00.1047053506797.50	hypothetical protein, conserved	401	Tc00.1047053506797.50	401	S	0.95278	12.7552	7.67583e-19	31.15	132.91	PKC	0.001764	LEQRETSPRSGGM	ET(0.945)S(0.953)PRS(0.109)GGMLT(0.993)PPIPADLLAR	ET(12.05)S(12.76)PRS(-12.05)GGMLT(21.18)PPIPADLLAR	3	2	1210.03	-0.8265	+	+	+	+	+	+	+	+	+	+	+			+
Tc00.1047053510579.14	hypothetical protein, conserved	356	Tc00.1047053510579.14;Tc00.1047053510241.124	356	S	0.952829	14.8892	0.00184634	22.51	83.595	PKA	0.042	STRHRQSSLGSTS	HRQS(0.953)S(0.953)LGS(0.289)T(0.28)S(0.524)VIDEK	HRQS(14.89)S(15.06)LGS(-3.1)T(-3.1)S(3.1)VIDEK	4	3	628.583	-0.46219											+		+
Tc00.1047053508911.60	hypothetical protein, conserved	396	Tc00.1047053508911.60	396	S	0.952968	13.2712	0.00072428	9.91	84.546	CK1	0.143	PHTPSLSERHARN	S(0.616)S(0.367)AS(0.047)RLS(0.97)PHT(0.001)PS(0.046)LS(0.953)ER	S(2.27)S(-2.27)AS(-15.29)RLS(15.29)PHT(-31.85)PS(-13.27)LS(13.27)ER	14	3	651.262	-0.057985		+	+						+	+	+			+
Tc00.1047053506475.30	hypothetical protein, conserved	312	Tc00.1047053506475.30;Tc00.1047053511435.40	312;311	S	0.953212	13.0905	0.0140452	48.01	65.652	PKA/AKT	0.00111111	SPKRRESFSEPVH	RRES(0.953)FS(0.047)EPVHGR	RRES(13.09)FS(-13.09)EPVHGR	4	4	384.932	0.015067		+			+					+		+	+
Tc00.1047053504131.110	hypothetical protein, conserved	240	Tc00.1047053504131.110	240	S	0.953426	13.8054	6.93346e-08	14.25	101.68	GSK3	0.081	GNAIDVSGSSSAI	EAEGNAIDVS(0.953)GS(0.849)S(0.165)S(0.033)AIPS(1)EHGF	EAEGNAIDVS(13.81)GS(8.16)S(-8.16)S(-16.06)AIPS(41.39)EHGF	10	2	1200.94	-0.1879											+		+	+
Tc00.1047053511297.30	hypothetical protein, conserved	139	Tc00.1047053511297.30	139	S	0.953555	14.0973	0.000102376	19.21	107.46	CK1	0.143	PRTDVLSSSSTSL	TDVLS(0.954)S(0.093)S(0.332)S(0.332)T(0.329)S(0.863)LS(0.096)GR	T(-34.59)DVLS(14.1)S(-7.73)S(0)S(0)T(0)S(9.72)LS(-9.72)GR	5	2	818.799	-0.22331													+
Tc00.1047053504421.19	hypothetical protein, conserved	155	Tc00.1047053504421.19;Tc00.1047053503943.14	155	S	0.953745	13.1732	0.00169954	12.99	87.563	GSK3	0.081	TSRWSSSFTGSFA	WS(0.992)S(0.954)S(0.954)FT(0.094)GS(0.006)FAR	WS(20.83)S(13.17)S(13.17)FT(-13.17)GS(-25)FAR	4	2	736.738	-0.041738										+	+
Tc00.1047053504421.19	hypothetical protein, conserved	154	Tc00.1047053504421.19;Tc00.1047053503943.14	154	S	0.95376	13.1732	0.00169954	12.99	87.563	CAMK2	0.042	CTSRWSSSFTGSF	WS(0.992)S(0.954)S(0.954)FT(0.094)GS(0.006)FAR	WS(20.83)S(13.17)S(13.17)FT(-13.17)GS(-25)FAR	3	2	736.738	-0.041738										+	+
Tc00.1047053504255.20	hypothetical protein	432	Tc00.1047053504255.20;Tc00.1047053510577.30	432	S	0.953813	13.1492	0.0240799	24.24	72.089	NEK6	0.076	SRNLSKSNSLRTI	NLS(1)KS(0.954)NS(0.046)LR	NLS(43.47)KS(13.15)NS(-13.15)LR	5	2	589.752	-0.018575	+						+
Tc00.1047053508909.210	hypothetical protein, conserved	250	Tc00.1047053508909.210	250	S	0.954129	15.7798	2.53737e-12	23.09	139.73	CAMK2	0.042	NGGRQSSSSVSAL	QS(0.02)S(0.954)S(0.05)S(0.904)VS(0.071)ALR	QS(-17.32)S(15.78)S(-15.78)S(11.18)VS(-11.18)ALR	3	2	591.234	-0.078078	+	+	+			+	+		+	+	+		+	+
Tc00.1047053506835.60	calmodulin, putative	410	Tc00.1047053506835.60;Tc00.1047053506945.10	410	S	0.954307	13.1984	1.85749e-54	50.04	180.02	PKD	0.020748	PLSKSLSGDELLT	S(0.046)LS(0.954)GDELLTVSHVLHELGK	S(-13.2)LS(13.2)GDELLT(-71.62)VS(-87.66)HVLHELGK	3	3	705.356	0.74242												+
Tc00.1047053508347.90	hypothetical protein, conserved	2071	Tc00.1047053508347.90;Tc00.1047053507615.90	2071	S	0.95453	18.2793	0.0104381	0.71	65.872			SVDTVDSVLSAPS	S(0.063)S(0.053)S(0.143)VDT(0.783)VDS(0.955)VLS(0.029)APS(0.796)T(0.178)ER	S(-13.1)S(-14.21)S(-8.13)VDT(8.13)VDS(18.28)VLS(-15.66)APS(6.84)T(-6.84)ER	9	2	1038.89	0.57561		+	+		+	+		+	+		+	+	+	+
Tc00.1047053508711.10	hypothetical protein, conserved	407	Tc00.1047053508711.10;Tc00.1047053509067.60	407;602	S	0.954639	13.3962	0.0197576	12.29	66.73	CDK1	0.0057	FSSSKISPKYSKK	T(0.003)GFS(0.841)S(0.153)S(0.048)KIS(0.955)PK	T(-24.79)GFS(7.45)S(-7.45)S(-13.4)KIS(13.4)PK	9	2	649.775	-0.43181		+
Tc00.1047053507023.160	hypothetical protein, conserved	1152	Tc00.1047053507023.160	1152	S	0.95524	14.1901	1.44178e-06	26.21	85.714			SAQVPASHTPRSP	TSTLAS(0.001)MIS(0.008)AQVPAS(0.955)HT(0.046)PRS(0.992)PRS(0.998)PR	T(-51.7)S(-52.03)T(-47.93)LAS(-32.86)MIS(-20.78)AQVPAS(14.19)HT(-14.19)PRS(20.78)PRS(27.01)PR	15	4	719.574	-0.20163					+			+					+
Tc00.1047053506945.50	hypothetical protein, conserved	313	Tc00.1047053506945.50;Tc00.1047053506835.99	313	S	0.955322	12.2487	0.00133929	46.36	85.993	CK2	0.058	EGNTSGSETEAPP	PQLT(0.049)APT(0.188)LLS(0.761)EGNT(0.357)S(0.842)GS(0.955)ET(0.84)EAPPPT(0.009)IMGPEIPPDWYVDEHGR	PQLT(-12.25)APT(-6.23)LLS(6.23)EGNT(-6.23)S(6.23)GS(12.25)ET(6.23)EAPPPT(-23.61)IMGPEIPPDWY(-62.12)VDEHGR	17	3	1603	-0.35022		+			+			+	+	+	+		+	+
Tc00.1047053511127.90	hypothetical protein, conserved	177	Tc00.1047053511127.90	177	S	0.955637	13.3328	1.77503e-170	54.06	254.38	GSK3	0.081	IAPYTMSTRSSSP	AGEVQYIADPIAPYTMS(0.956)T(0.044)R	AGEVQY(-247.5)IADPIAPY(-154.34)T(-63.58)MS(13.33)T(-13.33)R	17	2	1081.99	-0.48648											+	+
Tc00.1047053503719.30	hypothetical protein, conserved	271	Tc00.1047053503719.30	271	S	0.955842	12.9814	0.000333798	18.2	95.814			AVVEMNSSGGGSW	EGRPAVVEMNS(0.956)S(0.123)GGGS(0.921)WL	EGRPAVVEMNS(12.98)S(-10.48)GGGS(10.48)WL	11	2	996.9	0.17678											+	+	+
Tc00.1047053504253.50	hypothetical protein, conserved	149	Tc00.1047053504253.50;Tc00.1047053507737.20	149	S	0.95632	13.4017	7.3707e-10	13.23	137.27	CHK1/2	0.003192	SLTRLSSSQKEGD	LAS(1)LTRLS(1)S(0.956)S(0.044)QK	LAS(67.36)LT(-52.09)RLS(34.31)S(13.4)S(-13.4)QK	9	2	765.822	-0.2774											+		+	+
Tc00.1047053507839.18	hypothetical protein, conserved	10	Tc00.1047053507839.18	10	S	0.956467	14.354	7.70692e-06	39.07	78.627	CK1	0.081	ETVSSGSAAGHTG	S(0.104)AET(0.299)VS(0.819)S(0.819)GS(0.956)AAGHT(0.003)GEETLMTAIPR	S(-13.48)AET(-7.34)VS(7.34)S(7.34)GS(14.35)AAGHT(-27.33)GEET(-48.55)LMT(-55.36)AIPR	9	3	914.697	0.0042165	+	+	+	+		+	+	+	+	+	+	+	+	+
Tc00.1047053510661.129	hypothetical protein, conserved	29	Tc00.1047053510661.129	29	S	0.956743	8.67618	0.00119954	35.31	79.116	CK1	0.081	RLSSHSSMAMIPE	LS(0.681)S(0.681)HS(0.681)S(0.957)MAMIPEMEVDPR	LS(0)S(0)HS(0)S(8.68)MAMIPEMEVDPR	6	3	752.944	-0.31662		+									+		+
Tc00.1047053507639.60	hypothetical protein, conserved	69	Tc00.1047053507639.60;Tc00.1047053503781.50	69	S	0.957229	15.2342	0.0107588	15.45	59.458	PKA/AKT	0.00111111	SSNRRQSASRLSS	RQS(0.957)AS(0.08)RLS(0.752)S(0.224)S(0.107)S(0.881)LQGGAVAGK	RQS(15.23)AS(-12.43)RLS(6.37)S(-6.37)S(-11.76)S(11.07)LQGGAVAGK	3	3	729.65	-0.56372				+							+		+
Tc00.1047053507023.110	small GTP-binding protein Rab28, putative	3	Tc00.1047053507023.110	3	S	0.957482	13.4234	0.00764713	12.6	66.706			____MDSGSSAPE	MDS(0.957)GS(0.076)S(0.964)APEDT(0.003)EPEYK	MDS(13.42)GS(-13.42)S(14.43)APEDT(-26.49)EPEY(-56.39)K	3	2	972.828	-0.58662												+
Tc00.1047053508299.30	hypothetical protein	572	Tc00.1047053508299.30	572	S	0.957574	16.5948	0.00614223	27.91	82.625	CK1	0.081	RSLSFYSYGNRSA	NNRS(0.998)LS(0.998)FY(0.024)S(0.958)Y(0.022)GNR	NNRS(29.86)LS(29.05)FY(-16.59)S(16.59)Y(-16.59)GNR	9	3	606.553	-0.80554		+	+
Tc00.1047053510761.70	ubiquitin hydrolase, putative|cysteine peptidase, Clan CA, family C19, putative	949	Tc00.1047053510761.70	949	S	0.957801	13.6397	2.09296e-14	27.66	141.14			QEVKSNSVHSFPT	S(0.042)NS(0.958)VHS(0.998)FPT(0.223)T(0.778)PVLPK	S(-13.64)NS(13.64)VHS(27.59)FPT(-5.46)T(5.46)PVLPK	3	3	617.589	-0.22864			+					+	+		+	+	+	+
Tc00.1047053509029.60	hypothetical protein, conserved	638	Tc00.1047053509029.60;Tc00.1047053508777.30	638	S	0.958042	13.6362	0.000394909	36.71	136.96			RSGTLLSSARGTR	S(0.111)GT(0.889)LLS(0.958)S(0.042)AR	S(-9.07)GT(9.07)LLS(13.64)S(-13.64)AR	6	2	526.215	0.39475	+	+				+		+	+	+	+	+
Tc00.1047053508533.20	hypothetical protein, conserved	164	Tc00.1047053508533.20;Tc00.1047053404001.10	164	S	0.958155	15.6625	0.00194768	6.89	76.343	CK1	0.081	RHSSSLSSSSRLE	HS(0.128)S(0.868)S(0.956)LS(0.958)S(0.442)S(0.358)S(0.291)RLEIK	HS(-8.59)S(8.59)S(15.66)LS(15.66)S(1.09)S(-1.09)S(-2.16)RLEIK	6	2	919.332	-0.42889								+						+
Tc00.1047053504055.10	hypothetical protein, conserved	220	Tc00.1047053504055.10	220	S	0.958214	13.37	2.00056e-18	27.29	104.32	CK1	0.143	VTTAELSSTPAVV	DDGT(1)DQQT(1)VT(1)T(1)AELS(0.958)S(0.092)T(0.95)PAVVGENDDELK	DDGT(69.98)DQQT(64.78)VT(59.24)T(58.85)AELS(13.37)S(-12.56)T(12.56)PAVVGENDDELK	15	3	1172.4	-0.36032			+											+
Tc00.1047053506625.80	cAMP-specific phosphodiesterase, putative	489	Tc00.1047053506625.80	489	S	0.958589	9.03683	0.00689206	10.83	64.385	CHK1/2	0.003192	FLSRSSSMCLSPN	AVSGFLS(0.68)RS(0.68)S(0.68)S(0.959)MCLS(0.002)PNGAR	AVS(-34.17)GFLS(0)RS(0)S(0)S(9.04)MCLS(-28.24)PNGAR	11	3	775.305	0.34111													+
Tc00.1047053510323.20	hypothetical protein, conserved	675	Tc00.1047053510323.20	675	S	0.958772	13.6675	0.00220348	28.88	88.185	PLK	0.0027378	KRSMEHSLNEYTF	S(0.041)MEHS(0.959)LNEYTFHPR	S(-13.67)MEHS(13.67)LNEY(-49.72)T(-49.02)FHPR	5	3	609.922	0.12439					+					+		+	+
Tc00.1047053508837.80	hypothetical protein, conserved	2947	Tc00.1047053508837.80	2947	S	0.958923	13.9419	5.06377e-07	72.02	124.06	CK1	0.081	RRSSLLSDAFGNS	RRS(0.997)S(0.041)LLS(0.959)DAFGNS(0.002)R	RRS(25.54)S(-13.94)LLS(13.94)DAFGNS(-25.87)R	7	2	863.377	0.21609													+
Tc00.1047053508879.30	dynein heavy chain, putative	43	Tc00.1047053508879.30	43	S	0.958923	13.7156	0.00069192	23.61	106.79	PKA/AKT	0.00111111	ELSRTASPTRLYS	IELELS(0.998)RT(0.003)AS(0.959)PT(0.041)R	IELELS(26.2)RT(-26.2)AS(13.72)PT(-13.72)R	10	2	816.873	0.28739			+								+	+
Tc00.1047053508443.30	hypothetical protein, conserved	646	Tc00.1047053508443.30	646	S	0.959097	12.9741	0.00241972	7.05	56.92			DEGELESGTSGEK	NDTAS(0.001)T(0.001)VKDEGELES(0.959)GT(0.21)S(0.83)GEKEVEK	NDT(-38.36)AS(-34.2)T(-34.2)VKDEGELES(12.97)GT(-6.67)S(6.67)GEKEVEK	15	3	933.721	0.66717	+											+
Tc00.1047053506327.50	hypothetical protein, conserved	224	Tc00.1047053506327.50;Tc00.1047053509599.180	224	S	0.959626	14.1683	2.74402e-06	60.76	128.52	PKA/AKT	0.001764	RRGRTHSSAAVNL	T(0.004)HS(0.96)S(0.037)AAVNLANR	T(-24.23)HS(14.17)S(-14.17)AAVNLANR	3	2	660.806	-0.081879												+
Tc00.1047053510661.129	hypothetical protein, conserved	25	Tc00.1047053510661.129	25	S	0.960724	13.5143	0.00119954	35.31	79.116	PKA	0.042	SSTGRLSSHSSMA	LS(0.961)S(0.961)HS(0.961)S(0.118)MAMIPEMEVDPR	LS(13.51)S(13.51)HS(13.51)S(-13.51)MAMIPEMEVDPR	2	3	752.944	-0.12751					+						+		+	+
Tc00.1047053510661.129	hypothetical protein, conserved	26	Tc00.1047053510661.129	26	S	0.960724	13.5143	0.00119954	35.31	79.116	CAMK2	0.042	STGRLSSHSSMAM	LS(0.961)S(0.961)HS(0.961)S(0.118)MAMIPEMEVDPR	LS(13.51)S(13.51)HS(13.51)S(-13.51)MAMIPEMEVDPR	3	3	752.944	-0.12751											+		+	+
Tc00.1047053510661.129	hypothetical protein, conserved	28	Tc00.1047053510661.129	28	S	0.960724	13.5143	0.00119954	35.31	79.116	CK1	0.081	GRLSSHSSMAMIP	LS(0.961)S(0.961)HS(0.961)S(0.118)MAMIPEMEVDPR	LS(13.51)S(13.51)HS(13.51)S(-13.51)MAMIPEMEVDPR	5	3	752.944	-0.12751											+		+	+
Tc00.1047053511821.60	protein kinase, putative	482	Tc00.1047053511821.60;Tc00.1047053510533.70	482	S	0.961056	13.9041	1.37931e-13	23.28	134.89	CK1	0.081	DDASVGSGSASEI	FDDAS(1)VGS(0.961)GS(0.996)AS(0.043)EIIR	FDDAS(79.2)VGS(13.9)GS(23.6)AS(-13.9)EIIR	8	2	925.836	-0.18228										+			+	+
Tc00.1047053506303.80	hypothetical protein, conserved	41	Tc00.1047053506303.80;Tc00.1047053506811.160	41	S	0.961335	12.3942	7.90513e-05	16.39	73.385	CK2	0.058	DATSSVSSKEEDR	GY(0.064)IDS(0.932)DAT(0.846)S(0.378)S(0.854)VS(0.961)S(0.961)KEEDRLVT(0.003)GLR	GY(-12.39)IDS(12.39)DAT(6.23)S(-6.23)S(6.39)VS(12.39)S(12.39)KEEDRLVT(-32.49)GLR	12	3	995.705	-0.27119			+					+	+
Tc00.1047053510579.14	hypothetical protein, conserved	362	Tc00.1047053510579.14;Tc00.1047053510241.124	362	S	0.961411	13.9378	0.00184634	22.51	83.595			SSLGSTSVIDEKR	QS(0.434)S(0.557)LGS(0.079)T(0.968)S(0.961)VIDEK	QS(-1.1)S(1.1)LGS(-13.94)T(14.83)S(13.94)VIDEK	8	2	795.79	0.31396		+	+								+		+
Tc00.1047053510435.30	hypothetical protein, conserved	356	Tc00.1047053510435.30;Tc00.1047053511545.180	356	S	0.961551	12.3135	0.0032028	35.83	56.931	CK2	0.058	NSDSMSSVFEELY	GGHLAS(0.868)VNS(0.427)DS(0.867)MS(0.867)S(0.962)VFEELY(0.008)AMGEEYR	GGHLAS(6.4)VNS(-6.4)DS(6.4)MS(6.4)S(12.31)VFEELY(-23.53)AMGEEY(-41.03)R	14	3	1095.73	0.59981			+						+
Tc00.1047053504827.150	hypothetical protein, conserved	776	Tc00.1047053504827.150	776	S	0.961649	11.8568	0.000895156	15.29	100.37	CK1	0.081	NIASSPSSTGKAV	RNIAS(0.415)S(0.624)PS(0.962)S(0.992)T(0.008)GK	RNIAS(-1.92)S(1.92)PS(11.86)S(21.38)T(-21.38)GK	8	2	722.767	-0.58153											+
Tc00.1047053506145.20	hypothetical protein, conserved	446	Tc00.1047053506145.20;Tc00.1047053508347.30	446	S	0.961695	13.4659	0.000430415	11.94	74.421	CK1	0.081	EWGSDDSATASEM	HGS(0.962)QS(0.205)MS(0.834)EWGS(0.99)DDS(0.962)AT(0.835)AS(0.211)EMLIR	HGS(13.47)QS(-6.92)MS(6.92)EWGS(19.63)DDS(13.47)AT(6.92)AS(-6.92)EMLIR	14	3	961.302	-0.72327			+			+		+	+	+			+	+
Tc00.1047053503805.9	FG-GAP repeat protein, putative	15	Tc00.1047053503805.9;Tc00.1047053506479.74	15	S	0.961869	16.352	6.38049e-05	8.41	92.341			KAETNASSTGGSR	S(0.989)VGIY(0.013)S(0.999)LKAET(1)NAS(0.962)S(0.835)T(0.133)GGS(0.071)R	S(19.72)VGIY(-19.72)S(28.69)LKAET(49.18)NAS(16.35)S(8.89)T(-8.89)GGS(-11.99)R	14	2	1213.92	-0.83492								+
Tc00.1047053509099.30	paraflagellar rod protein, putative	642	Tc00.1047053509099.30	642	S	0.961949	14.0656	0.00267333	47.01	77.654	PKA	0.042	QSTTRTSATGFTT	T(0.038)S(0.962)ATGFTTSEIAR	T(-14.07)S(14.07)AT(-34.69)GFT(-58.44)T(-58.44)S(-68.7)EIAR	2	2	711.319	0.17237												+
Tc00.1047053506945.210	zinc finger-domain protein, putative	58	Tc00.1047053506945.210	58	S	0.962247	11.1538	0.0164603	6.02	55.633	CK1	0.081	AGNSPMSQRSSAS	AGNS(0.986)PMS(0.962)QRS(0.57)S(0.57)AS(0.839)QAHVS(0.074)PK	AGNS(15.92)PMS(11.15)QRS(0)S(0)AS(5.83)QAHVS(-11.65)PK	7	3	788.282	-0.85179		+			+		+
Tc00.1047053511633.79	microtubule-associated protein, putative	971	Tc00.1047053511633.79	971	S	0.962468	15.3039	8.82755e-10	46.53	128.36			CFGKSSSEVFESN	S(0.028)S(0.009)S(0.962)EVFESNFQTPLK	S(-15.3)S(-20.22)S(15.3)EVFES(-83.03)NFQT(-113.33)PLK	3	2	890.395	-0.36191												+
Tc00.1047053508461.146	hypothetical protein, conserved	42	Tc00.1047053508461.146	42	S	0.962693	14.118	1.76369e-09	39.5	137.38	GSK3	0.081	SKFCKRSGSASSA	S(0.963)GS(0.037)ASS(1)ATEVR	S(14.12)GS(-14.12)AS(-42.14)S(42.14)AT(-47.54)EVR	1	2	606.221	-1.0429	+			+			+
Tc00.1047053509733.60	hypothetical protein	403	Tc00.1047053509733.60	403	S	0.962798	14.9673	1.46451e-21	31.83	155.4			ADGGASSRGSLDG	ADGGAS(0.033)S(0.963)RGS(0.75)LDGKS(0.254)DPK	ADGGAS(-14.97)S(14.97)RGS(4.79)LDGKS(-4.79)DPK	7	2	932.877	0.025281	+			+
Tc00.1047053508911.60	hypothetical protein, conserved	814	Tc00.1047053508911.60;Tc00.1047053510055.100	814	S	0.96316	13.9474	2.21056e-25	21.3	154.14	CK1	0.143	QPSETSSSPNEKP	VLS(1)GQPS(0.991)ET(0.997)S(0.963)S(0.963)S(0.086)PNEK	VLS(45.29)GQPS(19.88)ET(25.38)S(13.95)S(13.95)S(-13.95)PNEK	11	2	1023.81	0.67499	+	+		+			+			+	+
Tc00.1047053509167.140	hypothetical protein, conserved	164	Tc00.1047053509167.140	164	S	0.963485	14.2137	0	84.61	356.69	NEK6	0.076	SSALLTSRSATDE	LEVSPEAVESSALLT(0.037)S(0.963)R	LEVS(-224.1)PEAVES(-126.41)S(-115.32)ALLT(-14.21)S(14.21)R	16	2	934.456	0.28124		+		+	+		+
Tc00.1047053506543.100	hypothetical protein, conserved	55	Tc00.1047053506041.60;Tc00.1047053506543.100	55;55	S	0.963553	15.1745	5.21723e-33	48.34	163.43	CK1	0.143	TGTAQSSTIRFLS;TGTAQSSTIRVLS	VPTATT(0.001)T(0.001)T(0.004)GT(0.093)AQS(0.893)S(0.964)T(0.043)IR	VPT(-41.08)AT(-36.18)T(-30.88)T(-30.36)T(-24.27)GT(-10.1)AQS(10.1)S(15.17)T(-15.17)IR	14	2	926.908	-0.76671	+	+	+		+	+	+		+		+	+
Tc00.1047053508443.30	hypothetical protein, conserved	142	Tc00.1047053508443.30;Tc00.1047053509157.90	142	S	0.96381	14.2883	1.901e-44	48.78	177.71	CK1	0.081	KSISTLSTIYGDD	S(0.107)IS(0.886)T(0.007)LS(0.964)T(0.036)IYGDDTTPR	S(-9.21)IS(9.21)T(-20.82)LS(14.29)T(-14.29)IY(-68.39)GDDT(-118.62)T(-139.65)PR	6	2	943.895	-0.28586											+	+	+	+
Tc00.1047053507023.110	small GTP-binding protein Rab28, putative	6	Tc00.1047053507023.110	6	S	0.964201	14.4326	0.00764713	12.6	66.706	CK2	0.058	_MDSGSSAPEDTE	MDS(0.957)GS(0.076)S(0.964)APEDT(0.003)EPEYK	MDS(13.42)GS(-13.42)S(14.43)APEDT(-26.49)EPEY(-56.39)K	6	2	972.828	-0.58662												+
Tc00.1047053509029.60	hypothetical protein, conserved	170	Tc00.1047053509029.60;Tc00.1047053508777.30	170	S	0.96423	14.8511	0.0257513	14.43	48.713	GSK3	0.081	EDGGDTSESSSGE	QY(0.06)AALEDGGDT(0.908)S(0.964)ES(0.925)S(0.339)S(0.803)GEVPEQLVK	QY(-14.85)AALEDGGDT(10.34)S(14.85)ES(10.34)S(-5.38)S(5.38)GEVPEQLVK	12	3	972.69	-0.73713		+						+	+	+	+		+	+
Tc00.1047053509029.60	hypothetical protein, conserved	628	Tc00.1047053509029.60;Tc00.1047053508777.30	628	S	0.964237	14.3462	0.00844087	6.68	64.892	PKA	0.042	AREQRESMSARSG	ES(0.964)MS(0.113)ARS(0.461)GT(0.459)LLS(0.155)S(0.847)AR	ES(14.35)MS(-7.59)ARS(0)GT(0)LLS(-7.59)S(7.59)AR	2	3	598.229	-0.3594								+	+
Tc00.1047053510283.50	hypothetical protein, conserved	340	Tc00.1047053510283.50	340	S	0.964278	13.2796	0.0129604	22.43	69.772	CK1	0.081	FVSSFSSGL____	KPFVS(0.4)S(0.583)FS(0.053)S(0.964)GL	KPFVS(-1.55)S(1.55)FS(-13.28)S(13.28)GL	9	2	658.272	0.82084													+	+
Tc00.1047053507513.110	hypothetical protein	532	Tc00.1047053507513.110	532	S	0.964435	14.3289	0.00842812	16.25	65.274	CAMK2	0.042	MNRRSESRNSVVS	RS(0.036)ES(0.964)RNS(0.999)VVS(1)AAS(1)VFGGFR	RS(-14.33)ES(14.33)RNS(30.93)VVS(51.03)AAS(57.83)VFGGFR	4	3	778.302	0.16101			+			+		+	+	+				+
Tc00.1047053507049.41	hypothetical protein, conserved	80	Tc00.1047053507049.41	80	S	0.964607	14.3543	7.39948e-07	18.97	74.643	CK2	0.058	HPVDSVSEGEEEE	AHPVDS(0.035)VS(0.965)EGEEEES(1)S(1)EDEEMVELER	AHPVDS(-14.35)VS(14.35)EGEEEES(49.09)S(57.35)EDEEMVELER	8	3	1063.05	-0.23404			+						+
Tc00.1047053503813.10	hypothetical protein, conserved	426	Tc00.1047053503813.10	426	S	0.964611	13.3343	0.0047464	12.66	73.623	CK1	0.081	PPSSSSSLDNDGW	NPAS(0.999)PPS(0.971)S(0.971)S(0.237)S(0.857)S(0.965)LDNDGWTNV	NPAS(31.06)PPS(14.2)S(14.2)S(-7.26)S(7.26)S(13.33)LDNDGWT(-58.47)NV	11	2	1216.36	-0.05753									+
Tc00.1047053507511.30	RNA guanylyltransferase, putative	30	Tc00.1047053507511.30	30	S	0.964849	16.6197	6.25381e-46	23.32	168.56	GSK3	0.081	VGEEELSNEASSP	T(0.018)GS(0.017)NAVGEEELS(0.965)NEAS(0.882)S(0.556)PS(0.563)AK	T(-18.24)GS(-18.55)NAVGEEELS(16.62)NEAS(6.02)S(0)PS(0)AK	12	3	768.617	-0.17516	+										+
Tc00.1047053506825.150	hypothetical protein, conserved	188	Tc00.1047053506825.150;Tc00.1047053508175.50	188;188	S	0.964895	14.3911	2.5816e-35	38.02	173.9	CK1	0.081	AASSMISGTQPLA	AAS(1)S(1)MIS(0.965)GT(0.035)QPLAR	AAS(74.91)S(68.31)MIS(14.39)GT(-14.39)QPLAR	7	2	815.311	0.42182	+	+	+		+	+	+	+	+					+
Tc00.1047053508507.20	hypothetical protein, conserved	259	Tc00.1047053508507.20	259	S	0.965208	13.3288	0.0102849	15.4	66.875	CDK2	0.0057	LPAETKSPNRSPS	S(0.965)PNRS(0.252)PS(0.783)IHCFSALEER	S(13.33)PNRS(-5.37)PS(5.37)IHCFS(-35.47)ALEER	1	3	716.297	0.0036478			+						+		+		+
Tc00.1047053503719.30	hypothetical protein, conserved	272	Tc00.1047053503719.30	272	S	0.965502	14.2561	0.000333798	18.2	95.814	GSK3	0.081	VVEMNSSGGGSWL	EGRPAVVEMNS(0.954)S(0.966)GGGS(0.081)WL	EGRPAVVEMNS(12.98)S(14.26)GGGS(-12.98)WL	12	2	996.9	-0.089275											+	+
Tc00.1047053511859.80	hypothetical protein	312	Tc00.1047053511859.80	312	S	0.965721	14.4983	8.8266e-20	25.03	154.23	CK1	0.081	RKVSLASTGDPVE	KVS(1)LAS(0.966)T(0.034)GDPVEK	KVS(90.33)LAS(14.5)T(-14.5)GDPVEK	6	2	745.831	0.96916		+
Tc00.1047053507041.50	hypothetical protein, conserved	11	Tc00.1047053507041.50	11	S	0.966304	14.6286	8.05964e-12	57.85	86.8	CK2	0.058	PEEFTDSADEWEA	SEVPEEFT(0.033)DS(0.966)ADEWEAPVQNRPEVDDKPQR	S(-33.72)EVPEEFT(-14.63)DS(14.63)ADEWEAPVQNRPEVDDKPQR	10	3	1207.86	0.018435												+
Tc00.1047053509537.70	hypothetical protein, conserved	48	Tc00.1047053509537.70	48	S	0.966329	17.4481	0.00204255	30.01	70.252	CK1	0.081	GTSSFGSDLLTSN	VFPNGT(0.001)S(0.008)S(0.992)FGS(0.966)DLLT(0.018)S(0.015)NES(0.001)IAR	VFPNGT(-34.06)S(-21.54)S(21.54)FGS(17.45)DLLT(-17.45)S(-18.22)NES(-32.1)IAR	11	2	1230.03	0.39127												+
Tc00.1047053507923.40	hypothetical protein, conserved	174	Tc00.1047053507923.40	174	S	0.966349	11.6392	0.0107588	14.24	59.458	PKA/AKT	0.00111111	YWRRRGSTSFVDN	RRGS(0.966)T(0.517)S(0.517)FVDNET(0.963)ES(0.037)PLLGGK	RRGS(11.64)T(0)S(0)FVDNET(14.21)ES(-14.21)PLLGGK	4	3	797.332	-0.45723		+	+		+	+			+		+		+	+
Tc00.1047053507209.20	hypothetical protein, conserved	22	Tc00.1047053507209.20	22	S	0.966385	14.5545	0.00591979	37.76	62.185	CK1	0.081	KDGSVDSATPQET	KDGS(0.966)VDS(0.966)AT(0.066)PQET(0.001)NAAAFDSK	KDGS(14.55)VDS(14.55)AT(-14.55)PQET(-33.15)NAAAFDS(-51.91)K	7	3	766.977	-0.38976													+
Tc00.1047053507209.20	hypothetical protein, conserved	19	Tc00.1047053507209.20	19	S	0.966386	14.5545	0.00591979	37.76	62.185	PLK1	0.033462	QSKKDGSVDSATP	KDGS(0.966)VDS(0.966)AT(0.066)PQET(0.001)NAAAFDSK	KDGS(14.55)VDS(14.55)AT(-14.55)PQET(-33.15)NAAAFDS(-51.91)K	4	3	766.977	-0.38976													+
Tc00.1047053511863.30	hypothetical protein, conserved	97	Tc00.1047053511863.30	97	S	0.967188	15.8057	4.44123e-07	24.91	88.124	CK1	0.143	KSSIADSPSSFNI	S(0.006)S(0.005)IADS(0.967)PS(0.154)S(0.864)FNIET(0.004)VSEPATLHGDR	S(-22.25)S(-23.23)IADS(15.81)PS(-8.06)S(8.06)FNIET(-23.23)VS(-49.47)EPAT(-65.4)LHGDR	6	3	926.395	0.021802												+
Tc00.1047053506485.60	hypothetical protein, conserved	1038	Tc00.1047053506485.60	1038	S	0.967215	13.7038	0.00180181	10.77	71.758			ANADLRSHPSNSR	S(0.967)HPS(0.802)NS(0.231)RLPVGAVGR	S(13.7)HPS(5.89)NS(-5.89)RLPVGAVGR	1	3	565.257	-0.25919			+		+				+		+		+	+
Tc00.1047053511613.110	mucin-associated surface protein (MASP), putative	263	Tc00.1047053511613.110	263	S	0.967261	18.4114	0.00830638	18.28	73.06			SKRGSTSTLTPEK	RGS(0.031)T(0.037)S(0.967)T(0.955)LT(0.009)PEK	RGS(-18.41)T(-18.41)S(18.41)T(18.41)LT(-20.99)PEK	5	2	668.781	-0.071809	+											+
Tc00.1047053507023.170	hypothetical protein, conserved	108	Tc00.1047053507023.170	108	S	0.96736	16.8851	2.0326e-05	11.61	97.636			TSLGSQSLRQAQS	EGNKPET(0.016)S(0.033)LGS(0.984)QS(0.967)LR	EGNKPET(-21.3)S(-16.89)LGS(21.3)QS(16.89)LR	13	3	588.252	-0.5118		+	+						+
Tc00.1047053506793.50	hypothetical protein, conserved	214	Tc00.1047053506793.50	214	S	0.967506	14.7383	1.69819e-39	25.68	164.84			LSCGDSSCTGELA	KLS(1)CGDS(1)S(0.968)CT(0.033)GELAVLER	KLS(91.45)CGDS(44.46)S(14.74)CT(-14.74)GELAVLER	8	2	1111.42	-0.42194									+				+	+
Tc00.1047053510187.30	tyrosine aminotransferase	77	Tc00.1047053510187.30;Tc00.1047053510187.40;Tc00.1047053510187.50;Tc00.1047053510565.11;Tc00.1047053510795.10	77;77	S	0.967611	14.7614	0.0053607	27.29	63.271	ERK/MAPK	0.0034	YFPTVGSPEAREA	EAIDSQECNGYFPT(0.032)VGS(0.968)PEAR	EAIDS(-43.15)QECNGY(-47.92)FPT(-14.76)VGS(14.76)PEAR	17	3	803.002	-0.36997			+			+			+
Tc00.1047053511323.60	hypothetical protein, conserved	507	Tc00.1047053511323.60;Tc00.1047053506513.180	507	S	0.967919	17.3786	0.00542351	22.74	69.737	NEK6	0.076	VSQLSTSPGGSQH	EEVVS(0.018)QLS(0.002)T(0.012)S(0.968)PGGS(0.977)QHLS(0.019)S(0.004)K	EEVVS(-17.38)QLS(-26.36)T(-19.4)S(17.38)PGGS(17.38)QHLS(-17.38)S(-24.02)K	10	3	739.654	-0.19964													+
Tc00.1047053508409.180	hypothetical protein, conserved	281	Tc00.1047053508409.180	281	S	0.968124	14.8247	0.00190763	25.02	83.047	PKA/AKT	0.00111111	RSKRSRSASAQPG	S(0.968)AS(0.032)AQPGQKPSPR	S(14.82)AS(-14.82)AQPGQKPS(-60.2)PR	1	2	695.827	0.18837	+	+		+
Tc00.1047053509607.20	hypothetical protein, conserved	108	Tc00.1047053509607.20	108	S	0.968166	16.1459	0.005027	14.62	69.159	GSK3	0.081	EPIEGQSFSSSHS	VMEPIEGQS(0.968)FS(0.436)S(0.074)S(0.074)HS(0.448)R	VMEPIEGQS(16.15)FS(0)S(-8.32)S(-8.32)HS(0)R	9	3	646.588	0.23031		+	+						+
Tc00.1047053510877.20	hypothetical protein, conserved	304	Tc00.1047053510877.20	304	S	0.968579	14.8892	0.000575922	29.32	97.936	14-3-3 binding	0.0001701	VRLRSKSEPANGE	S(0.031)KS(0.969)EPANGEMVSR	S(-14.89)KS(14.89)EPANGEMVS(-75.09)R	3	2	736.316	-0.26071	+			+								+
Tc00.1047053509177.30	hypothetical protein, conserved	13	Tc00.1047053509177.30;Tc00.1047053511303.90	13	S	0.969439	13.5824	0.00243955	3.79	78.879	CK1	0.143	VASTTRSSATGGV	PS(0.007)PAS(0.993)VAS(0.311)T(0.86)T(0.86)RS(0.969)S(0.993)AT(0.007)GGVTIK	PS(-22.14)PAS(22.14)VAS(-6.92)T(6.92)T(6.92)RS(13.58)S(22.14)AT(-22.14)GGVT(-45.92)IK	12	3	792.297	0.056218			+		+	+		+	+
Tc00.1047053507765.140	hypothetical protein, conserved	1227	Tc00.1047053507765.140	1227	S	0.969476	15.5089	1.50213e-24	50.31	123.38	CK1	0.081	APVSLHSPLSTSP	TGAAPVS(0.028)LHS(0.969)PLS(0.327)T(0.328)S(0.328)PT(0.01)T(0.01)VIS(0.141)GNS(0.858)PVFAGGMFPERPR	T(-38.06)GAAPVS(-15.51)LHS(15.51)PLS(0)T(0)S(0)PT(-15.51)T(-15.51)VIS(-7.86)GNS(7.86)PVFAGGMFPERPR	10	3	1321.6	0.24338		+		+			+
Tc00.1047053506303.100	hypothetical protein, conserved	185	Tc00.1047053506303.100	185	S	0.969511	15.3263	0.0121443	29.47	74.039			QRYFSRSLSIASN	S(0.97)LS(0.028)IAS(0.002)NRPR	S(15.33)LS(-15.33)IAS(-26.75)NRPR	1	3	394.199	0.19263											+
Tc00.1047053511285.70	hypothetical protein, conserved	184	Tc00.1047053511285.70;Tc00.1047053509649.50	184	S	0.969924	12.74	0.028196	8.42	70.232	CK1	0.081	LRYSQGSLYQRAV	Y(0.449)S(0.551)QGS(0.97)LY(0.03)QR	Y(-0.68)S(0.68)QGS(12.74)LY(-12.74)QR	5	2	631.236	-0.31401													+	+
Tc00.1047053508177.70	hypothetical protein	187	Tc00.1047053508177.70;Tc00.1047053511693.10	187	S	0.969935	15.0419	2.28269e-05	28.94	121.83	PKD	0.020748	SVWRSPSRGTPNP	S(0.04)PS(0.97)RGT(0.99)PNPALPR	S(-15.04)PS(15.04)RGT(19.84)PNPALPR	3	3	503.892	-0.18376										+				+
Tc00.1047053509995.20	hypothetical protein, conserved	338	Tc00.1047053509995.20	338	S	0.970015	15.099	0.00102101	35.26	112.01			PSAPLRSRSIGNA	S(0.97)RS(0.03)IGNASALR	S(15.1)RS(-15.1)IGNAS(-58.73)ALR	1	2	606.298	-0.23432											+
Tc00.1047053510755.120	RNA-binding protein, putative	6	Tc00.1047053510755.120;Tc00.1047053508413.50	6	S	0.970038	14.6327	0.00635557	13.14	67.915			_MMDDQSSTSGGP	MMDDQS(0.97)S(0.178)T(0.757)S(0.094)GGPQEGR	MMDDQS(14.63)S(-6.9)T(6.9)S(-9.12)GGPQEGR	6	2	942.812	-0.34694									+				+	+
Tc00.1047053509179.60	hypothetical protein, conserved	212	Tc00.1047053509179.60;Tc00.1047053511303.9	212	S	0.970253	15.1345	0.00531826	21.33	68.886			PLQHLGSPPSMLR	VHIPLQHLGS(0.97)PPS(0.03)MLR	VHIPLQHLGS(15.13)PPS(-15.13)MLR	10	3	621.322	-0.14516							+
Tc00.1047053504427.270	hypothetical protein, conserved	752	Tc00.1047053504427.270	752	S	0.970304	15.2689	0.00482895	31.57	84.823	PKA	0.003024	KGKRSASIESNIG	S(0.029)AS(0.97)IES(0.001)NIGR	S(-15.27)AS(15.27)IES(-30.55)NIGR	3	2	557.25	-6.1891												+
Tc00.1047053508119.160	hypothetical protein, conserved	132	Tc00.1047053508119.160;Tc00.1047053507939.30	132	S	0.97034	12.9351	0.000705175	14.97	85.62	GSK3	0.081	RMSATSSTNNSPS	MS(0.872)AT(0.574)S(0.574)S(0.97)T(0.009)NNSPSFGHYATR	MS(5.24)AT(0)S(0)S(12.94)T(-20.88)NNS(-39.31)PS(-56)FGHY(-56)AT(-59.79)R	6	3	752.6	-0.16735		+	+					+	+	+	+			+
Tc00.1047053508911.60	hypothetical protein, conserved	810	Tc00.1047053508911.60;Tc00.1047053510055.100	810	S	0.970521	15.9875	0.00130558	10.95	98.895	GSK3	0.081	VLSGQPSETSSSP	VLS(1)GQPS(0.971)ET(0.032)S(0.01)S(0.165)S(0.822)PNEK	VLS(51.34)GQPS(15.99)ET(-15.99)S(-21.46)S(-6.99)S(6.99)PNEK	7	2	943.847	-0.20999											+		+	+
Tc00.1047053511367.350	hypothetical protein, conserved	643	Tc00.1047053511367.350	643	S	0.970728	15.9447	0.000885769	14.52	78.936	PKA	0.042	TGSGRSSGMAASR	LYMS(0.024)T(0.139)GS(0.869)GRS(0.995)S(0.971)GMAAS(0.001)R	LY(-51.61)MS(-17.16)T(-8.8)GS(8.8)GRS(25.06)S(15.94)GMAAS(-32.49)R	11	3	653.569	-1.5551			+						+	+
Tc00.1047053503415.30	hypothetical protein, conserved	1256	Tc00.1047053503415.30;Tc00.1047053508811.30	1256	S	0.970824	16.1485	0.00291102	27.39	77.654	CAMK2	0.042	EDSRPLSASTTAG	EDS(0.021)RPLS(0.971)AS(0.477)T(0.475)T(0.055)AGT(0.001)TASTR	EDS(-16.15)RPLS(16.15)AS(0)T(0)T(-9.43)AGT(-26.8)T(-34.69)AS(-39)T(-48.74)R	7	2	1034.93	-0.67405		+
Tc00.1047053509287.30	hypothetical protein, conserved	972	Tc00.1047053509287.30	972	S	0.970839	14.8905	0.00108072	14.44	82.056	GSK3	0.081	FHQATRSWAYSPP	S(0.971)WAY(0.105)S(0.923)PPT(0.001)FDIMIPR	S(14.89)WAY(-10.7)S(10.7)PPT(-28.77)FDIMIPR	1	2	970.906	0.65815							+
Tc00.1047053503813.10	hypothetical protein, conserved	423	Tc00.1047053503813.10	423	S	0.971002	14.1992	0.0047464	12.66	73.623	CK1	0.143	PASPPSSSSSLDN	NPAS(0.999)PPS(0.971)S(0.971)S(0.237)S(0.857)S(0.965)LDNDGWTNV	NPAS(31.06)PPS(14.2)S(14.2)S(-7.26)S(7.26)S(13.33)LDNDGWT(-58.47)NV	8	2	1216.36	-0.05753									+
Tc00.1047053503999.20	MCAK-like kinesin, putative	551	Tc00.1047053503999.20;Tc00.1047053509589.30	551	S	0.97113	17.3558	1.66682e-06	9.74	114.7	CAMK2	0.042	AGTRSSSQLSRDL	S(0.022)S(0.012)S(0.971)QLS(0.994)RDLGT(1)PNLK	S(-17.36)S(-20.38)S(17.36)QLS(26.41)RDLGT(58.21)PNLK	3	2	921.875	0.092885		+			+	+		+	+	+	+		+	+
Tc00.1047053503479.70	hypothetical protein, conserved	18	Tc00.1047053503479.70	18	S	0.971449	17.1641	1.41452e-07	66.95	130.73	PKA/AKT	0.001764	SRVRSSSLRSVSP	S(0.019)S(0.01)S(0.971)LRS(0.992)VS(0.007)PTSER	S(-17.16)S(-20)S(17.16)LRS(21.35)VS(-21.35)PT(-53.53)S(-47.71)ER	3	2	776.824	-0.44578												+
Tc00.1047053508851.50	hypothetical protein, conserved	563	Tc00.1047053508851.50	563	S	0.971561	14.6165	1.62087e-21	48.29	105.77			EQQPDPSSFTDPH	VAAIVNVLEHALGYEQQPDPS(0.972)S(0.852)FT(0.177)DPHLVER	VAAIVNVLEHALGY(-51.72)EQQPDPS(14.62)S(7.44)FT(-7.44)DPHLVER	21	3	1197.89	1.1928	+	+	+	+		+	+					+	+	+
Tc00.1047053509029.60	hypothetical protein, conserved	172	Tc00.1047053509029.60;Tc00.1047053508777.30	172	S	0.971873	14.8511	0.0257513	14.43	48.713			GGDTSESSSGEVP	QY(0.017)AALEDGGDT(0.418)S(0.828)ES(0.972)S(0.824)S(0.941)GEVPEQLVK	QY(-20.66)AALEDGGDT(-5.38)S(5.38)ES(14.85)S(5.38)S(10.34)GEVPEQLVK	14	3	972.69	-0.31358		+						+	+	+	+		+	+
Tc00.1047053506941.194	hypothetical protein, conserved	2237	Tc00.1047053506941.194;Tc00.1047053511513.30	2237	S	0.972149	15.7443	0.00277859	24.91	83.047	NEK6	0.076	FTDLIRSMSLSSL	S(0.972)MS(0.028)LS(0.99)S(0.01)LSQHK	S(15.74)MS(-15.74)LS(20.95)S(-20.95)LS(-40.08)QHK	1	2	690.767	-0.82018											+		+
Tc00.1047053508119.160	hypothetical protein, conserved	131	Tc00.1047053508119.160;Tc00.1047053507939.30	131	S	0.972196	16.2218	0.000705175	14.97	85.62	CK1	0.081	GRMSATSSTNNSP	MS(0.886)AT(0.135)S(0.972)S(0.783)T(0.224)NNSPSFGHYATR	MS(8.31)AT(-8.31)S(16.22)S(5.28)T(-5.28)NNS(-43.54)PS(-57.07)FGHY(-61.87)AT(-59.08)R	5	3	752.6	-0.69334		+	+		+			+	+	+	+			+
Tc00.1047053508911.60	hypothetical protein, conserved	389	Tc00.1047053508911.60	389	S	0.972335	18.4378	0.00072428	9.91	84.546	PKA	0.042	SSASRLSPHTPSL	S(0.052)S(0.039)AS(0.909)RLS(0.972)PHT(0.043)PS(0.081)LS(0.903)ER	S(-12.66)S(-13.99)AS(12.66)RLS(18.44)PHT(-15.25)PS(-11.28)LS(11.28)ER	7	3	651.262	-0.24649		+	+					+	+	+	+			+
Tc00.1047053506303.80	hypothetical protein, conserved	7	Tc00.1047053506303.80;Tc00.1047053506811.160	7	S	0.972655	16.0226	6.5109e-14	10.55	132.91	GSK3	0.081	MFGAIRSDSPSAS	MFGAIRS(0.973)DS(0.973)PS(0.049)AS(0.004)S(0.002)YK	MFGAIRS(16.02)DS(16.02)PS(-16.02)AS(-29.27)S(-32.91)Y(-39.69)K	7	2	953.378	-0.47099			+
Tc00.1047053506303.80	hypothetical protein, conserved	9	Tc00.1047053506303.80;Tc00.1047053506811.160	9	S	0.972683	16.0226	6.5109e-14	10.55	132.91	PKA/AKT	0.00111111	GAIRSDSPSASSY	MFGAIRS(0.973)DS(0.973)PS(0.049)AS(0.004)S(0.002)YK	MFGAIRS(16.02)DS(16.02)PS(-16.02)AS(-29.27)S(-32.91)Y(-39.69)K	9	2	953.378	-0.47099		+	+	+
Tc00.1047053510885.160	hypothetical protein, conserved	570	Tc00.1047053510885.160	570	S	0.972694	16.4383	0.00250561	19.6	70.439	NEK6	0.076	SRSLSHSISRPTS	SLS(0.022)HS(0.973)IS(0.004)RPTS(0.001)VSPR	S(-33.07)LS(-16.44)HS(16.44)IS(-24.12)RPT(-37.81)S(-31.75)VS(-37.81)PR	5	3	564.281	-0.13083												+
Tc00.1047053510821.20	hypothetical protein, conserved	343	Tc00.1047053510821.20	343	S	0.972724	12.1033	0.0272646	9.79	50.164	CK1	0.143	SSSQGGSENNGRE	NLST(0.001)QKEEGVS(0.561)S(0.904)S(0.561)QGGS(0.973)ENNGR	NLS(-35.99)T(-35.99)QKEEGVS(0)S(6.6)S(0)QGGS(12.1)ENNGR	17	3	835.649	-0.35466							+
Tc00.1047053510055.50	hypothetical protein, conserved	105	Tc00.1047053510055.50	105	S	0.973288	12.605	5.39186e-06	36.06	110.18	CK1	0.143	ETSDVVSLGHPEM	EET(0.513)S(0.513)DVVS(0.973)LGHPEMDGLR	EET(0)S(0)DVVS(12.6)LGHPEMDGLR	8	3	710.953	-0.018814	+	+			+		+		+	+	+	+	+
Tc00.1047053510885.160	hypothetical protein, conserved	572	Tc00.1047053510885.160	572	S	0.97363	15.8856	4.1547e-08	46.92	121.73	GSK3	0.081	SLSHSISRPTSVS	S(0.137)LS(0.861)HS(0.028)IS(0.974)RPTSVSPR	S(-8.02)LS(8.02)HS(-15.89)IS(15.89)RPT(-40.12)S(-41.27)VS(-58.02)PR	7	2	885.9	-0.78294					+						+	+		+
Tc00.1047053506619.30	hypothetical protein, conserved	345	Tc00.1047053506619.30	345	S	0.973668	15.6793	2.62302e-07	26.16	106.91	PKA	0.042	THKKRFSGTQIAA	RFS(0.974)GT(0.026)QIAAHDLPTLQWATR	RFS(15.68)GT(-15.68)QIAAHDLPT(-76.07)LQWAT(-94.83)R	3	3	783.721	0.87802												+
Tc00.1047053511621.190	dual specificity protein phosphatase, putative	193	Tc00.1047053511621.190;Tc00.1047053504741.170	193	S	0.973837	12.6976	0.0273969	7.19	67.303	CHK1	0.0228	VMPRFPSEFTYMK	FPS(0.974)EFT(0.513)Y(0.513)MK	FPS(12.7)EFT(0)Y(0)MK	3	3	442.49	1.1786
Tc00.1047053506635.30	hypothetical protein, conserved	286	Tc00.1047053506635.30	286	S	0.974352	20.5468	0.0148772	23.12	56.695			GTDTCSSNNSGAV	T(0.025)T(0.02)DGT(0.029)DT(0.106)CS(0.85)S(0.974)NNS(0.989)GAVT(0.006)QLR	T(-17.16)T(-18.27)DGT(-16.58)DT(-9.67)CS(9.67)S(20.55)NNS(26.48)GAVT(-27.08)QLR	10	3	775.609	-0.41398													+
Tc00.1047053507629.30	hypothetical protein, conserved	762	Tc00.1047053507629.30	762	S	0.974886	15.7771	5.26618e-25	47.42	114.73			AGGAFASNSNLSV	LVFGDAPLEIPETMEEAAAGGAFAS(0.975)NS(0.975)NLS(0.05)VLR	LVFGDAPLEIPET(-68.96)MEEAAAGGAFAS(15.78)NS(15.78)NLS(-15.78)VLR	25	3	1179.54	0.60648												+
Tc00.1047053507629.30	hypothetical protein, conserved	764	Tc00.1047053507629.30	764	S	0.974886	15.7771	5.26618e-25	47.42	114.73			GAFASNSNLSVLR	LVFGDAPLEIPETMEEAAAGGAFAS(0.975)NS(0.975)NLS(0.05)VLR	LVFGDAPLEIPET(-68.96)MEEAAAGGAFAS(15.78)NS(15.78)NLS(-15.78)VLR	27	3	1179.54	0.60648												+
Tc00.1047053511283.130	protein kinase, putative|serine/threonine protein kinase, putative	1033	Tc00.1047053511283.130	1033	S	0.974986	15.9125	0.00592367	12.29	71.352	CK1	0.081	QALSSQSFSPR__	GAQALS(0.039)S(0.985)QS(0.975)FS(0.001)PR	GAQALS(-15.91)S(18.26)QS(15.91)FS(-32.25)PR	9	2	748.303	0.083567													+	+
Tc00.1047053508443.30	hypothetical protein, conserved	718	Tc00.1047053508443.30	718	S	0.975005	15.9115	6.0545e-50	57.74	175.05			LAEAPASTGKTAS	DAGVHKNS(1)LAEAPAS(0.975)T(0.025)GK	DAGVHKNS(59.14)LAEAPAS(15.91)T(-15.91)GK	15	3	638.278	0.43905		+										+
Tc00.1047053510661.129	hypothetical protein, conserved	20	Tc00.1047053510661.129	20	S	0.975069	20.8457	0.00225622	12.03	61.506	PKA	0.042	RSGLRSSTGRLSS	S(0.977)S(0.975)T(0.975)GRLS(0.631)S(0.147)HS(0.147)S(0.147)MAMIPEMEVDPR	S(20.85)S(20.85)T(20.85)GRLS(7.09)S(-7.09)HS(-7.09)S(-7.09)MAMIPEMEVDPR	2	3	942.344	-0.6554		+	+		+	+		+	+	+	+			+
Tc00.1047053506211.114	C-terminal motor kinesin, putative	285	Tc00.1047053506211.114	285	S	0.975235	15.9546	0.0115902	11.42	56.931	CK2	0.058	GGETLDSDDEEHA	ALYGDDGGGET(0.025)LDS(0.975)DDEEHAR	ALY(-49.73)GDDGGGET(-15.95)LDS(15.95)DDEEHAR	14	3	767.964	-0.037645													+
Tc00.1047053508909.210	hypothetical protein, conserved	419	Tc00.1047053508909.210;Tc00.1047053506517.158	419	S	0.975382	15.98	0.00399011	27.59	108.14	CAMK2	0.042	VQGRTRSIASGNA	T(0.025)RS(0.975)IASGNAK	T(-15.98)RS(15.98)IAS(-53.87)GNAK	3	2	542.761	-0.17516												+
Tc00.1047053507681.210	hypothetical protein, conserved	707	Tc00.1047053507681.210	707	S	0.975476	16.0555	6.8961e-27	43.31	129.42	CK1	0.143	SSTCGGSQVLGFV	NKS(0.499)S(0.499)ES(0.467)S(0.467)T(0.093)CGGS(0.975)QVLGFVPEPALVGAPR	NKS(0)S(0)ES(0)S(0)T(-8.16)CGGS(16.06)QVLGFVPEPALVGAPR	12	3	1024.44	0.020847		+						+	+		+		+	+
Tc00.1047053511727.30	calpain-like cysteine peptidase, putative|cysteine peptidase, Clan CA, family C2, putative	649	Tc00.1047053511727.30	649	S	0.975553	16.1694	7.25273e-34	63.95	164.61	CK1	0.081	RSISSGSLVASAQ	S(0.6)IS(0.393)S(0.03)GS(0.976)LVASAQSPGR	S(1.84)IS(-1.84)S(-16.17)GS(16.17)LVAS(-34.22)AQS(-60.98)PGR	6	2	832.358	0.028727											+	+	+	+
Tc00.1047053510055.50	hypothetical protein, conserved	101	Tc00.1047053510055.50	101	S	0.97569	15.9257	5.39186e-06	36.06	110.18	GSK3	0.081	DTREETSDVVSLG	EET(0.976)S(0.976)DVVS(0.049)LGHPEMDGLR	EET(15.93)S(15.93)DVVS(-15.93)LGHPEMDGLR	4	3	710.953	0.049137	+		+		+		+		+	+	+	+	+	+
Tc00.1047053508879.220	hypothetical protein, conserved	317	Tc00.1047053508879.220	317	S	0.976241	16.8561	0.00181501	14.12	73.39	NEK6	0.076	SCSLSQSRTGGDL	DAQY(0.005)S(0.055)CS(0.878)LS(0.969)QS(0.976)RT(0.117)GGDLGALPK	DAQY(-26.85)S(-13.57)CS(10.17)LS(16.86)QS(16.86)RT(-10.17)GGDLGALPK	11	3	851.004	-0.88987											+		+	+
Tc00.1047053457101.20	dynein heavy chain, cytosolic, putative	45	Tc00.1047053457101.20;Tc00.1047053507079.20;Tc00.1047053509009.10;Tc00.1047053507223.10	45	S	0.976321	16.4268	0.000828997	12.58	99.355			TSCKATSSSTLEF	AT(0.002)S(0.976)S(0.187)S(0.125)T(0.709)LEFLHSDPR	AT(-27.17)S(16.43)S(-6.13)S(-7.62)T(6.13)LEFLHS(-52.74)DPR	3	2	904.369	-0.39836	+	+	+				+	+		+				+
Tc00.1047053511201.40	hypothetical protein, conserved	194	Tc00.1047053511201.40;Tc00.1047053506587.10	194	S	0.976491	16.1843	1.35521e-43	48.79	195.04	PKA	0.004788	YCGRRSSNDAPFQ	RS(0.024)S(0.976)NDAPFQANK	RS(-16.18)S(16.18)NDAPFQANK	3	2	707.809	0.33093	+	+		+			+				+	+	+
Tc00.1047053506797.50	hypothetical protein, conserved	347	Tc00.1047053506797.50	347	S	0.976773	16.238	4.63399e-08	35.88	145.18	CAMK2	0.042	DCLRSFSDVATPH	S(0.023)FS(0.977)DVATPHR	S(-16.24)FS(16.24)DVAT(-75.34)PHR	3	2	598.758	-0.12489			+							+				+
Tc00.1047053506229.60	hypothetical protein, conserved	25	Tc00.1047053506229.60	25	S	0.976789	16.273	4.36481e-54	56.53	189.08	CAMK2	0.042	IFSRSNSSAGLGV	S(0.023)NS(0.977)SAGLGVGGHSAR	S(-16.27)NS(16.27)S(-37.59)AGLGVGGHS(-169.44)AR	3	2	718.818	-0.44335	+	+		+	+		+
Tc00.1047053509997.60	hypothetical protein, conserved	513	Tc00.1047053509997.60	513	S	0.97688	13.878	0.0103587	10.68	65.858	CK2	0.058	GFSSNNSPLETPV	GFS(0.441)S(0.582)NNS(0.977)PLETPVR	GFS(-1.27)S(1.27)NNS(13.88)PLET(-35.42)PVR	7	2	832.839	0.56705		+
Tc00.1047053511523.30	hypothetical protein	1090	Tc00.1047053511523.30;Tc00.1047053511733.80	1090	S	0.976974	16.2741	0.0112893	17.52	80.533	NEK6	0.076	KRILSESSLRGLL	RILS(0.999)ES(0.977)S(0.024)LR	RILS(32.22)ES(16.27)S(-16.27)LR	6	2	610.775	0.067008									+	+			+
Tc00.1047053510661.129	hypothetical protein, conserved	19	Tc00.1047053510661.129	19	S	0.977036	20.8457	0.00225622	12.03	61.506	CK1	0.143	RRSGLRSSTGRLS	S(0.977)S(0.975)T(0.975)GRLS(0.631)S(0.147)HS(0.147)S(0.147)MAMIPEMEVDPR	S(20.85)S(20.85)T(20.85)GRLS(7.09)S(-7.09)HS(-7.09)S(-7.09)MAMIPEMEVDPR	1	3	942.344	-0.6554		+	+		+	+		+		+	+		+	+
Tc00.1047053511323.60	hypothetical protein, conserved	511	Tc00.1047053511323.60;Tc00.1047053506513.180	511	S	0.977171	17.3786	0.00542351	22.74	69.737	GSK3	0.081	STSPGGSQHLSSK	EEVVS(0.018)QLS(0.002)T(0.012)S(0.968)PGGS(0.977)QHLS(0.019)S(0.004)K	EEVVS(-17.38)QLS(-26.36)T(-19.4)S(17.38)PGGS(17.38)QHLS(-17.38)S(-24.02)K	14	3	739.654	-0.19964													+
Tc00.1047053508815.50	hypothetical protein, conserved	336	Tc00.1047053508815.50	336	S	0.977359	19.9856	6.61715e-05	30.02	95.176	NEK6	0.076	QSVLSLSQRHMMR	TYHT(0.003)LSPAHEQS(0.01)VLS(0.01)LS(0.977)QR	T(-35.06)Y(-54.01)HT(-25.91)LS(-36.55)PAHEQS(-19.99)VLS(-19.99)LS(19.99)QR	17	3	745.358	0.57466												+
Tc00.1047053504125.60	MCAK-like kinesin, putative	399	Tc00.1047053504125.60	399	S	0.977424	16.3643	0.00235103	13.01	84.823	PKA	0.042	VGKGRRSKSEVIV	S(0.977)KS(0.023)EVIVRDPK	S(16.36)KS(-16.36)EVIVRDPK	1	2	669.345	0.43756		+										+	+
Tc00.1047053506625.100	hypothetical protein, conserved	230	Tc00.1047053506625.100	230	S	0.977444	16.7374	1.92718e-09	32.59	126.79	PKA	0.042	GGNSRSSSLFWRQ	S(0.021)S(0.977)S(0.002)LFWR	S(-16.74)S(16.74)S(-27.26)LFWR	2	2	481.71	0.27927											+		+
Tc00.1047053506625.120	hypothetical protein, conserved	230	Tc00.1047053506625.120	230	S	0.977444	16.7374	1.92718e-09	32.59	126.79	PKA	0.042	GGNSRSSSLFWRQ	S(0.021)S(0.977)S(0.002)LFWR	S(-16.74)S(16.74)S(-27.26)LFWR	2	2	481.71	0.27927											+		+
Tc00.1047053508507.20	hypothetical protein, conserved	314	Tc00.1047053508507.20	314	S	0.97764	13.3968	0.00521174	22.99	70.439	GSK3	0.081	QPKISPSGRASID	IS(0.511)PS(0.978)GRAS(0.511)IDDVPAAVADR	IS(0)PS(13.4)GRAS(0)IDDVPAAVADR	4	3	686.308	0.033159		+	+			+			+	+	+	+	+	+
Tc00.1047053508909.210	hypothetical protein, conserved	252	Tc00.1047053508909.210	252	S	0.977842	19.765	0.0121443	27.84	74.039	CK1	0.081	GRQSSSSVSALRR	QSS(0.001)S(0.01)S(0.978)VS(0.01)ALR	QS(-36.97)S(-28.7)S(-19.77)S(19.77)VS(-19.77)ALR	5	2	551.25	0.31301		+									+
Tc00.1047053508851.180	14-3-3 protein, putative	262	Tc00.1047053508851.180;Tc00.1047053511589.130	262	S	0.978384	16.5574	3.73263e-31	55.37	173.12			TDEQPSS______	DNLNLWTDEQPS(0.022)S(0.978)	DNLNLWT(-104.9)DEQPS(-16.56)S(16.56)	13	2	799.822	0.14778	+	+	+	+		+	+	+	+	+	+	+	+	+
Tc00.1047053511323.60	hypothetical protein, conserved	177	Tc00.1047053511323.60;Tc00.1047053506513.180	177	S	0.978512	15.9579	0.00156862	24.4	81.365	AURORA	0.020748	EDLHKVSLSSDLP	VS(0.979)LS(0.153)S(0.869)DLPR	VS(15.96)LS(-8.1)S(8.1)DLPR	2	2	567.236	0.094008		+	+								+		+	+
Tc00.1047053509695.150	kinesin, putative	1748	Tc00.1047053509695.150	1748	S	0.97873	16.667	3.58926e-10	33.39	139.73			GVPQLSSRISGGR	T(0.003)HT(0.976)T(0.021)GVPQLS(0.021)S(0.979)R	T(-25.16)HT(16.67)T(-16.67)GVPQLS(-16.67)S(16.67)R	11	2	722.305	-0.46459							+
Tc00.1047053504425.70	hypothetical protein, conserved	444	Tc00.1047053504425.70;Tc00.1047053509331.200	444	S	0.979046	18.2319	1.11549e-113	20.54	231.4	CK1	0.081	DVASDSSGTPAKT	RCS(1)LDVAS(1)DS(0.006)S(0.979)GT(0.015)PAK	RCS(167.01)LDVAS(70.83)DS(-21.95)S(18.23)GT(-18.23)PAK	11	2	945.841	-0.40523										+	+
Tc00.1047053510761.70	ubiquitin hydrolase, putative|cysteine peptidase, Clan CA, family C19, putative	952	Tc00.1047053510761.70	952	S	0.979111	17.8584	0.00104289	16.25	97.636	CK1	0.081	KSNSVHSFPTTPV	S(0.004)NS(0.017)VHS(0.979)FPT(0.621)T(0.379)PVLPK	S(-24.87)NS(-17.86)VHS(17.86)FPT(2.16)T(-2.16)PVLPK	6	3	590.934	-0.23838		+			+		+	+	+
Tc00.1047053511435.40	hypothetical protein, conserved	70	Tc00.1047053511435.40	70	S	0.979167	16.721	1.11627e-15	36.15	176.01	CAMK2	0.042	HGRRGSSEYVRGS	RGS(0.021)S(0.979)EYVR	RGS(-16.72)S(16.72)EY(-114.46)VR	4	2	517.227	0.24754												+
Tc00.1047053503415.30	hypothetical protein, conserved	601	Tc00.1047053503415.30;Tc00.1047053508811.30	601	S	0.979275	15.9875	2.1524e-06	19.7	96.72	CK1	0.143	KHSFSSSIGPEQT	HS(0.996)FS(0.188)S(0.836)S(0.979)IGPEQTSTQGANPVHR	HS(23.45)FS(-6.95)S(6.95)S(15.99)IGPEQT(-37.22)S(-43.5)T(-54.71)QGANPVHR	6	3	855.338	-0.61626		+	+						+					+
Tc00.1047053506825.40	hypothetical protein, conserved	189	Tc00.1047053506825.40	189	S	0.980211	18.9064	1.66412e-12	39.54	95.583	CK2	0.058	SNPLGGSTAEAGA	AEES(0.748)ANS(0.822)S(0.435)NPLGGS(0.98)T(0.014)AEAGADNAGGGNR	AEES(3.52)ANS(5.05)S(-3.52)NPLGGS(18.91)T(-18.91)AEAGADNAGGGNR	14	3	934.341	-0.93249											+	+	+	+
Tc00.1047053510421.180	casein kinase I, putative	361	Tc00.1047053510421.180	361	S	0.980232	16.9537	0.000712242	38.07	104.52			KRQMAKSPSNNMQ	S(0.98)PS(0.02)NNMQHFPASR	S(16.95)PS(-16.95)NNMQHFPAS(-95.19)R	1	2	776.822	0.3201													+
Tc00.1047053506985.60	inositol polyphosphate kinase-like protein, putative	45	Tc00.1047053506985.60	45	S	0.980266	16.9581	1.71654e-09	26.48	92.642	ERK/MAPK	0.000145	ANPTPESPFLLSP	AFVPLIPEAQNANPT(0.999)PES(0.98)PFLLS(0.02)PEK	AFVPLIPEAQNANPT(31.47)PES(16.96)PFLLS(-16.96)PEK	18	3	989.471	1.3045												+
Tc00.1047053504163.80	hypothetical protein, conserved	123	Tc00.1047053504163.80;Tc00.1047053510301.50	123	S	0.980396	16.99	0.0016136	12.14	96.015	ERK/MAPK	0.0034	VHSMVNSPYKSAV	S(1)LAAS(1)VVHS(1)MVNS(0.98)PY(0.02)K	S(68)LAAS(44.8)VVHS(39.5)MVNS(16.99)PY(-16.99)K	13	3	670.581	-0.20244			+
Tc00.1047053504199.10	hypothetical protein, conserved	265	Tc00.1047053504199.10	265	S	0.980468	18.3299	9.00604e-06	24.16	67.569			LCVEGESETRDDY	S(1)GGQES(1)LCVEGES(0.98)ET(0.015)RDDY(0.005)IY(0.001)PFEATK	S(50.86)GGQES(42.45)LCVEGES(18.33)ET(-18.33)RDDY(-23.3)IY(-33.11)PFEAT(-50.89)K	13	3	1103.09	-0.32231											+		+	+
Tc00.1047053506947.10	hypothetical protein, conserved	306	Tc00.1047053506947.10	306	S	0.98059	15.8767	1.73326e-11	37.7	132.59	PKA	0.042	LRGSRKSTSGSNE	KS(0.981)T(0.467)S(0.349)GS(0.202)NEPLENS(0.002)NEK	KS(15.88)T(1.24)S(-1.24)GS(-3.63)NEPLENS(-24.82)NEK	2	2	940.869	-0.24757	+						+
Tc00.1047053509167.10	hypothetical protein, conserved	580	Tc00.1047053509167.10	580	S	0.98065	16.7836	8.82484e-29	24.68	152.09	CK1	0.143	NFSDSDSDINPPV	VWRPNFS(0.928)DS(0.091)DS(0.981)DINPPVLSK	VWRPNFS(11)DS(-11)DS(16.78)DINPPVLS(-35.78)K	11	3	811.689	-0.3699	+		+						+		+		+
Tc00.1047053506485.60	hypothetical protein, conserved	1041	Tc00.1047053506485.60	1041	S	0.980691	17.0194	0.00180181	10.77	71.758	CK1	0.081	DLRSHPSNSRLPV	S(0.028)HPS(0.981)NS(0.991)RLPVGAVGR	S(-17.02)HPS(17.02)NS(20.53)RLPVGAVGR	4	3	565.257	0.75672		+	+						+		+		+	+
Tc00.1047053508153.390	hypothetical protein, conserved	158	Tc00.1047053508153.390	158	S	0.981015	17.1326	0.0301984	11	69.555	AURORA	0.020748	TDKNKSSLPNIKT	NKS(0.019)S(0.981)LPNIK	NKS(-17.13)S(17.13)LPNIK	4	2	540.776	-0.21259		+										+
Tc00.1047053508533.20	hypothetical protein, conserved	161	Tc00.1047053508533.20;Tc00.1047053404001.10	161	S	0.981321	17.5501	0.00194768	6.89	76.343	PKD	0.020748	AVERHSSSLSSSS	HS(0.022)S(0.981)S(0.996)LS(0.898)S(0.554)S(0.459)S(0.09)RLEIK	HS(-17.55)S(17.55)S(25.05)LS(9.64)S(1.33)S(-1.33)S(-10.81)RLEIK	3	2	919.332	-0.16385								+		+	+			+
Tc00.1047053507991.40	hypothetical protein	48	Tc00.1047053507991.40;Tc00.1047053506205.20	48	S	0.981342	17.2095	0.0112186	43.26	74.948	CDK1	0.0057	AGPALTSPKNKPV	PAGPALT(0.019)S(0.981)PK	PAGPALT(-17.21)S(17.21)PK	8	2	509.752	-1.8359						+			+	+
Tc00.1047053506807.20	hypothetical protein, conserved	52	Tc00.1047053506807.20	52	S	0.981517	20.5645	0.00404627	6.63	69.482	NEK6	0.076	ESTLSPSQKSLEM	MEES(0.108)T(0.127)LS(0.784)PS(0.982)QKS(1)LEMMDVNER	MEES(-9.06)T(-8.29)LS(8.29)PS(20.56)QKS(41.57)LEMMDVNER	9	3	894.338	-0.92806							+
Tc00.1047053510663.40	hypothetical protein, conserved	186	Tc00.1047053510663.40	186	S	0.98162	17.1744	0.00605302	23.83	61.927			SHHNSVSAYADDH	S(0.984)HHNS(0.994)VS(0.982)AY(0.041)ADDHAAHGNGDR	S(17.65)HHNS(21.85)VS(17.17)AY(-17.17)ADDHAAHGNGDR	7	4	615.215	-0.53639											+		+	+
Tc00.1047053510579.50	hypothetical protein, conserved	258	Tc00.1047053510579.50;Tc00.1047053510241.90	258	S	0.981691	14.1712	0.00595223	5.63	66.648	CK1	0.081	GETSTSSCVLTRV	LMS(0.453)GET(0.919)S(0.661)T(0.858)S(0.897)S(0.982)CVLT(0.23)R	LMS(-2.5)GET(8.87)S(2.5)T(8.87)S(9.57)S(14.17)CVLT(-9.57)R	10	2	1014.8	-0.5165											+		+
Tc00.1047053503643.20	hypothetical protein, conserved	1001	Tc00.1047053503643.20	1001	S	0.981856	16.7509	6.98539e-25	32.44	152.12			AVVGEGSNTSAPE	SAVVGEGS(0.982)NT(0.141)S(0.877)APEWQR	S(-77.82)AVVGEGS(16.75)NT(-8.43)S(8.43)APEWQR	8	2	967.888	-0.58273					+			+	+	+	+	+	+	+
Tc00.1047053506317.20	hypothetical protein, conserved	645	Tc00.1047053506317.20	645	S	0.982201	18.5634	0.000436978	14.51	61.089	PKA	0.042	TSSLRFSPLQLST	AAS(0.69)LT(0.69)S(0.69)S(0.929)LRFS(0.982)PLQLS(0.017)T(0.002)APEVEHPFPLR	AAS(0)LT(0)S(0)S(6.51)LRFS(18.56)PLQLS(-18.56)T(-29.23)APEVEHPFPLR	11	4	843.628	-0.56811			+
Tc00.1047053503731.9	hypothetical protein	177	Tc00.1047053503731.9	177	S	0.982273	16.1519	0.0164233	9.34	68.222	GSK3	0.081	TRAFLPSTKGSGK	AFLPS(0.982)T(0.269)KGS(0.749)GK	AFLPS(16.15)T(-4.63)KGS(4.63)GK	5	2	626.772	1.2231		+	+
Tc00.1047053509733.60	hypothetical protein	66	Tc00.1047053509733.60	66	S	0.982282	17.465	0.000451544	19.38	82.056	CDK2	0.0057	SHPFSDSPMRESM	LDFPTNSHPFS(0.018)DS(0.982)PMR	LDFPT(-47.07)NS(-40.39)HPFS(-17.47)DS(17.47)PMR	13	2	964.406	0.45588		+	+							+				+
Tc00.1047053511585.40	DNA-damage inducible protein DDI1-like protein, putative	412	Tc00.1047053511585.40;Tc00.1047053510155.40	412	S	0.982478	17.9744	1.18839e-16	38.99	117.16	AURORA	0.020748	ERETRNSVASTTN	NS(0.982)VAS(0.019)T(0.099)T(0.801)NVS(0.098)GAVSAPAQDFGTNR	NS(17.97)VAS(-17.97)T(-9.13)T(9.13)NVS(-9.13)GAVS(-50.28)APAQDFGT(-97.56)NR	2	3	837.69	-0.39157		+	+										+
Tc00.1047053509779.20	hypothetical protein, conserved	65	Tc00.1047053509779.20;Tc00.1047053511653.60	65	S	0.982489	14.5545	0.00591979	28.47	62.185	CK1	0.081	RRFSIASGVSVPV	RFS(0.508)IAS(0.982)GVS(0.509)VPVT(0.001)PIGENSPR	RFS(0)IAS(14.55)GVS(0)VPVT(-33.15)PIGENS(-42.45)PR	6	3	777.37	0.21943											+
Tc00.1047053504827.150	hypothetical protein, conserved	773	Tc00.1047053504827.150	773	S	0.982697	17.1641	0.000895156	15.29	100.37	GSK3	0.081	EKRNIASSPSSTG	RNIAS(0.983)S(0.117)PS(0.899)S(0.926)T(0.075)GK	RNIAS(17.16)S(-9.52)PS(9.52)S(11.06)T(-11.06)GK	5	2	722.767	0.076521											+
Tc00.1047053503541.40	hypothetical protein, conserved	31	Tc00.1047053503541.40;Tc00.1047053508277.65	31	S	0.982704	17.6336	0.00143634	39.49	86.822			NAHHDRSGSDKNA	S(0.983)GS(0.017)DKNAPSHSLKPK	S(17.63)GS(-17.63)DKNAPS(-35.69)HS(-40.65)LKPK	1	3	544.93	-0.57541	+	+		+	+		+			+		+
Tc00.1047053506945.210	zinc finger-domain protein, putative	64	Tc00.1047053506945.210	64	S	0.982805	16.094	0.0164603	6.02	55.633	CK1	0.081	SQRSSASQAHVSP	AGNS(0.999)PMS(0.67)QRS(0.67)S(0.67)AS(0.983)QAHVS(0.009)PK	AGNS(25.68)PMS(0)QRS(0)S(0)AS(16.09)QAHVS(-20.32)PK	13	3	782.951	-0.049763		+			+		+
Tc00.1047053507047.60	hypothetical protein, conserved	111	Tc00.1047053507047.60	111	S	0.982879	17.536	0.0179578	6.37	49.475	CK1	0.081	SSFSSSSSCADDG	GLVS(0.092)KDEFS(0.983)S(0.983)FS(0.994)S(0.994)S(0.983)S(0.983)S(0.983)CADDGES(0.004)R	GLVS(-17.54)KDEFS(17.54)S(17.54)FS(22.57)S(22.57)S(17.54)S(17.54)S(17.54)CADDGES(-31.57)R	15	3	1034.28	-0.48474			+							+	+
Tc00.1047053507047.60	hypothetical protein, conserved	112	Tc00.1047053507047.60	112	S	0.982879	17.536	0.0179578	6.37	49.475	CK1	0.081	SFSSSSSCADDGE	GLVS(0.092)KDEFS(0.983)S(0.983)FS(0.994)S(0.994)S(0.983)S(0.983)S(0.983)CADDGES(0.004)R	GLVS(-17.54)KDEFS(17.54)S(17.54)FS(22.57)S(22.57)S(17.54)S(17.54)S(17.54)CADDGES(-31.57)R	16	3	1034.28	-0.48474			+							+	+
Tc00.1047053507047.60	hypothetical protein, conserved	110	Tc00.1047053507047.60	110	S	0.983181	17.536	0.0179578	6.37	49.475	CK1	0.143	FSSFSSSSSCADD	GLVS(0.092)KDEFS(0.983)S(0.983)FS(0.994)S(0.994)S(0.983)S(0.983)S(0.983)CADDGES(0.004)R	GLVS(-17.54)KDEFS(17.54)S(17.54)FS(22.57)S(22.57)S(17.54)S(17.54)S(17.54)CADDGES(-31.57)R	14	3	1034.28	-0.48474			+							+	+
Tc00.1047053509791.180	hypothetical protein, conserved	510	Tc00.1047053509791.180	510	S	0.983239	18.0285	1.09875e-15	37.1	104.76	CK1	0.081	RVSSTPSDTGITA	RVS(0.952)S(0.524)T(0.524)PS(0.983)DT(0.016)GIT(0.001)AQEEVEGEEEHGENK	RVS(10.06)S(0)T(0)PS(18.03)DT(-18.03)GIT(-33.12)AQEEVEGEEEHGENK	7	3	1052.41	-0.11236		+	+			+			+	+			+	+
Tc00.1047053507047.60	hypothetical protein, conserved	106	Tc00.1047053507047.60	106	S	0.983286	17.536	0.0179578	6.37	49.475	GSK3	0.081	SKDEFSSFSSSSS	GLVS(0.092)KDEFS(0.983)S(0.983)FS(0.994)S(0.994)S(0.983)S(0.983)S(0.983)CADDGES(0.004)R	GLVS(-17.54)KDEFS(17.54)S(17.54)FS(22.57)S(22.57)S(17.54)S(17.54)S(17.54)CADDGES(-31.57)R	10	3	1034.28	-0.48474			+							+	+
Tc00.1047053507047.60	hypothetical protein, conserved	105	Tc00.1047053507047.60	105	S	0.983322	17.536	0.0179578	6.37	49.475	GSK3	0.081	VSKDEFSSFSSSS	GLVS(0.092)KDEFS(0.983)S(0.983)FS(0.994)S(0.994)S(0.983)S(0.983)S(0.983)CADDGES(0.004)R	GLVS(-17.54)KDEFS(17.54)S(17.54)FS(22.57)S(22.57)S(17.54)S(17.54)S(17.54)CADDGES(-31.57)R	9	3	1034.28	-0.48474			+							+	+
Tc00.1047053510565.120	hypothetical protein, conserved	361	Tc00.1047053510565.120	361	S	0.9836	17.9297	0.00713081	23.28	69.91	NEK6	0.076	GAALDGSTRVSRV	S(0.907)LT(0.093)GAALDGS(0.984)T(0.016)R	S(9.89)LT(-9.89)GAALDGS(17.93)T(-17.93)R	10	2	654.765	0.22617													+	+
Tc00.1047053508899.20	hypothetical protein, conserved	2870	Tc00.1047053508899.20	2870	S	0.983742	14.8905	0.00201861	12.11	82.056	CK1	0.081	STLSTASVQRKTL	GT(0.001)ES(0.415)T(0.584)LS(0.508)T(0.508)AS(0.984)VQR	GT(-28.77)ES(-1.49)T(1.49)LS(0)T(0)AS(14.89)VQR	10	2	788.788	-0.31613											+		+
Tc00.1047053506945.50	hypothetical protein, conserved	306	Tc00.1047053506945.50;Tc00.1047053506835.99	306	S	0.98375	23.6113	0.00133929	46.36	85.993			TAPTLLSEGNTSG	PQLT(0.01)APT(0.017)LLS(0.984)EGNT(0.975)S(0.946)GS(0.812)ET(0.245)EAPPPT(0.011)IMGPEIPPDWYVDEHGR	PQLT(-23.61)APT(-23.61)LLS(23.61)EGNT(18.04)S(12.25)GS(6.23)ET(-6.23)EAPPPT(-23.61)IMGPEIPPDWY(-64.5)VDEHGR	10	4	1202.51	0.044679		+			+	+		+	+	+	+		+	+
Tc00.1047053503861.10	retrotransposon hot spot (RHS) protein, putative	18	Tc00.1047053503861.10	18	S	0.984111	17.3862	9.40082e-12	35.81	108.03	CK1	0.081	NVESQSSNVSQGG	SGRPEEGLYGNVES(0.13)QS(0.886)S(0.984)NVS(1)QGGR	S(-86.79)GRPEEGLY(-48.42)GNVES(-8.84)QS(8.84)S(17.39)NVS(33.55)QGGR	17	3	926.026	-0.39332		+	+		+	+			+		+			+
Tc00.1047053511633.79	microtubule-associated protein, putative	969	Tc00.1047053511633.79	969	S	0.984324	14.9733	8.82755e-10	46.53	128.36	CK2	0.058	RACFGKSSSEVFE	ACFGKS(0.984)S(0.508)S(0.508)EVFESNFQTPLK	ACFGKS(14.97)S(0)S(0)EVFES(-39.58)NFQT(-54.14)PLK	6	3	808.339	-0.15946											+		+	+
Tc00.1047053507765.110	hypothetical protein, conserved	584	Tc00.1047053507765.110;Tc00.1047053510101.380	584	S	0.984344	17.5084	0.000489243	2.31	82.4	CK1	0.143	KFTASQSTKGALS	FT(0.118)AS(0.913)QS(0.984)T(0.984)KGALS(1)AIS(1)K	FT(-10.08)AS(10.08)QS(17.51)T(17.51)KGALS(59.26)AIS(69.71)K	6	2	998.849	-0.54477														+
Tc00.1047053510971.69	hypothetical protein, conserved	654	Tc00.1047053510971.69	654	S	0.98451	17.5822	6.70035e-13	37.27	111.04			TPMEGSSTLGEFT	LLGVSDAMQT(1)PMEGS(0.902)S(0.985)T(0.113)LGEFTR	LLGVS(-36.6)DAMQT(36.6)PMEGS(9.57)S(17.58)T(-9.57)LGEFT(-44.35)R	16	2	1334.03	0.21657											+	+	+	+
Tc00.1047053503999.20	MCAK-like kinesin, putative	109	Tc00.1047053503999.20;Tc00.1047053509589.30	109	S	0.984711	18.0491	4.48696e-05	30.72	122.57	CK1	0.081	RRNSTPSAAQLRA	RNS(0.991)T(0.024)PS(0.985)AAQLR	RNS(20.33)T(-18.05)PS(18.05)AAQLR	6	2	680.792	-0.046357		+		+			+	+	+	+	+	+	+	+
Tc00.1047053509267.110	hypothetical protein, conserved	5	Tc00.1047053509267.110;Tc00.1047053510031.70	5	S	0.984733	18.0928	1.20785e-06	35.33	102.48	CK1	0.081	__MSAESLPSDES	S(0.016)AES(0.985)LPS(0.999)DES(1)EAHQQPQPQK	S(-18.09)AES(18.09)LPS(32.83)DES(39.25)EAHQQPQPQK	4	3	825.643	-0.13604	+		+	+	+	+	+	+	+	+	+		+	+
Tc00.1047053506947.10	hypothetical protein, conserved	310	Tc00.1047053506947.10	310	S	0.984747	15.2072	1.73326e-11	37.7	132.59	CK1	0.143	RKSTSGSNEPLEN	S(0.517)T(0.198)S(0.3)GS(0.985)NEPLENSNEK	S(2.23)T(-4.39)S(-2.23)GS(15.21)NEPLENS(-83.18)NEK	5	2	876.822	-0.044324	+						+
Tc00.1047053511517.99	hypothetical protein, conserved	122	Tc00.1047053511517.99	122	S	0.984994	15.9579	0.028196	10.25	70.232	CK1	0.081	GETSLGSREGGET	EGET(0.408)S(0.607)LGS(0.985)R	EGET(-1.77)S(1.77)LGS(15.96)R	8	2	548.191	-0.23606												+
Tc00.1047053511445.100	hypothetical protein, conserved	74	Tc00.1047053511445.100	74	S	0.985004	16.2636	0.00864727	11.24	67.165	GSK3	0.081	SPRDILSETRSPV	DILS(0.985)ET(0.649)RS(0.366)PVEPVR	DILS(16.26)ET(2.57)RS(-2.57)PVEPVR	4	2	879.397	-0.1089		+
Tc00.1047053511283.130	protein kinase, putative|serine/threonine protein kinase, putative	1031	Tc00.1047053511283.130	1031	S	0.985064	18.2574	0.00592367	12.29	71.352	GSK3	0.081	GAQALSSQSFSPR	GAQALS(0.039)S(0.985)QS(0.975)FS(0.001)PR	GAQALS(-15.91)S(18.26)QS(15.91)FS(-32.25)PR	7	2	748.303	0.083567													+	+
Tc00.1047053507803.40	hypothetical protein	399	Tc00.1047053507803.40;Tc00.1047053507063.280	399	S	0.985094	18.1529	0.000362773	16.63	76.729	GSK3	0.081	TVNDESSSDDSPP	ET(0.023)VNDES(0.996)S(0.985)S(0.996)DDS(0.995)PPRGFPT(0.005)VLLR	ET(-18.15)VNDES(24.03)S(18.15)S(24.03)DDS(23.18)PPRGFPT(-23.18)VLLR	8	3	946.695	-0.16519			+							+				+
Tc00.1047053511727.30	calpain-like cysteine peptidase, putative|cysteine peptidase, Clan CA, family C2, putative	646	Tc00.1047053511727.30	646	S	0.985595	18.741	7.25273e-34	63.95	164.61	CAMK2	0.042	AYQRSISSGSLVA	S(0.013)IS(0.986)S(0.183)GS(0.805)LVAS(0.013)AQSPGR	S(-18.74)IS(18.74)S(-6.45)GS(6.45)LVAS(-17.85)AQS(-57.98)PGR	3	2	832.358	-0.23376											+	+	+	+
Tc00.1047053506755.190	hypothetical protein, conserved	363	Tc00.1047053506755.190;Tc00.1047053510359.200	363	S	0.985664	18.3982	9.53596e-05	18.04	108.44	CK1	0.081	TLFSPRSLTNEEF	S(0.986)LT(0.014)NEEFLS(0.989)PS(0.011)GYHHR	S(18.4)LT(-18.4)NEEFLS(19.6)PS(-19.6)GY(-47.3)HHR	1	3	678.61	-0.23151		+	+		+				+				+
Tc00.1047053508909.210	hypothetical protein, conserved	251	Tc00.1047053508909.210	251	S	0.985811	18.2822	2.53737e-12	23.09	139.73			GGRQSSSSVSALR	NGGRQS(0.178)S(0.838)S(0.986)S(0.995)VS(0.004)ALRR	NGGRQS(-7.07)S(7.07)S(18.28)S(22.72)VS(-27.83)ALRR	8	3	601.243	-0.064882	+	+	+	+	+	+	+	+	+	+	+		+	+
Tc00.1047053506925.150	protein phosphatase, putative	371	Tc00.1047053506925.150	371	S	0.985816	18.9419	3.63409e-08	36.9	110.18	GSK3	0.081	EQHAAESPSDSRS	TQWFADLLEQHAAES(0.986)PS(0.013)DS(0.002)R	T(-95.26)QWFADLLEQHAAES(18.94)PS(-18.94)DS(-27.88)R	15	3	790.013	-0.68871		+	+	+	+		+		+
Tc00.1047053511277.180	hypothetical protein, conserved	272	Tc00.1047053511277.180	272	S	0.985826	22.3187	0.00592367	6.49	71.352	GSK3	0.081	IKSDTHSSSSSPL	S(0.001)DT(0.001)HS(0.986)S(0.359)S(0.275)S(0.212)S(0.165)PLKK	S(-29.27)DT(-29.9)HS(22.32)S(1.19)S(-1.19)S(-2.34)S(-3.46)PLKK	5	2	760.805	-0.32143	+			+			+	+				+
Tc00.1047053506009.70	hypothetical protein	250	Tc00.1047053506009.70;Tc00.1047053510297.70	250	S	0.985941	18.4589	0.0158943	17.88	68.459	GSK3	0.081	AENFSWSRSHSGL	QIGAENFS(0.014)WS(0.986)R	QIGAENFS(-18.46)WS(18.46)R	10	2	687.796	0.81158			+
Tc00.1047053511523.30	hypothetical protein	1091	Tc00.1047053511523.30;Tc00.1047053511733.80	1091	S	0.986042	18.3983	0.0112893	17.52	80.533	PLK1	0.033462	RILSESSLRGLLE	RILS(0.979)ES(0.035)S(0.986)LR	RILS(16.68)ES(-16.68)S(18.4)LR	7	2	610.775	0.28195					+	+								+
Tc00.1047053503813.10	hypothetical protein, conserved	422	Tc00.1047053503813.10	422	S	0.986207	16.9828	0.0047464	12.66	73.623	CK1	0.081	NPASPPSSSSSLD	NPAS(0.981)PPS(0.986)S(0.878)S(0.877)S(0.648)S(0.602)LDNDGWT(0.028)NV	NPAS(16.8)PPS(16.98)S(5.21)S(5.21)S(0.49)S(-0.49)LDNDGWT(-16.8)NV	7	3	811.245	-1.0808									+
Tc00.1047053506625.120	hypothetical protein, conserved	220	Tc00.1047053506625.120	220	S	0.986207	19.6645	5.67383e-35	71.34	172.81	CK1	0.143	RHSISMSNHHGGN	HSIS(0.011)MS(0.986)NHHGGNS(0.003)R	HS(-33.42)IS(-19.66)MS(19.66)NHHGGNS(-25.64)R	6	3	534.219	0.020838													+
Tc00.1047053511719.41	hypothetical protein, conserved	77	Tc00.1047053511719.41	77	S	0.986317	18.4485	0.0291334	7.25	53.825			ASHHASSVSSLVA	LVT(0.119)S(0.445)AS(0.574)HHAS(0.873)S(0.986)VS(0.841)S(0.162)LVAEK	LVT(-8.11)S(-1.47)AS(1.47)HHAS(7.46)S(18.45)VS(7.46)S(-7.46)LVAEK	11	3	743.959	-0.82421			+		+				+		+		+	+
Tc00.1047053506795.40	phosphatidyl serine synthase, putative	14	Tc00.1047053506795.40;Tc00.1047053509937.30	14	S	0.986337	18.5847	0.000544094	32.18	117.35	CDK2	0.0057	DANKKVSPSKPNR	KVS(0.986)PS(0.014)KPNR	KVS(18.58)PS(-18.58)KPNR	3	2	546.782	-6.3946	+	+			+
Tc00.1047053503643.20	hypothetical protein, conserved	988	Tc00.1047053503643.20;Tc00.1047053506485.109	988	S	0.986601	18.6707	0.00765533	33.32	114.35			MSEKQSSLCILRS	QS(0.013)S(0.987)LCILR	QS(-18.67)S(18.67)LCILR	3	2	528.749	-0.20114					+	+				+	+		+	+
Tc00.1047053503643.20	hypothetical protein, conserved	1004	Tc00.1047053503643.20	1004	S	0.986653	18.7628	6.98539e-25	32.44	152.12	CK2	0.058	GEGSNTSAPEWQR	S(0.015)AVVGEGS(0.18)NT(0.818)S(0.987)APEWQR	S(-18.2)AVVGEGS(-6.8)NT(6.8)S(18.76)APEWQR	11	3	645.594	0.035864		+	+	+	+			+	+	+	+		+
Tc00.1047053510579.14	hypothetical protein, conserved	357	Tc00.1047053510579.14;Tc00.1047053510241.124	357	S	0.986769	19.0036	0.00184634	22.51	83.595	PKA/AKT	0.001764	TRHRQSSLGSTSV	QS(0.013)S(0.987)LGS(0.708)T(0.708)S(0.584)VIDEK	QS(-19)S(19)LGS(1.54)T(1.54)S(-1.54)VIDEK	3	2	795.79	-0.2004		+	+					+			+		+
Tc00.1047053508723.30	hypothetical protein, conserved	734	Tc00.1047053508723.30;Tc00.1047053509791.50	734	S	0.986832	19.2471	0.023211	18.66	53.085	CK1	0.081	SVHSAFSRNDSVD	AGS(0.999)VHS(0.998)AFS(0.987)RNDS(0.014)VDS(0.001)IAS(0.001)R	AGS(33.15)VHS(28.28)AFS(19.25)RNDS(-19.25)VDS(-29.88)IAS(-37.67)R	9	3	768.301	-0.36015		+	+							+
Tc00.1047053483623.10	hypothetical protein, conserved	202	Tc00.1047053483623.10;Tc00.1047053510431.20	202	S	0.986893	17.9588	3.02925e-10	14.53	112.84	PKA	0.042	SEDDRLSGKWFHR	AAGRDS(0.959)DS(0.956)ET(0.181)DLS(0.917)EDDRLS(0.987)GK	AAGRDS(13.04)DS(12.69)ET(-9.94)DLS(9.94)EDDRLS(17.96)GK	19	4	636.721	-0.53563		+							+	+	+		+	+
Tc00.1047053509733.60	hypothetical protein	411	Tc00.1047053509733.60	411	S	0.986947	18.85	0.0003626	17.37	94.625			GSLDGKSDPKGRS	ADGGAS(0.422)S(0.577)RGS(0.013)LDGKS(0.987)DPK	ADGGAS(-1.36)S(1.36)RGS(-18.85)LDGKS(18.85)DPK	15	2	932.877	-0.46194				+			+
Tc00.1047053506989.120	hypothetical protein, conserved	602	Tc00.1047053506989.120;Tc00.1047053503811.80	602	S	0.987064	15.8184	4.82895e-12	29.76	95.92	CK1	0.081	APPSSHSENPADA	LAAAAPPS(0.506)S(0.506)HS(0.987)ENPADAVFSLEEVEAR	LAAAAPPS(0)S(0)HS(15.82)ENPADAVFS(-50.1)LEEVEAR	11	3	975.762	0.39953												+
Tc00.1047053508507.20	hypothetical protein, conserved	270	Tc00.1047053508507.20	270	S	0.987345	17.3797	0.00104691	18.58	96.484	CK2	0.058	PSIHCFSALEERR	S(0.864)PNRS(0.308)PS(0.841)IHCFS(0.987)ALEER	S(7.06)PNRS(-6.39)PS(6.39)IHCFS(17.38)ALEER	12	4	557.466	-0.65321		+	+					+	+	+	+		+
Tc00.1047053509167.140	hypothetical protein, conserved	166	Tc00.1047053509167.140	166	S	0.987407	18.9438	0.00196189	43.68	77.654			ALLTSRSATDEER	S(0.987)AT(0.013)DEERKEQQQQK	S(18.94)AT(-18.94)DEERKEQQQQK	1	3	595.599	0.012531	+			+			+
Tc00.1047053508153.150	hypothetical protein, conserved	189	Tc00.1047053508153.150	189	S	0.987427	18.9502	0.00712073	5.11	74.389			KERNITSRKSTPN	NIT(0.013)S(0.987)RKS(1)T(1)PNR	NIT(-18.95)S(18.95)RKS(41.27)T(46.55)PNR	4	2	757.302	-0.20592												+
Tc00.1047053511291.70	hypothetical protein, conserved	1505	Tc00.1047053511291.70;Tc00.1047053507683.30	1505	S	0.987499	19.6231	2.59587e-05	11.92	109.65			KSMYGSSTTRPYL	S(0.806)MY(0.194)GS(0.998)S(0.987)T(0.013)T(0.002)RPYLGFR	S(6.2)MY(-6.2)GS(28.05)S(19.62)T(-19.62)T(-29.26)RPY(-40.57)LGFR	6	2	981.867	-0.50649											+		+	+
Tc00.1047053509211.30	serine/threonine protein phosphatase, putative	66	Tc00.1047053509211.30	66	S	0.987522	18.7932	0.000844335	29.84	70.257	GSK3	0.081	TIKAGNSGRGSNT	AGNS(0.988)GRGS(0.186)NT(0.593)T(0.593)S(0.594)PMT(0.045)LVTGSAGSSSHPSTSELK	AGNS(18.79)GRGS(-6.54)NT(0)T(0)S(0)PMT(-12.81)LVT(-39.68)GS(-45)AGS(-45)S(-45)S(-45)HPS(-52.05)T(-51.87)S(-45)ELK	4	3	1135.14	-0.68992							+	+		+	+	+	+	+
Tc00.1047053508177.70	hypothetical protein	300	Tc00.1047053508177.70;Tc00.1047053511693.10	300	S	0.987538	20.8802	6.98539e-25	44.32	152.12	CK1	0.081	MKSSPGSVYAMAI	S(0.193)S(0.813)PGS(0.988)VY(0.006)AMAIDEPNSR	S(-6.37)S(6.37)PGS(20.88)VY(-22.64)AMAIDEPNS(-116.68)R	5	2	970.878	-0.78985										+	+			+
Tc00.1047053511249.60	protein kinase, putative	128	Tc00.1047053511249.60	128	S	0.987567	22.6007	0.00246934	35.78	65.297	Polo box	0.00405	LDNEESSPSEKYE	QDIY(0.012)NGELDNEES(0.988)S(0.988)PS(0.936)EKY(0.072)EDDVGY(0.003)S(0.001)AEDIPR	QDIY(-22.6)NGELDNEES(22.6)S(22.6)PS(11.91)EKY(-11.91)EDDVGY(-27.45)S(-31.94)AEDIPR	14	3	1301.83	-1.1592		+	+			+				+				+
Tc00.1047053507801.100	hypothetical protein, conserved	594	Tc00.1047053507801.100	594	S	0.987879	18.2103	1.66342e-47	26.02	179.01	NEK6	0.076	ATRLYSSDSDVGG	LY(0.197)S(0.815)S(0.988)DS(1)DVGGAAYAPPR	LY(-6.38)S(6.38)S(18.21)DS(33.99)DVGGAAY(-90.36)APPR	4	2	983.357	-0.49274	+	+	+	+	+	+	+	+	+	+			+	+
Tc00.1047053508045.4	hypothetical protein, conserved	12	Tc00.1047053508045.4	12	S	0.987891	21.7803	7.25412e-05	15.05	74.475			TVPAGDSQRNTVT	SHFAT(0.005)VPAGDS(0.988)QRNT(0.085)VT(0.454)S(0.454)DLY(0.014)DQR	S(-39.57)HFAT(-23.65)VPAGDS(21.78)QRNT(-7.6)VT(0)S(0)DLY(-15.56)DQR	11	3	956.406	-0.55462												+
Tc00.1047053508265.100	hypothetical protein, conserved	1153	Tc00.1047053508265.100	1153	S	0.987926	19.2641	2.33698e-05	34.27	114.35	CK1	0.081	SRVSEKSSGRHVS	VS(0.001)EKS(0.988)S(0.959)GRHVS(0.052)R	VS(-30.76)EKS(19.26)S(13.62)GRHVS(-13.62)R	5	3	496.883	-0.56953	+	+				+		+	+	+				+
Tc00.1047053510885.160	hypothetical protein, conserved	566	Tc00.1047053510885.160	566	S	0.987939	19.1468	0.00250561	19.6	70.439	GSK3	0.081	SASMSRSLSHSIS	S(0.988)LS(0.012)HSISRPTSVSPR	S(19.15)LS(-19.15)HS(-44.58)IS(-60.87)RPT(-63.06)S(-63.06)VS(-64.04)PR	1	3	564.281	-1.0168		+								+		+	+
Tc00.1047053504157.100	hypothetical protein, conserved	125	Tc00.1047053504157.100;Tc00.1047053511109.40	125	S	0.98802	18.2568	5.67371e-12	17.63	136.85			GDAESLSTATETR	EGDAES(1)LS(0.988)T(0.202)AT(0.804)ET(0.007)R	EGDAES(32.6)LS(18.26)T(-6.2)AT(6.2)ET(-20.95)R	8	2	853.783	-0.12337	+			+			+
Tc00.1047053511511.30	hypothetical protein, conserved	140	Tc00.1047053511511.30;Tc00.1047053506941.30	140	S	0.988147	18.8861	0.0014326	13.15	94.321	GSK3	0.081	VTRDFPSETSSPP	DFPS(0.988)ET(0.168)S(0.816)S(0.655)PPS(0.935)VS(0.439)LK	DFPS(18.89)ET(-7.76)S(7.76)S(2.24)PPS(9.79)VS(-2.24)LK	4	2	949.321	-0.52648					+				+
Tc00.1047053508911.60	hypothetical protein, conserved	394	Tc00.1047053508911.60	394	S	0.98815	19.1705	3.87553e-13	13.93	131.77	CK2	0.058	LSPHTPSLSERHA	S(0.403)S(0.18)AS(0.403)RLS(0.988)PHT(0.039)PS(0.988)LS(1)ER	S(0)S(-3.51)AS(0)RLS(19.17)PHT(-14.27)PS(19.17)LS(34.34)ER	12	2	1016.37	-0.30668		+	+		+			+	+		+
Tc00.1047053509331.74	hypothetical protein, conserved	47	Tc00.1047053509331.74	47	S	0.988223	19.2383	0.000528971	40.26	115.98	NEK6	0.076	LECLNVSSAKLRF	EKLDLECLNVS(0.988)S(0.012)AK	EKLDLECLNVS(19.24)S(-19.24)AK	11	2	843.394	0.083356		+
Tc00.1047053506859.180	hypothetical protein, conserved	14	Tc00.1047053506859.180	14	S	0.988492	19.3402	0.00140382	43	87.563	CDK1	0.0057	QRQESGSPKELAG	QES(0.012)GS(0.988)PKELAGTR	QES(-19.34)GS(19.34)PKELAGT(-58.65)R	5	2	720.33	-0.83586	+			+			+
Tc00.1047053511285.70	hypothetical protein, conserved	169	Tc00.1047053511285.70;Tc00.1047053509649.50	169	S	0.988548	20.0075	3.33617e-05	9.77	106.91	PLK1	0.033462	EPSSDYSYRPNTA	HEPS(1)S(0.999)DY(0.011)S(0.989)Y(0.002)RPNTAQLLR	HEPS(44.84)S(31.23)DY(-20.01)S(20.01)Y(-27.98)RPNT(-57.11)AQLLR	8	3	791.982	-0.59112		+	+		+	+		+	+	+	+		+	+
Tc00.1047053511761.70	hypothetical protein, conserved	440	Tc00.1047053511761.70;Tc00.1047053511303.140	440	S	0.988549	21.3643	0.00204039	29.95	78.996	CK1	0.081	QEKSSKSDLSLSP	S(0.668)S(0.334)KS(0.989)DLS(0.008)LS(0.001)PHNPR	S(3.03)S(-3.03)KS(21.36)DLS(-21.36)LS(-31.13)PHNPR	4	2	842.858	0.20178											+		+	+
Tc00.1047053508831.66	hypothetical protein, conserved	306	Tc00.1047053508831.66;Tc00.1047053511671.130	306	S	0.98862	19.3318	0.00130149	25.68	98.917	CK1	0.081	GGGSSASSVVET_	HNPYGGGS(0.025)S(0.989)AS(0.989)S(0.998)VVET	HNPY(-60.54)GGGS(-19.33)S(19.33)AS(19.33)S(26.45)VVET(-52.14)	11	2	894.799	-0.55332		+	+		+		+	+	+	+	+			+
Tc00.1047053508831.66	hypothetical protein, conserved	304	Tc00.1047053508831.66;Tc00.1047053511671.130	304	S	0.988625	19.3318	0.00130149	25.68	98.917			PYGGGSSASSVVE	HNPYGGGS(0.025)S(0.989)AS(0.989)S(0.998)VVET	HNPY(-60.54)GGGS(-19.33)S(19.33)AS(19.33)S(26.45)VVET(-52.14)	9	2	894.799	-0.55332		+	+		+		+	+	+	+	+			+
Tc00.1047053506221.100	hypothetical protein, conserved	46	Tc00.1047053506221.100;Tc00.1047053511717.20	46	S	0.9888	19.4587	0.00589028	10.2	83.047	AURORA	0.020748	PHRTRESLVPSPR	T(0.011)RES(0.989)LVPS(1)PR	T(-19.46)RES(19.46)LVPS(48.09)PR	4	2	651.286	0.53142									+
Tc00.1047053508505.40	hypothetical protein, conserved	619	Tc00.1047053503893.150;Tc00.1047053508505.40	1328;619	S	0.988838	19.4739	5.45117e-05	21.77	121.83	NEK6	0.076	QEALGTSKVFSTD	GS(1)MQEALGT(0.011)S(0.989)K	GS(90.54)MQEALGT(-19.47)S(19.47)K	10	2	634.735	-0.27872												+	+	+
Tc00.1047053503805.9	FG-GAP repeat protein, putative	2	Tc00.1047053503805.9;Tc00.1047053506479.74	2	S	0.988857	19.7182	6.38049e-05	8.41	92.341			_____MSVGIYSL	S(0.989)VGIY(0.013)S(0.999)LKAET(1)NAS(0.962)S(0.835)T(0.133)GGS(0.071)R	S(19.72)VGIY(-19.72)S(28.69)LKAET(49.18)NAS(16.35)S(8.89)T(-8.89)GGS(-11.99)R	1	2	1213.92	-0.83492								+
Tc00.1047053506635.30	hypothetical protein, conserved	289	Tc00.1047053506635.30	289	S	0.989004	26.476	0.0148772	23.12	56.695	CK1	0.081	TCSSNNSGAVTQL	T(0.025)T(0.02)DGT(0.029)DT(0.106)CS(0.85)S(0.974)NNS(0.989)GAVT(0.006)QLR	T(-17.16)T(-18.27)DGT(-16.58)DT(-9.67)CS(9.67)S(20.55)NNS(26.48)GAVT(-27.08)QLR	13	3	775.609	-0.41398													+
Tc00.1047053510663.40	hypothetical protein, conserved	205	Tc00.1047053510663.40	205	S	0.989075	22.03	0.00155009	33.78	93.536			DRRGSLSRSPTRT	GS(0.011)LS(0.989)RS(0.975)PT(0.025)R	GS(-22.03)LS(22.03)RS(17.08)PT(-17.08)R	4	2	560.731	0.082239	+		+	+		+	+	+	+	+	+	+	+	+
Tc00.1047053511907.240	protein kinase, putative	18	Tc00.1047053511907.240	18	S	0.989164	19.1844	0.000961091	42.66	92.082	PKA	0.042	PPVCRRSSSDAVS	RS(0.989)S(0.907)S(0.103)DAVSFMPAR	RS(19.18)S(9.87)S(-9.87)DAVS(-43.59)FMPAR	2	3	524.209	-0.65528											+		+
Tc00.1047053503415.30	hypothetical protein, conserved	1182	Tc00.1047053503415.30;Tc00.1047053508811.30	1182	S	0.98917	19.6097	0.000762905	24.82	113.48	CK1	0.081	RVSSFSSGLGRGV	RVS(0.004)S(0.994)FS(0.012)S(0.989)GLGR	RVS(-23.51)S(23.51)FS(-19.61)S(19.61)GLGR	7	2	656.776	0.19736		+	+		+					+				+
Tc00.1047053510863.9	hypothetical protein	119	Tc00.1047053503731.9;Tc00.1047053510863.9	119;119	S	0.989387	19.6937	5.46022e-07	9.78	118.29	GSK3	0.081	IGQNSRSSSISLI	IGQNS(0.011)RS(0.989)S(1)S(1)IS(1)LILK	IGQNS(-19.69)RS(19.69)S(35.04)S(42.11)IS(64.94)LILK	7	2	961.895	-0.2465			+								+		+	+
Tc00.1047053506941.50	hypothetical protein, conserved	115	Tc00.1047053506941.50;Tc00.1047053511511.50	115	S	0.989478	20.6773	0.000525287	27.47	82.838			SAITSTSLGSAAM	DSDALS(0.264)AIT(0.264)S(0.653)T(0.839)S(0.989)LGS(0.99)AAMGLHR	DS(-40.76)DALS(-7.27)AIT(-7.27)S(7.27)T(7.27)S(20.68)LGS(20.68)AAMGLHR	12	3	832.977	-0.11914	+		+		+	+		+	+
Tc00.1047053506945.220	serine/arginine-rich protein specific kinase SRPK, putative|protein kinase, putative	581	Tc00.1047053506945.220	581	S	0.989742	19.8446	1.24875e-18	34.48	143.81			PFCFVSSDADREM	EDDYSPFCFVS(0.01)S(0.99)DADR	EDDY(-95.46)S(-82.41)PFCFVS(-19.84)S(19.84)DADR	12	2	995.364	-0.02112			+						+					+
Tc00.1047053509695.50	katanin, putative	94	Tc00.1047053509695.50	94	S	0.989809	22.5404	0.00223611	7.12	66.106			TDENSNSAGSPIH	TECVGS(0.106)T(0.106)DENS(0.798)NS(0.99)AGS(0.999)PIHLQR	T(-32.69)ECVGS(-8.95)T(-8.95)DENS(8.95)NS(22.54)AGS(34.19)PIHLQR	13	3	866.99	-0.99018											+		+	+
Tc00.1047053507023.170	hypothetical protein, conserved	103	Tc00.1047053507023.170	103	S	0.989914	19.9263	2.0326e-05	11.61	97.636	PLK1	0.033462	GNKPETSLGSQSL	EGNKPET(0.011)S(0.99)LGS(0.998)QS(0.001)LR	EGNKPET(-19.93)S(19.93)LGS(29.72)QS(-29.72)LR	8	2	881.874	0.0033293	+	+		+	+		+
Tc00.1047053509569.40	hypothetical protein, conserved	558	Tc00.1047053509569.40;Tc00.1047053506865.60	558	S	0.989934	20.8609	0.0133352	18.03	57.73	PLK1	0.033462	GNHSDVSLTSSGI	QDDGNHS(0.998)DVS(0.99)LT(0.145)S(0.753)S(0.114)GILGVK	QDDGNHS(27.51)DVS(20.86)LT(-7.39)S(7.39)S(-8.32)GILGVK	10	3	756.966	-0.097477		+						+					+
Tc00.1047053509233.120	hypothetical protein, conserved	1980	Tc00.1047053509233.120	1980	S	0.990048	19.9794	0.0195489	6.95	74.585	PKC	0.001764	RSRRLCSSRLQRM	SRRLCS(0.99)S(0.01)R	S(-53.03)RRLCS(19.98)S(-19.98)R	6	2	551.253	0.52976
Tc00.1047053508569.90	hypothetical protein, conserved	121	Tc00.1047053508569.90	121	S	0.990144	19.6387	1.82994e-05	39.84	111.24	PKA/AKT	0.00111111	SLRRRRSRSPSSS	S(0.99)RS(0.18)PS(0.722)S(0.06)S(0.043)S(0.004)S(0.001)SSVASR	S(19.64)RS(-6.21)PS(6.21)S(-10.83)S(-12.28)S(-22.24)S(-31.51)S(-40.1)S(-48.02)VAS(-56.63)R	1	2	814.819	-0.39356											+	+	+	+
Tc00.1047053508177.70	hypothetical protein	99	Tc00.1047053508177.70;Tc00.1047053511693.10	99	S	0.990157	19.7536	2.03808e-11	37.7	129.11	CK1	0.081	RSGSTLSTPTPLS	S(0.11)GS(0.081)T(0.809)LS(0.99)T(0.582)PT(0.305)PLS(0.123)GQMLR	S(-8.83)GS(-10.17)T(8.83)LS(19.75)T(2.87)PT(-2.87)PLS(-6.93)GQMLR	6	2	986.898	-0.40325										+				+
Tc00.1047053509617.20	paraflagellar rod protein 3, putative	543	Tc00.1047053509617.20	543	S	0.99019	20.0328	1.43104e-63	56.12	176.78			KMVEYRSHLSKQE	MVEY(0.012)RS(0.99)HLS(0.998)K	MVEY(-20.03)RS(20.03)HLS(27.4)K	6	2	705.288	-0.14416			+										+
Tc00.1047053503643.20	hypothetical protein, conserved	1017	Tc00.1047053503643.20;Tc00.1047053506485.109	1017	S	0.990211	18.8733	0.00188842	14.85	91.464			NSLFKSSSRGTLT	NSLFKS(0.941)S(0.99)S(0.836)RGT(0.249)LT(0.984)PK	NS(-42.57)LFKS(11.05)S(18.87)S(6.6)RGT(-6.6)LT(16.74)PK	7	3	648.255	-0.0083039		+				+		+	+	+	+		+	+
Tc00.1047053503861.10	retrotransposon hot spot (RHS) protein, putative	15	Tc00.1047053503861.10	15	S	0.990224	15.5254	9.40082e-12	35.81	108.03			LYGNVESQSSNVS	SGRPEEGLY(0.001)GNVES(0.99)QS(0.67)S(0.67)NVS(0.67)QGGR	S(-44.63)GRPEEGLY(-31.59)GNVES(15.53)QS(0)S(0)NVS(0)QGGR	14	3	926.026	-0.39057			+		+	+		+	+		+			+
Tc00.1047053507923.40	hypothetical protein, conserved	176	Tc00.1047053507923.40	176	S	0.990292	17.7082	0.0107588	14.24	59.458			RRRGSTSFVDNET	RRGS(0.464)T(0.546)S(0.99)FVDNET(0.957)ES(0.044)PLLGGK	RRGS(-0.73)T(0.73)S(17.71)FVDNET(13.55)ES(-13.55)PLLGGK	6	3	797.332	-0.26303		+	+		+	+		+	+	+	+		+	+
Tc00.1047053506625.120	hypothetical protein, conserved	378	Tc00.1047053506625.120	378	S	0.990358	20.1161	4.75187e-07	30.99	124.18	PKA	0.042	PRGNRASTHQGNG	GNRAS(0.99)T(0.01)HQGNGVFR	GNRAS(20.12)T(-20.12)HQGNGVFR	5	2	790.858	0.29467											+	+	+	+
Tc00.1047053503539.20	hypothetical protein, conserved	436	Tc00.1047053503539.20	436	S	0.990394	22.016	1.44066e-65	21.02	186.5	NIMA	0.00174146	STDMRKSRLGASS	S(0.99)RLGAS(0.974)S(0.974)S(0.807)S(0.419)S(0.419)GY(0.419)AAIALAR	S(22.02)RLGAS(17.11)S(17.11)S(6.24)S(0)S(0)GY(0)AAIALAR	1	3	742.267	-0.16957		+	+					+			+			+
Tc00.1047053507511.30	RNA guanylyltransferase, putative	34	Tc00.1047053507511.30	34	S	0.990523	19.3486	6.25381e-46	23.32	168.56	CK1	0.143	ELSNEASSPSAKR	T(0.602)GS(0.398)NAVGEEELSNEAS(0.991)S(0.199)PS(0.811)AK	T(1.79)GS(-1.79)NAVGEEELS(-46.64)NEAS(19.35)S(-6.27)PS(6.27)AK	16	2	1152.42	-0.86819	+										+		+
Tc00.1047053506475.100	hypothetical protein, conserved	118	Tc00.1047053506475.100;Tc00.1047053511431.90	118	S	0.990657	23.1	0.0243834	14.09	51.028	NEK6	0.076	TRPLARSPDGSPQ	VS(0.002)LPNS(0.007)DAT(0.004)RPLARS(0.991)PDGS(0.996)PQR	VS(-30.35)LPNS(-23.1)DAT(-26.7)RPLARS(23.1)PDGS(28.47)PQR	15	3	827.714	0.62562	+			+			+	+
Tc00.1047053506265.114	hypothetical protein, conserved	197	Tc00.1047053506265.114;Tc00.1047053506435.134	197	S	0.990716	20.2823	4.88832e-05	32.31	108.77	Polo box	0.00405	EHRRHSSPPQNPP	HS(0.009)S(0.991)PPQNPPHSLQQR	HS(-20.28)S(20.28)PPQNPPHS(-82.26)LQQR	3	3	597.276	-0.15259		+			+		+
Tc00.1047053510579.70	nascent polypeptide associated complex subunit, putative	61	Tc00.1047053510579.70;Tc00.1047053510241.60	61	S	0.990716	20.2823	9.52363e-126	69.08	244.75			RKHGSLSFLVNQP	HGS(0.009)LS(0.991)FLVNQPELYR	HGS(-20.28)LS(20.28)FLVNQPELY(-80.89)R	5	3	613.964	0.23932	+	+	+	+	+	+	+	+	+			+
Tc00.1047053508067.10	hypothetical protein, conserved	106	Tc00.1047053508067.10;Tc00.1047053510573.19	106	S	0.990724	23.0668	0.00988576	27.63	67.165	PKA	0.042	LNSSRLSGASPTN	QLNLNS(0.001)S(0.005)RLS(0.991)GAS(0.055)PT(0.948)NR	QLNLNS(-29.5)S(-23.07)RLS(23.07)GAS(-12.62)PT(12.62)NR	10	2	987.943	-1.7343		+	+		+				+
Tc00.1047053509537.70	hypothetical protein, conserved	44	Tc00.1047053509537.70	44	S	0.990883	20.7879	4.13106e-28	54.65	143.53	GSK3	0.081	VFPNGTSSFGSDL	VFPNGT(0.01)S(0.991)S(0.998)FGS(0.855)DLLT(0.079)S(0.066)NESIAR	VFPNGT(-20.79)S(20.79)S(32.27)FGS(10.38)DLLT(-10.38)S(-11.18)NES(-35.94)IAR	7	2	1270.01	-3.8894	+	+	+	+	+	+	+	+	+	+	+		+	+
Tc00.1047053509791.180	hypothetical protein, conserved	507	Tc00.1047053509791.180	507	S	0.990896	18.5114	7.36965e-29	49.94	127.66	PKA	0.003024	AGKRVSSTPSDTG	RVS(0.996)S(0.991)T(0.903)PS(0.645)DT(0.438)GIT(0.026)AQEEVEGEEEHGENK	RVS(22.99)S(18.51)T(7.8)PS(2.06)DT(-2.06)GIT(-14.97)AQEEVEGEEEHGENK	4	3	1079.06	-0.5626			+		+				+	+	+		+	+
Tc00.1047053510689.40	phosphatidylinositol 3-kinase tor, putative	2342	Tc00.1047053510689.40	2342	S	0.990934	20.6773	0.000524912	18.99	82.842			GARKLYSPAAFTG	LY(0.009)S(0.991)PAAFT(0.002)GDPPRDS(1)VS(0.999)T(0.999)LAIK	LY(-20.68)S(20.68)PAAFT(-31.84)GDPPRDS(36.53)VS(32.26)T(31.84)LAIK	3	3	876.028	-0.68397		+	+		+			+	+					+
Tc00.1047053506811.10	kinesin, putative	594	Tc00.1047053506811.10;Tc00.1047053506305.40	594	S	0.990943	18.0226	0.00403539	3.98	74.517			LWRMSISPTSPFV	MS(1)IS(0.991)PT(0.584)S(0.426)PFVEMK	MS(31.04)IS(18.02)PT(1.4)S(-1.4)PFVEMK	4	2	847.306	0.39583										+
Tc00.1047053510305.70	hypothetical protein, conserved	445	Tc00.1047053510305.70	445	S	0.990978	20.4078	0.00234846	27.35	100.94			GMQHSKSFSGVGM	S(0.991)FS(0.009)GVGMPR	S(20.41)FS(-20.41)GVGMPR	1	2	509.215	0.25323		+
Tc00.1047053508879.160	hypothetical protein, conserved	703	Tc00.1047053508879.160	703	S	0.99104	20.5176	3.00912e-22	53.99	130.07	CK1	0.143	GASANLSQLTGDA	DT(0.008)AGAS(0.992)ANLS(0.991)QLT(0.009)GDAHDDTANMK	DT(-21.13)AGAS(21.13)ANLS(20.52)QLT(-20.52)GDAHDDT(-47.31)ANMK	10	3	855.338	-0.8662											+	+
Tc00.1047053509029.60	hypothetical protein, conserved	633	Tc00.1047053509029.60;Tc00.1047053508777.30	633	S	0.991219	20.7301	0.000394909	36.71	136.96	CK1	0.081	ESMSARSGTLLSS	S(0.991)GT(0.009)LLS(0.605)S(0.395)AR	S(20.73)GT(-20.73)LLS(1.86)S(-1.86)AR	1	2	526.215	0.11316	+	+	+		+	+	+	+	+	+	+	+	+	+
Tc00.1047053506229.60	hypothetical protein, conserved	443	Tc00.1047053506229.60;Tc00.1047053511571.40	443	S	0.99139	20.869	0.000355059	22.11	76.907	CDK1	0.0057	PSRFKESPKGPAT	FKES(0.991)PKGPAT(0.009)NSAQLQS(0.002)NS(0.444)PS(0.303)S(0.251)K	FKES(20.87)PKGPAT(-20.87)NS(-41.6)AQLQS(-23.56)NS(1.67)PS(-1.67)S(-2.49)K	4	3	850.714	-0.72599					+		+
Tc00.1047053509007.20	hypothetical protein, conserved	137	Tc00.1047053509007.20	137	S	0.991445	20.6464	0.000480457	33.25	118.6	CAMK2	0.042	PEERSASLQSFSV	S(0.009)AS(0.991)LQS(0.998)FS(0.002)VR	S(-20.65)AS(20.65)LQS(27.14)FS(-27.14)VR	3	2	621.252	-5.5342e-05			+						+
Tc00.1047053503411.10	hypothetical protein	121	Tc00.1047053503411.10	121	S	0.991479	20.4361	2.67227e-45	48.4	174.04	CK1	0.081	RDISLTSLLADLE	DIS(0.058)LT(0.951)S(0.991)LLADLEGCGVLK	DIS(-12.8)LT(12.8)S(20.44)LLADLEGCGVLK	6	3	688.651	-0.32879		+	+			+		+	+	+
Tc00.1047053510901.170	hypothetical protein, conserved	1248	Tc00.1047053510901.170	1248	S	0.99149	18.4114	0.00169981	16.56	104.52			KVQGSTSLAALRA	VQGS(0.41)T(0.599)S(0.991)LAALR	VQGS(-1.68)T(1.68)S(18.41)LAALR	6	2	631.781	-0.18088		+						+	+		+		+	+
Tc00.1047053511291.70	hypothetical protein, conserved	1482	Tc00.1047053511291.70	1482	S	0.991538	24.146	0.000294435	34.17	97.438	AURORA	0.020748	SDGPRRSLPIPLP	S(0.992)LPIPLPFT(0.123)HS(0.606)GAS(0.25)T(0.55)PT(0.48)K	S(24.15)LPIPLPFT(-7.24)HS(1.47)GAS(-4.38)T(0.99)PT(-0.99)K	1	3	697.638	0.23597											+		+	+
Tc00.1047053504043.10	hypothetical protein, conserved	252	Tc00.1047053504043.10	252	S	0.991564	20.7024	0.00141496	21.97	89.162	CK1	0.143	PRTGNASPTGVAK	TGNAS(0.992)PT(0.008)GVAK	T(-59.65)GNAS(20.7)PT(-20.7)GVAK	5	2	541.748	0.89211				+	+	+		+			+	+
Tc00.1047053508909.210	hypothetical protein, conserved	249	Tc00.1047053508909.210	249	S	0.991577	21.2671	0.0121443	27.84	74.039	PKA	0.042	RNGGRQSSSSVSA	QS(0.992)S(0.007)S(0.001)SVSALR	QS(21.27)S(-21.27)S(-30.53)S(-38.8)VS(-51.16)ALR	2	2	551.25	0.8146											+	+	+
Tc00.1047053507809.110	hypothetical protein, conserved	178	Tc00.1047053507809.110	178	S	0.991654	20.7112	2.89953e-56	5.37	187.08	CK1	0.081	TYKSVNSISLSTP	S(0.966)VNS(0.992)IS(0.988)LS(0.857)T(0.184)PAS(0.012)VAT(0.001)K	S(14.27)VNS(20.71)IS(20.29)LS(7.81)T(-7.81)PAS(-22.13)VAT(-40.84)K	4	2	941.358	-0.33164													+	+
Tc00.1047053511907.240	protein kinase, putative	19	Tc00.1047053511907.240	19	S	0.991664	20.7305	0.000961091	42.66	92.082	PKA	0.004788	PVCRRSSSDAVSF	RS(0.014)S(0.992)S(0.994)DAVSFMPAR	RS(-20.73)S(20.73)S(22.53)DAVS(-55.53)FMPAR	3	2	785.81	-0.61044		+	+								+		+
Tc00.1047053504827.150	hypothetical protein, conserved	777	Tc00.1047053504827.150	777	S	0.991703	21.3762	0.000895156	15.29	100.37	CK1	0.081	IASSPSSTGKAVV	RNIAS(0.415)S(0.624)PS(0.962)S(0.992)T(0.008)GK	RNIAS(-1.92)S(1.92)PS(11.86)S(21.38)T(-21.38)GK	9	2	722.767	-0.58153											+
Tc00.1047053506303.100	hypothetical protein, conserved	190	Tc00.1047053506303.100	190	S	0.991778	21.1348	0.0121443	29.47	74.039	CK1	0.081	RSLSIASNRPRVT	S(0.001)LS(0.008)IAS(0.992)NRPR	S(-32.29)LS(-21.13)IAS(21.13)NRPR	6	2	590.795	-0.28926														+
Tc00.1047053509537.70	hypothetical protein, conserved	45	Tc00.1047053509537.70	45	S	0.991986	21.5394	0.00204255	30.01	70.252			FPNGTSSFGSDLL	VFPNGT(0.001)S(0.008)S(0.992)FGS(0.966)DLLT(0.018)S(0.015)NES(0.001)IAR	VFPNGT(-34.06)S(-21.54)S(21.54)FGS(17.45)DLLT(-17.45)S(-18.22)NES(-32.1)IAR	8	2	1230.03	0.39127												+
Tc00.1047053504421.19	hypothetical protein, conserved	153	Tc00.1047053504421.19;Tc00.1047053503943.14	153	S	0.992005	20.8324	0.00169954	12.99	87.563	PKA	0.042	KCTSRWSSSFTGS	WS(0.992)S(0.954)S(0.954)FT(0.094)GS(0.006)FAR	WS(20.83)S(13.17)S(13.17)FT(-13.17)GS(-25)FAR	2	2	736.738	-0.041738										+	+
Tc00.1047053506927.20	hypothetical protein, conserved	858	Tc00.1047053506927.20	858	S	0.992007	20.9344	1.73454e-56	24.49	179.87	CK2	0.058	YGSSTISSAEGSI	VMFDDYGS(1)S(0.999)T(0.009)IS(0.992)S(1)AEGSIMR	VMFDDY(-56.58)GS(48.77)S(31.02)T(-20.93)IS(20.93)S(39.1)AEGS(-47.49)IMR	12	2	1236.91	0.32287											+
Tc00.1047053509203.50	hypothetical protein	208	Tc00.1047053509203.50;Tc00.1047053511017.60	208	S	0.992072	20.9736	0.00482895	20.03	84.823	AURORA	0.020748	VTKGRGSITELAK	GRGS(0.992)IT(0.008)ELAK	GRGS(20.97)IT(-20.97)ELAK	4	2	556.279	0.3178		+			+
Tc00.1047053508879.220	hypothetical protein, conserved	315	Tc00.1047053508879.220	315	S	0.992121	22.3617	0.00181501	14.12	73.39	CK1	0.143	QYSCSLSQSRTGG	DAQY(0.007)S(0.147)CS(0.853)LS(0.992)QS(0.97)RT(0.031)GGDLGALPK	DAQY(-22.36)S(-7.82)CS(7.82)LS(22.36)QS(15.28)RT(-15.28)GGDLGALPK	9	3	851.004	-0.8328											+		+	+
Tc00.1047053508879.160	hypothetical protein, conserved	699	Tc00.1047053508879.160	699	S	0.992151	21.1303	3.00912e-22	53.99	130.07	GSK3	0.081	KDTAGASANLSQL	DT(0.008)AGAS(0.992)ANLS(0.991)QLT(0.009)GDAHDDTANMK	DT(-21.13)AGAS(21.13)ANLS(20.52)QLT(-20.52)GDAHDDT(-47.31)ANMK	6	3	855.338	-0.8662											+	+
Tc00.1047053503861.10	retrotransposon hot spot (RHS) protein, putative	30	Tc00.1047053503861.10	30	S	0.99224	21.0906	1.16413e-105	14.36	226.23	PKA/AKT	0.001764	GRRRTRSEFEGDT	T(0.008)RS(0.992)EFEGDT(0.999)DY(0.001)S(0.996)S(0.169)T(0.088)T(0.747)R	T(-21.09)RS(21.09)EFEGDT(32.64)DY(-32.64)S(23.64)S(-6.53)T(-9.27)T(6.53)R	3	2	1086.34	-0.8114	+	+	+	+	+	+	+	+	+		+	+	+	+
Tc00.1047053510657.220	hypothetical protein, conserved	142	Tc00.1047053510657.220;Tc00.1047053510747.34	142	S	0.992247	21.346	0.00389565	17.29	66.518	CDK2	0.0057	LGSCQNSPARISN	NNNFSAPAS(0.001)GAPVS(0.021)T(0.022)FHAPS(0.763)LS(0.403)S(0.82)LGS(0.977)CQNS(0.992)PAR	NNNFS(-44.84)APAS(-33.51)GAPVS(-18.64)T(-18.17)FHAPS(4.29)LS(-4.29)S(5.45)LGS(15.74)CQNS(21.35)PAR	30	3	1217.48	-0.35665		+	+		+					+
Tc00.1047053503925.70	hypothetical protein, conserved	1274	Tc00.1047053503925.70;Tc00.1047053510349.40	1274	S	0.992391	22.8674	0.000360012	20.81	60.289	CK1	0.081	SEVSLLSDSMNAT	QLQS(0.998)EVS(0.998)LLS(0.992)DS(0.996)MNAT(0.01)T(0.004)GNPDAT(0.001)VQR	QLQS(32.41)EVS(30.61)LLS(22.87)DS(28.04)MNAT(-22.87)T(-30.91)GNPDAT(-38.55)VQR	10	3	1028.07	-0.30742			+											+
Tc00.1047053504043.10	hypothetical protein, conserved	204	Tc00.1047053504043.10	204	S	0.992398	21.1603	0.000747841	30.89	117.35	NIMA	0.00174146	QDAMKKSVTSSPA	S(0.992)VT(0.008)SSPATTR	S(21.16)VT(-21.16)S(-53.5)S(-63.08)PAT(-100.56)T(-105.52)R	1	2	543.745	0.0831												+
Tc00.1047053511753.9	hypothetical protein, conserved	183	Tc00.1047053511753.9;Tc00.1047053507021.70	183	S	0.992423	21.1503	5.1753e-10	36.63	124.63	CK2	0.058	NVGTASSLAEDDA	VSYNVGT(0.013)AS(0.995)S(0.992)LAEDDAPR	VS(-59.06)Y(-67.94)NVGT(-21.15)AS(22.72)S(21.15)LAEDDAPR	10	2	1006.41	0.29321							+
Tc00.1047053509179.160	hypothetical protein, conserved	201	Tc00.1047053509179.160;Tc00.1047053507047.100	201	S	0.992489	21.2692	4.44123e-07	32.59	88.124	CAMK2	0.042	GENRIPSGTASEA	GENRIPS(0.992)GT(0.992)AS(0.015)EAESAFDFISSAAK	GENRIPS(21.27)GT(21.27)AS(-21.27)EAES(-39.27)AFDFIS(-57.13)S(-62.74)AAK	7	3	901.384	0.16126	+			+					+		+	+
Tc00.1047053506945.260	hypothetical protein, conserved	106	Tc00.1047053506945.260	106	S	0.992523	19.0077	8.29974e-16	32.18	95.049			QLLAVPSNPPASG	QT(0.264)T(0.299)PPT(0.437)QLLAVPS(0.993)NPPAS(0.738)GGS(0.703)GAS(0.565)K	QT(-2.26)T(-1.71)PPT(1.71)QLLAVPS(19.01)NPPAS(2.26)GGS(1.71)GAS(-1.71)K	13	3	895.033	-0.46268			+							+	+			+
Tc00.1047053506795.20	hypothetical protein, conserved	153	Tc00.1047053506795.20	153	S	0.99253	21.234	1.46145e-06	43.23	126.08	PKA/AKT	0.001764	ARKRKDSFTGVMD	KDS(0.993)FT(0.007)GVMDVKPR	KDS(21.23)FT(-21.23)GVMDVKPR	3	3	520.581	-0.10117	+	+											+
Tc00.1047053510863.9	hypothetical protein	57	Tc00.1047053510863.9	57	S	0.992568	21.2488	0.000128755	21.36	104.84			HAGFASSFSNDDG	HAGFAS(0.009)S(0.993)FS(0.998)NDDGK	HAGFAS(-21.25)S(21.25)FS(27.39)NDDGK	7	2	800.279	0.36037											+		+	+
Tc00.1047053508507.20	hypothetical protein, conserved	265	Tc00.1047053508507.20	265	S	0.992591	19.4872	0.0102849	15.4	66.875	CAMK2	0.042	SPNRSPSIHCFSA	S(0.557)PNRS(0.449)PS(0.993)IHCFS(0.001)ALEER	S(0.95)PNRS(-0.95)PS(19.49)IHCFS(-29.39)ALEER	7	3	716.297	-0.13486											+		+
Tc00.1047053505193.60	hypothetical protein, conserved	568	Tc00.1047053505193.60	568	S	0.992658	17.321	0.00225195	12.8	65.767	GSK3	0.081	MKRIMSSMQNSST	RIMS(0.998)S(0.993)MQNS(0.604)S(0.901)T(0.604)S(0.901)ACPQGDES(1)LK	RIMS(22.03)S(17.32)MQNS(0)S(6.03)T(0)S(6.03)ACPQGDES(53.85)LK	5	3	965.296	-1.2164													+	+
Tc00.1047053507963.10	hypothetical protein, conserved	227	Tc00.1047053507963.10;Tc00.1047053507031.100	227	S	0.992713	21.3418	0.00166168	29	142.72			PQKKERSTSIQFR	S(0.993)T(0.007)S(1)IQFR	S(21.34)T(-21.34)S(37.72)IQFR	1	2	499.691	0.37082			+		+				+		+	+	+
Tc00.1047053508179.50	hypothetical protein, conserved	48	Tc00.1047053508179.50;Tc00.1047053510941.6	48	S	0.99276	23.8492	2.77644e-09	61.14	100.58			SLAHKGSEADTED	T(0.004)S(0.003)LAHKGS(0.993)EADT(1)EDDGDGESMTAR	T(-23.85)S(-24.99)LAHKGS(23.85)EADT(55.2)EDDGDGES(-55.2)MT(-66.12)AR	8	3	880.665	-0.31846	+			+		+	+
Tc00.1047053503999.20	MCAK-like kinesin, putative	106	Tc00.1047053503999.20;Tc00.1047053509589.30	106	S	0.992766	21.7815	0.00122055	22.96	100.32	PKA	0.004788	TPSRRNSTPSAAQ	RNS(0.993)T(0.007)PS(0.001)AAQLR	RNS(21.78)T(-21.78)PS(-31.86)AAQLR	3	2	640.809	0.33165												+
Tc00.1047053510885.160	hypothetical protein, conserved	254	Tc00.1047053506529.250;Tc00.1047053510885.160	254;254	S	0.992766	21.7815	0.00122055	27.34	100.32	PKA	0.042	IPASRPSESFKEL	IPAS(0.001)RPS(0.993)ES(0.007)FK	IPAS(-31.86)RPS(21.78)ES(-21.78)FK	7	2	649.811	-0.16381										+
Tc00.1047053507019.10	protein kinase, putative	131	Tc00.1047053507019.10	131	S	0.992902	21.4576	0.0113208	7.39	111.04			GNQKSMSYSLTRM	S(1)MS(0.993)Y(0.007)S(1)LTR	S(55.2)MS(21.46)Y(-21.46)S(39.36)LT(-48.9)R	3	2	592.678	-0.03627													+
Tc00.1047053504199.20	hypothetical protein, conserved	128	Tc00.1047053504199.20;Tc00.1047053506635.130	128	S	0.99291	21.4692	6.87313e-12	54.33	150.24	PKA	0.042	TNVDRNSGSLSGV	NS(0.993)GS(0.007)LSGVVDRR	NS(21.47)GS(-21.47)LS(-49.87)GVVDRR	2	2	663.812	-0.17747	+			+							+	+
Tc00.1047053507031.150	hypothetical protein, conserved	893	Tc00.1047053507031.150;Tc00.1047053504111.49	893	S	0.99291	21.4692	6.08758e-07	58.99	104.52			LPRGSVSNASAPV	GS(0.007)VS(0.993)NASAPVSR	GS(-21.47)VS(21.47)NAS(-49.87)APVS(-73.23)R	4	2	606.274	-1.8744
Tc00.1047053503987.50	hypothetical protein, conserved	418	Tc00.1047053503987.50	418	S	0.992942	22.8444	2.31622e-05	45.99	124.22	PKA	0.042	SARSRSSQAALSP	S(0.002)RS(0.005)S(0.993)QAALSPK	S(-27.18)RS(-22.84)S(22.84)QAALS(-62.01)PK	4	2	606.293	0.51659		+										+
Tc00.1047053511001.170	hypothetical protein, conserved	168	Tc00.1047053511001.170;Tc00.1047053509017.50	168	S	0.992965	22.3189	0.000434912	36.59	115.98	CK1	0.081	SPTSPLSRTWNVG	GNT(0.002)S(0.993)PT(0.006)S(0.006)PLS(0.993)R	GNT(-26.92)S(23.53)PT(-23.53)S(-22.32)PLS(22.32)R	10	2	638.752	-0.5002				+	+		+		+	+
Tc00.1047053510001.20	hypothetical protein, conserved	48	Tc00.1047053510001.20;Tc00.1047053507529.20	48	S	0.992987	21.5392	0.00402903	32.16	70.049	PKA/AKT	0.001764	ERTRENSEGSGHN	T(0.007)RENS(0.993)EGS(1)GHNASNILLIDPK	T(-21.54)RENS(21.54)EGS(36.21)GHNAS(-36.21)NILLIDPK	5	3	804.691	-0.27741		+	+	+	+	+		+	+	+	+	+	+	+
Tc00.1047053506835.60	calmodulin, putative	470	Tc00.1047053506835.60	470	S	0.993026	21.0604	1.4932e-25	26.81	160.79	PKD	0.020748	KINRHNSSSSLMV	HNS(0.993)S(0.111)S(0.894)S(0.002)LMVETSVK	HNS(21.06)S(-9.3)S(9.3)S(-25.9)LMVET(-100.91)S(-116.57)VK	3	2	833.333	-0.10205													+
Tc00.1047053506945.50	hypothetical protein, conserved	231	Tc00.1047053506945.50	231	S	0.993059	21.5555	0.000451544	38.44	82.056	PKD	0.020748	ELRKTPSNEELQA	KT(0.007)PS(0.993)NEELQAFVGMLR	KT(-21.56)PS(21.56)NEELQAFVGMLR	4	2	950.455	-0.26435												+
Tc00.1047053504123.10	hypothetical protein, conserved	280	Tc00.1047053504123.10	280	S	0.993067	21.7127	0.0184975	3.97	76.318	PKC	0.001764	LGGRTWSSRPIKW	TWS(0.993)S(0.007)RPIK	T(-36.19)WS(21.71)S(-21.71)RPIK	3	2	527.758	-4.3436													+
Tc00.1047053509177.30	hypothetical protein, conserved	14	Tc00.1047053509177.30;Tc00.1047053511303.90	14	S	0.993133	22.1408	0.00243955	3.79	78.879	PKA	0.042	ASTTRSSATGGVT	PS(0.007)PAS(0.993)VAS(0.311)T(0.86)T(0.86)RS(0.969)S(0.993)AT(0.007)GGVTIK	PS(-22.14)PAS(22.14)VAS(-6.92)T(6.92)T(6.92)RS(13.58)S(22.14)AT(-22.14)GGVT(-45.92)IK	13	3	792.297	0.056218			+		+	+		+	+
Tc00.1047053509177.30	hypothetical protein, conserved	6	Tc00.1047053509177.30;Tc00.1047053511303.90	6	S	0.993251	22.1408	0.00243955	3.79	78.879	CK1	0.081	_MPSPASVASTTR	PS(0.007)PAS(0.993)VAS(0.311)T(0.86)T(0.86)RS(0.969)S(0.993)AT(0.007)GGVTIK	PS(-22.14)PAS(22.14)VAS(-6.92)T(6.92)T(6.92)RS(13.58)S(22.14)AT(-22.14)GGVT(-45.92)IK	5	3	792.297	0.056218					+	+		+	+
Tc00.1047053503897.70	hypothetical protein, conserved	117	Tc00.1047053503897.70;Tc00.1047053509561.130	117	S	0.993311	21.643	0.00249285	20.16	105.4			DAEESRSRKSPSP	S(0.993)RKS(0.023)PS(0.983)PQK	S(21.64)RKS(-17.64)PS(17.64)PQK	1	2	587.755	-0.36051	+
Tc00.1047053506445.30	cation transporter, putative	83	Tc00.1047053506445.30	83	S	0.993343	20.6488	0.00630157	1.31	61.444	CK1	0.081	SRVSYFSERPRHR	LDGPLLS(1)EAS(0.999)S(0.998)RVS(0.782)Y(0.227)FS(0.993)ERPR	LDGPLLS(41.31)EAS(31.46)S(27.05)RVS(5.49)Y(-5.49)FS(20.65)ERPR	17	2	1383.52	-0.82652		+	+		+	+	+	+	+	+	+		+	+
Tc00.1047053508443.30	hypothetical protein, conserved	95	Tc00.1047053508443.30;Tc00.1047053509157.90	95	S	0.993409	21.7815	9.45776e-16	64.97	124.22	PKA	0.004788	SQDRKTSDEHVVN	KT(0.007)S(0.993)DEHVVNSR	KT(-21.78)S(21.78)DEHVVNS(-79.59)R	3	2	676.304	-0.0075657	+						+					+
Tc00.1047053507049.179	hypothetical protein, conserved	281	Tc00.1047053507049.179	281	S	0.99345	22.7098	0.0122947	38.61	66.73	CK1	0.081	RSASTFSAATFSR	S(0.576)AS(0.414)T(0.017)FS(0.993)AATFSR	S(1.44)AS(-1.44)T(-17.05)FS(22.71)AAT(-34.39)FS(-51.7)R	6	2	696.765	0.52972													+	+
Tc00.1047053510901.220	hypothetical protein, conserved	626	Tc00.1047053510901.220	626	S	0.993495	21.8394	0.000614475	21.13	127.24	Polo box	0.00405	GILSISSPRSANG	GILS(1)IS(0.007)S(0.993)PR	GILS(61.72)IS(-21.84)S(21.84)PR	7	2	545.241	0.17961									+
Tc00.1047053506303.130	hypothetical protein, conserved	56	Tc00.1047053506303.130	56	S	0.993553	21.5223	7.90513e-05	27.33	73.385			NVRFAKSEPNTPT	FAKS(0.994)EPNT(0.993)PT(0.85)PT(0.161)GS(0.002)QLAAALFPQR	FAKS(21.52)EPNT(21.32)PT(7.51)PT(-7.51)GS(-27.99)QLAAALFPQR	4	3	923.741	-0.42559		+									+	+
Tc00.1047053510663.40	hypothetical protein, conserved	180	Tc00.1047053510663.40	180	S	0.993583	21.9919	0.00605302	23.83	61.927	GSK3	0.081	KLTAQRSHHNSVS	S(0.994)HHNS(0.947)VS(0.057)AY(0.002)ADDHAAHGNGDR	S(21.99)HHNS(12.63)VS(-12.63)AY(-28.27)ADDHAAHGNGDR	1	4	595.224	-0.2376			+			+					+		+	+
Tc00.1047053427789.20	hypothetical protein, conserved	140	Tc00.1047053427789.20	140	S	0.993741	22.0122	2.33881e-05	15.11	121.73			VSDVTDSASRGTR	RT(0.001)GVS(0.999)DVT(1)DS(0.994)AS(0.006)R	RT(-31.97)GVS(31.97)DVT(47.85)DS(22.01)AS(-22.01)R	10	2	795.784	-0.057742				+							+			+
Tc00.1047053511285.20	hypothetical protein, conserved	96	Tc00.1047053511285.20	96	S	0.993801	22.0497	3.13452e-61	19.28	191.18			SSRTVDSDSGTSN	T(0.006)VDS(0.994)DS(1)GT(1)S(1)NS(1)DPELYR	T(-22.05)VDS(22.05)DS(43.03)GT(72.43)S(107.57)NS(112.09)DPELY(-112.09)R	4	2	1121.82	-0.52468				+
Tc00.1047053508461.80	prostaglandin F2alpha synthase	243	Tc00.1047053508461.80;Tc00.1047053507617.9	243	S	0.993874	25.6766	0.0256676	5.75	54.707			VCDAVGSDRVGLR	CQLIY(0.001)DVT(0.003)KS(0.003)VCDAVGS(0.994)DR	CQLIY(-31.24)DVT(-25.68)KS(-25.68)VCDAVGS(25.68)DR	17	2	1133.5	2.7974												+
Tc00.1047053506793.90	hypothetical protein, conserved	571	Tc00.1047053506793.90	571	S	0.993896	19.015	2.43239e-29	36.13	123.7	CK1	0.143	SPTTSVSVDMREG	MQGVYPVPGMQAIGPQMLPS(0.999)PT(0.981)T(0.513)S(0.513)VS(0.994)VDMR	MQGVY(-82.97)PVPGMQAIGPQMLPS(25.61)PT(13.98)T(0)S(0)VS(19.01)VDMR	26	3	1165.48	0.79524	+						+
Tc00.1047053510663.40	hypothetical protein, conserved	207	Tc00.1047053510663.40	207	S	0.99395	22.8712	0.00155009	33.78	93.536	CDK2	0.0057	RGSLSRSPTRTHA	RGS(0.953)LS(0.047)RS(0.994)PT(0.005)R	RGS(13.14)LS(-13.14)RS(22.87)PT(-22.87)R	7	3	426.19	0.31264	+	+	+	+	+	+	+	+	+		+	+	+	+
Tc00.1047053509029.60	hypothetical protein, conserved	639	Tc00.1047053509029.60;Tc00.1047053508777.30	639	S	0.993977	22.2131	0.000394909	36.71	136.96	NEK6	0.076	SGTLLSSARGTRS	S(0.096)GT(0.904)LLS(0.006)S(0.994)AR	S(-9.72)GT(9.72)LLS(-22.21)S(22.21)AR	7	2	526.215	-0.028185	+		+	+	+		+		+	+	+		+	+
Tc00.1047053509595.44	hypothetical protein, conserved	101	Tc00.1047053509595.44	101	S	0.994089	22.2583	7.72344e-10	54.47	109.65	NEK6	0.076	FPALTRSPETPES	S(0.994)PET(0.006)PESLLEDIAVMVNASQK	S(22.26)PET(-22.26)PES(-60.33)LLEDIAVMVNAS(-98.96)QK	1	2	1169.55	-0.33329												+
Tc00.1047053508909.210	hypothetical protein, conserved	254	Tc00.1047053508909.210	254	S	0.994103	28.5571	2.53737e-12	23.09	139.73	CK1	0.081	QSSSSVSALRRVV	QS(0.059)S(0.074)S(0.094)S(0.779)VS(0.994)ALRR	QS(-11.39)S(-10.37)S(-9.31)S(9.31)VS(28.56)ALRR	7	2	669.284	0.016935											+		+	+
Tc00.1047053510863.9	hypothetical protein	117	Tc00.1047053503731.9;Tc00.1047053510863.9	117;117	S	0.99413	21.5872	5.46022e-07	9.78	118.29	GSK3	0.081	QRIGQNSRSSSIS	IGQNS(0.994)RS(0.154)S(0.873)S(0.979)IS(1)LILK	IGQNS(21.59)RS(-8.23)S(8.23)S(16.1)IS(35.73)LILK	5	2	961.895	-0.59927			+								+		+	+
Tc00.1047053507047.60	hypothetical protein, conserved	109	Tc00.1047053507047.60	109	S	0.994146	22.5691	0.0179578	6.37	49.475	CK1	0.081	EFSSFSSSSSCAD	GLVS(0.092)KDEFS(0.983)S(0.983)FS(0.994)S(0.994)S(0.983)S(0.983)S(0.983)CADDGES(0.004)R	GLVS(-17.54)KDEFS(17.54)S(17.54)FS(22.57)S(22.57)S(17.54)S(17.54)S(17.54)CADDGES(-31.57)R	13	3	1034.28	-0.48474			+							+	+
Tc00.1047053509029.80	hypothetical protein	310	Tc00.1047053509029.80	310	S	0.99415	22.3027	7.10872e-07	19.64	117.65			NNMESDSVESKAK	SDNNMES(0.006)DS(0.994)VES(1)KAK	S(-71.31)DNNMES(-22.3)DS(22.3)VES(44.1)KAK	9	2	900.823	-0.35479	+			+			+
Tc00.1047053504105.130	calcium channel protein, putative	266	Tc00.1047053504105.130	266	S	0.994164	21.2692	7.76739e-05	13.85	73.616	CK1	0.081	SFFSSGSSVLEED	LAEY(0.002)T(0.217)EDDS(0.78)FFS(0.837)S(0.176)GS(0.994)S(0.994)VLEEDPRR	LAEY(-27.66)T(-5.82)EDDS(5.82)FFS(7.43)S(-7.43)GS(21.27)S(21.27)VLEEDPRR	15	3	1019.37	-0.57584		+	+			+			+		+		+	+
Tc00.1047053507047.60	hypothetical protein, conserved	108	Tc00.1047053507047.60	108	S	0.994268	22.5691	0.0179578	6.37	49.475	CK1	0.081	DEFSSFSSSSSCA	GLVS(0.092)KDEFS(0.983)S(0.983)FS(0.994)S(0.994)S(0.983)S(0.983)S(0.983)CADDGES(0.004)R	GLVS(-17.54)KDEFS(17.54)S(17.54)FS(22.57)S(22.57)S(17.54)S(17.54)S(17.54)CADDGES(-31.57)R	12	3	1034.28	-0.48474			+							+	+
Tc00.1047053511249.60	protein kinase, putative	127	Tc00.1047053511249.60	127	S	0.994271	23.8046	0.00246934	35.78	65.297			ELDNEESSPSEKY	QDIY(0.005)NGELDNEES(0.994)S(0.985)PS(0.947)EKY(0.068)EDDVGYSAEDIPR	QDIY(-23.8)NGELDNEES(23.8)S(18.3)PS(12.49)EKY(-12.49)EDDVGY(-38.32)S(-42.44)AEDIPR	13	3	1301.83	-0.64741		+	+			+				+				+
Tc00.1047053504001.6	protein kinase, putative	297	Tc00.1047053504001.6;Tc00.1047053504089.54	297	S	0.994283	22.3848	0.00277859	10.02	83.047			SRFQPNSSGHTPR	FQPNS(0.994)S(0.996)GHT(0.01)PR	FQPNS(22.38)S(23.76)GHT(-22.38)PR	5	2	694.263	-0.64117		+
Tc00.1047053511865.10	hypothetical protein, conserved	467	Tc00.1047053511865.10;Tc00.1047053511871.90	467;468	S	0.99434	22.4474	2.6146e-10	45.76	140.37	CAMK2	0.042	SASRGRSSEGPAS	GRS(0.994)S(0.006)EGPASVSK	GRS(22.45)S(-22.45)EGPAS(-77.52)VS(-84.7)K	3	2	621.28	0.71183	+	+		+			+
Tc00.1047053506941.260	hypothetical protein, conserved	167	Tc00.1047053506941.260;Tc00.1047053507029.10	167	S	0.994368	25.0319	1.85528e-17	44.51	135.34	GSK3	0.081	VESYNRSPGGSNR	ICLSNVPVES(0.003)Y(0.004)NRS(0.994)PGGS(0.999)NR	ICLS(-71.98)NVPVES(-26.81)Y(-25.03)NRS(25.03)PGGS(33.55)NR	14	3	789.338	-0.39112											+		+	+
Tc00.1047053511907.240	protein kinase, putative	20	Tc00.1047053511907.240	20	S	0.994487	22.5277	0.000961091	42.66	92.082	CAMK2	0.042	VCRRSSSDAVSFM	RS(0.014)S(0.992)S(0.994)DAVSFMPAR	RS(-20.73)S(20.73)S(22.53)DAVS(-55.53)FMPAR	4	2	785.81	-0.61044		+	+										+
Tc00.1047053503923.20	hypothetical protein, conserved	2	Tc00.1047053503923.20;Tc00.1047053508585.10	2	S	0.994495	22.5687	3.00863e-18	10.44	141.79			_____MSDYDRDS	S(0.994)DY(0.006)DRDS(1)DES(1)S(1)VDEMSK	S(22.57)DY(-22.57)DRDS(62.71)DES(90.74)S(76.9)VDEMS(-76.9)K	1	2	1163.82	-1.1046						+					+		+	+
Tc00.1047053508831.66	hypothetical protein, conserved	278	Tc00.1047053508831.66;Tc00.1047053511671.130	278	S	0.994538	22.6086	0.00327321	38.99	92.163	NEK6	0.076	SPKLGTSPVLSRS	LGT(0.005)S(0.995)PVLSR	LGT(-22.61)S(22.61)PVLS(-51.52)R	4	2	505.258	0.059682		+	+	+	+		+		+	+				+
Tc00.1047053506795.40	phosphatidyl serine synthase, putative	16	Tc00.1047053506795.40;Tc00.1047053509937.30	16	S	0.994545	22.6086	0.000544094	32.18	117.35			NKKVSPSKPNRRS	KVS(0.005)PS(0.995)KPNR	KVS(-22.61)PS(22.61)KPNR	5	2	546.782	-0.19662		+			+
Tc00.1047053511285.40	hypothetical protein, conserved	339	Tc00.1047053453917.9;Tc00.1047053511285.40	339;339	S	0.994545	22.6086	0.00253143	19.15	104.43	NEK6	0.076	KTLLKGSSAKENT	TLLKGS(0.995)S(0.005)AK	T(-71.5)LLKGS(22.61)S(-22.61)AK	6	2	492.76	0.13203		+			+							+	+
Tc00.1047053506941.50	hypothetical protein, conserved	118	Tc00.1047053506941.50;Tc00.1047053511511.50	118	S	0.994546	23.1535	0.000525287	27.47	82.838	CK1	0.081	TSTSLGSAAMGLH	DSDALS(0.994)AIT(0.111)S(0.681)T(0.108)S(0.111)LGS(0.995)AAMGLHR	DS(-36.74)DALS(23.15)AIT(-8.07)S(8.07)T(-8.07)S(-8.07)LGS(23.15)AAMGLHR	15	3	806.321	-0.16326						+			+
Tc00.1047053509875.190	clathrin coat assembly protein, putative	328	Tc00.1047053509875.190	328	S	0.99458	25.5612	0.0215012	25.19	60.547	CDK2	0.0057	CGSEIKSPPRETV	LGICGS(0.003)EIKS(0.995)PPRET(0.003)VEK	LGICGS(-25.56)EIKS(25.56)PPRET(-25.73)VEK	10	3	694.01	-0.19681		+
Tc00.1047053510755.120	RNA-binding protein, putative	7	Tc00.1047053510755.120;Tc00.1047053508413.50	7	S	0.99458	22.6335	6.67165e-84	36.93	208.79			MMDDQSSTSGGPQ	MMDDQS(1)S(0.995)T(0.006)S(0.999)GGPQEGR	MMDDQS(52.31)S(22.63)T(-22.63)S(31.33)GGPQEGR	7	2	982.796	-0.75704	+	+	+	+	+	+	+	+	+	+	+	+	+	+
Tc00.1047053510605.19	hypothetical protein, conserved	196	Tc00.1047053510605.19	196	S	0.994614	22.6581	2.07162e-05	36.56	108.03	CK2	0.058	DRQASLSDTEESL	QAS(1)LS(0.995)DT(0.999)EES(0.999)LT(0.008)AATTQR	QAS(33.54)LS(22.66)DT(28.92)EES(28.92)LT(-22.66)AAT(-56.33)T(-57.01)QR	5	3	743.598	-0.30914			+								+			+
Tc00.1047053503679.30	hypothetical protein, conserved	206	Tc00.1047053503679.30	206	S	0.994629	22.6765	0.00318062	34.6	81.616	CDK1	0.0057	ILAVSPSPRQISM	TAILAVS(0.005)PS(0.995)PR	T(-69.78)AILAVS(-22.68)PS(22.68)PR	9	2	596.31	0.61742		+
Tc00.1047053506503.90	kinesin, putative	158	Tc00.1047053506503.90;Tc00.1047053511293.50	158	S	0.994684	22.7196	5.91646e-49	18.25	185.55			CLNTSLSNTSVLS	CLNTS(1)LS(0.995)NT(0.006)S(1)VLS(1)AR	CLNT(-35.76)S(35.76)LS(22.72)NT(-22.72)S(33.63)VLS(105.96)AR	7	2	971.845	-0.46182			+			+		+	+		+		+	+
Tc00.1047053511753.9	hypothetical protein, conserved	182	Tc00.1047053511753.9;Tc00.1047053507021.70	182	S	0.994719	22.718	5.1753e-10	36.63	124.63			YNVGTASSLAEDD	VSYNVGT(0.013)AS(0.995)S(0.992)LAEDDAPR	VS(-59.06)Y(-67.94)NVGT(-21.15)AS(22.72)S(21.15)LAEDDAPR	9	2	1006.41	0.29321							+
Tc00.1047053506637.10	hypothetical protein, conserved	36	Tc00.1047053506637.10	36	S	0.994738	23.7012	4.00503e-07	17.47	77.051			ESVCGNSVVPDIL	RS(0.055)CPS(0.566)T(0.62)S(0.882)LWS(0.882)VES(0.995)VCGNS(0.995)VVPDILS(0.005)R	RS(-12.96)CPS(-0.63)T(0.63)S(6.13)LWS(6.13)VES(21.13)VCGNS(23.7)VVPDILS(-23.7)R	18	3	1098.08	-0.48061											+
Tc00.1047053503635.10	protein kinase, putative	180	Tc00.1047053503635.10;Tc00.1047053511001.60	180	S	0.994799	23.8016	0.0114113	31.2	67.808			FDDDDKSDNSEIL	PQLVGFDDDDKS(0.995)DNS(0.999)EILQPIGT(0.005)LHY(0.001)TSPEMALR	PQLVGFDDDDKS(23.8)DNS(33.93)EILQPIGT(-23.8)LHY(-33.93)T(-38.5)S(-42.72)PEMALR	12	3	1321.26	-1.223							+
Tc00.1047053506941.194	hypothetical protein, conserved	2241	Tc00.1047053506941.194;Tc00.1047053511513.30	2241	S	0.994828	22.8512	0.00149823	13.16	102.23	CK1	0.143	IRSMSLSSLSQHK	S(0.001)MS(0.999)LS(0.995)S(0.005)LSQHK	S(-29.17)MS(29.17)LS(22.85)S(-22.85)LS(-52.55)QHK	5	2	682.769	0.01999											+		+	+
Tc00.1047053508909.330	protein kinase, putative	389	Tc00.1047053508909.330	389	S	0.994832	22.8444	0.00102101	36.3	112.01	CAMK2	0.042	VDARPSSKSSQSQ	NAAVDARPS(0.005)S(0.995)K	NAAVDARPS(-22.84)S(22.84)K	10	2	598.277	0.40082	+			+			+
Tc00.1047053509589.50	hypothetical protein, conserved	636	Tc00.1047053509589.50;Tc00.1047053503999.40	636	S	0.994844	22.8958	1.92952e-45	19.17	180.45	CK1	0.081	LQASSVSSAVSIS	LQAS(0.038)S(0.962)VS(0.995)S(0.005)AVS(1)ISR	LQAS(-14.04)S(14.04)VS(22.9)S(-22.9)AVS(58.33)IS(-58.33)R	7	2	816.328	0.29898		+	+	+	+	+		+	+	+	+
Tc00.1047053503539.20	hypothetical protein, conserved	442	Tc00.1047053503539.20	442	S	0.994855	24.8793	0.000990898	13.23	97.345			SRLGASSSSSGYA	LGAS(0.002)S(0.995)S(0.181)S(0.864)S(0.314)GY(0.645)AAIALAR	LGAS(-27.3)S(24.88)S(-7.6)S(7.6)S(-3.02)GY(3.02)AAIALAR	5	2	911.365	-0.56389		+	+							+	+		+	+
Tc00.1047053511633.70	protein kinase, putative	319	Tc00.1047053511633.70	319	S	0.994893	22.8553	1.26438e-65	52.7	187.08	Polo box	0.00405	HGNIGSSPASPVK	SLAHLEHGNIGS(0.015)S(0.995)PAS(0.991)PVK	S(-72.17)LAHLEHGNIGS(-20.21)S(22.86)PAS(20.21)PVK	13	3	687.645	-0.018272	+	+	+	+	+	+	+	+	+	+	+		+	+
Tc00.1047053506577.5	hypothetical protein	66	Tc00.1047053506577.5	66	S	0.994986	23.2157	2.34426e-34	22.74	140.01	CK1	0.143	VRTPFASTPTMGH	AGGVRT(1)PFAS(0.995)T(0.005)PT(0.001)MGHS(0.005)GT(0.994)PRS(0.492)PS(0.287)S(0.221)R	AGGVRT(54.84)PFAS(23.22)T(-23.22)PT(-30.59)MGHS(-23.22)GT(23.22)PRS(2.34)PS(-2.34)S(-3.49)R	10	3	973.72	-1.1124			+		+
Tc00.1047053511291.70	hypothetical protein, conserved	1495	Tc00.1047053511291.70	1495	S	0.995	23.7407	0.000294435	34.17	97.438	CK1	0.081	FTHSGASTPTKSM	S(0.001)LPIPLPFT(0.376)HS(0.624)GAS(0.995)T(0.979)PT(0.025)K	S(-27.58)LPIPLPFT(-2.22)HS(2.22)GAS(23.74)T(16.93)PT(-16.93)K	14	2	1045.95	0.24208											+		+	+
Tc00.1047053511751.70	hypothetical protein, conserved	840	Tc00.1047053511751.70	840	S	0.99509	23.0857	0.00350857	8.39	91.392	WW GroupIV	0.0023175	RASSPVSPSRMQK	ASS(1)PVS(0.995)PS(0.005)R	AS(-37.08)S(37.08)PVS(23.09)PS(-23.09)R	6	2	524.199	-0.73358	+
Tc00.1047053510001.20	hypothetical protein, conserved	21	Tc00.1047053510001.20	21	S	0.995164	23.134	9.42243e-46	77.29	183.16	CK1	0.143	VFSAQRSPASVLE	S(0.995)PAS(0.005)VLEDPLAQQR	S(23.13)PAS(-23.13)VLEDPLAQQR	1	2	795.88	-0.44367		+
Tc00.1047053510121.170	calpain cysteine peptidase, putative|cysteine peptidase, Clan CA, family C2, putative	533	Tc00.1047053510121.170	533	S	0.995231	23.9211	1.83339e-42	40.87	162.28	NEK6	0.076	CGNLMDSLSAVEE	RGS(1)ADS(1)CGNLMDS(0.995)LS(0.004)AVEET(0.001)QK	RGS(53.79)ADS(48.55)CGNLMDS(23.92)LS(-23.92)AVEET(-31.38)QK	13	3	870.988	-0.53426		+	+		+	+		+	+	+	+		+	+
Tc00.1047053507803.40	hypothetical protein	403	Tc00.1047053507803.40;Tc00.1047053507063.280	403	S	0.995239	23.1831	0.000362773	16.63	76.729	CDK2	0.0057	ESSSDDSPPRGFP	ET(0.023)VNDES(0.996)S(0.985)S(0.996)DDS(0.995)PPRGFPT(0.005)VLLR	ET(-18.15)VNDES(24.03)S(18.15)S(24.03)DDS(23.18)PPRGFPT(-23.18)VLLR	12	3	946.695	-0.16519			+							+				+
Tc00.1047053511367.350	hypothetical protein, conserved	642	Tc00.1047053511367.350	642	S	0.99524	25.0607	0.000885769	14.52	78.936	CK1	0.081	STGSGRSSGMAAS	LYMS(0.024)T(0.139)GS(0.869)GRS(0.995)S(0.971)GMAAS(0.001)R	LY(-51.61)MS(-17.16)T(-8.8)GS(8.8)GRS(25.06)S(15.94)GMAAS(-32.49)R	10	3	653.569	-1.5551			+		+			+	+	+				+
Tc00.1047053508175.50	hypothetical protein, conserved	275	Tc00.1047053508175.50	275	S	0.995286	23.3392	2.80411e-05	17.3	104.52	CAMK2	0.002856	TFERFSSVAASSA	FS(0.005)S(0.995)VAAS(0.953)S(0.047)AR	FS(-23.34)S(23.34)VAAS(13.05)S(-13.05)AR	3	2	571.718	-0.29875
Tc00.1047053506241.50	hypothetical protein, conserved	145	Tc00.1047053506241.50;Tc00.1047053510769.140	145	S	0.995307	23.2716	2.91944e-24	52.24	137.35	Polo box	0.00405	TMSAESSPVENRK	RMEPPAEGPNT(0.002)MS(0.998)AES(0.005)S(0.995)PVENRK	RMEPPAEGPNT(-26.6)MS(26.6)AES(-23.27)S(23.27)PVENRK	17	3	892.039	-1.0685	+	+	+	+	+	+	+	+				+
Tc00.1047053503861.10	retrotransposon hot spot (RHS) protein, putative	40	Tc00.1047053503861.10	40	S	0.995341	25.4368	1.16413e-105	14.36	226.23	CK1	0.143	GDTDYSSTTRIRL	T(0.009)RS(0.991)EFEGDT(1)DY(0.001)S(0.995)S(0.995)T(0.006)T(0.003)R	T(-20.67)RS(20.67)EFEGDT(64.03)DY(-31.93)S(25.44)S(25.44)T(-25.44)T(-27.73)R	13	2	1086.34	-0.23125	+	+		+	+	+					+	+	+	+
Tc00.1047053510729.220	hypothetical protein, conserved	559	Tc00.1047053510729.220	559	S	0.995379	23.3331	1.18249e-05	28.45	84.839	WW GroupIV	0.0023175	VKQEPVSPPETKP	QEPVS(0.995)PPET(0.005)KPVVHNAETAVPQLR	QEPVS(23.33)PPET(-23.33)KPVVHNAET(-68.5)AVPQLR	5	3	901.788	-0.58884					+
Tc00.1047053511297.30	hypothetical protein, conserved	578	Tc00.1047053511297.30	578	S	0.995416	23.8705	1.25729e-05	19.2	115.27	CK1	0.081	MRSSSESLSSVQY	S(0.013)S(0.055)S(0.932)ES(0.995)LS(0.004)SVQYPGR	S(-18.66)S(-12.31)S(12.31)ES(23.87)LS(-23.87)S(-34.7)VQY(-76.16)PGR	5	2	822.321	-0.31352											+	+	+
Tc00.1047053508355.330	hypothetical protein, conserved	170	Tc00.1047053508355.330;Tc00.1047053508357.9	170	S	0.995437	23.388	0.00011011	34.17	121.34			PRRPNDSVSKPKD	RPNDS(0.995)VS(0.005)KPK	RPNDS(23.39)VS(-23.39)KPK	5	3	403.199	-0.59739	+	+		+			+
Tc00.1047053509857.60	hypothetical protein, conserved	530	Tc00.1047053509857.60	530	S	0.995444	22.7875	2.40357e-23	60.97	155.4			YPNASRSSSAGAA	S(0.995)S(0.134)S(0.87)AGAANAPVPLPR	S(22.79)S(-8.24)S(8.24)AGAANAPVPLPR	1	2	777.839	-0.047961	+	+	+	+	+	+	+	+	+	+	+	+	+	+
Tc00.1047053506289.60	hypothetical protein, conserved	227	Tc00.1047053506289.60	227	S	0.99545	23.4002	3.22577e-12	24.87	139.1	CK1	0.081	HDSSDDSTHPRER	NNDHDS(1)S(1)DDS(0.995)T(0.005)HPR	NNDHDS(99.13)S(78.09)DDS(23.4)T(-23.4)HPR	10	2	918.767	-0.29716	+
Tc00.1047053504153.340	hypothetical protein, conserved	619	Tc00.1047053504153.340;Tc00.1047053506301.40	619	S	0.99547	23.419	7.36845e-12	26.94	150.03	PLK1	0.033462	RSGDDVSMDQTKD	S(1)GDDVS(0.995)MDQT(0.005)K	S(107.07)GDDVS(23.42)MDQT(-23.42)K	6	2	671.717	0.02795	+
Tc00.1047053508265.100	hypothetical protein, conserved	1005	Tc00.1047053508265.100	1005	S	0.995505	23.4549	6.79436e-16	47.3	126.53			YPQEYLSERVLKS	SREEDEPNYYGGYPQEY(0.004)LS(0.996)ER	S(-78.64)REEDEPNY(-83.36)Y(-80.71)GGY(-57.57)PQEY(-23.45)LS(23.45)ER	19	3	887.697	-0.76109	+
Tc00.1047053508533.20	hypothetical protein, conserved	162	Tc00.1047053508533.20;Tc00.1047053404001.10	162	S	0.995616	25.0505	0.00194768	6.89	76.343	GSK3	0.081	VERHSSSLSSSSR	HS(0.022)S(0.981)S(0.996)LS(0.898)S(0.554)S(0.459)S(0.09)RLEIK	HS(-17.55)S(17.55)S(25.05)LS(9.64)S(1.33)S(-1.33)S(-10.81)RLEIK	4	2	919.332	-0.16385								+		+	+			+
Tc00.1047053506229.60	hypothetical protein, conserved	458	Tc00.1047053506229.60;Tc00.1047053511571.40	458	S	0.99565	23.8995	4.71228e-53	36.89	183.28			AQLQSNSPSSKK_	GPATNSAQLQSNS(0.996)PS(0.004)SK	GPAT(-144.12)NS(-122.27)AQLQS(-57.18)NS(23.9)PS(-23.9)S(-35.34)K	13	2	877.391	-0.3265		+			+
Tc00.1047053506957.80	hypothetical protein, conserved	1144	Tc00.1047053506957.80;Tc00.1047053511001.130	1144	S	0.995761	22.533	0.0197915	18.01	56.371	CK1	0.081	SSASLKSGVSRRS	AEHEGPGGAGEGENIANAS(0.951)S(0.24)AS(0.814)LKS(0.996)GVS(0.999)RR	AEHEGPGGAGEGENIANAS(11.92)S(-6.11)AS(6.11)LKS(22.53)GVS(27.31)RR	25	4	804.57	-0.38486								+	+
Tc00.1047053506147.110	hypothetical protein, conserved	36	Tc00.1047053506147.110	36	S	0.995816	25.3716	0.00161417	38.72	106.55	NEK6	0.076	TRGLGASPSSWSR	GLGAS(0.996)PS(0.026)S(0.18)WS(0.798)R	GLGAS(25.37)PS(-15.09)S(-6.51)WS(6.51)R	5	2	632.742	-0.26463			+						+
Tc00.1047053511821.60	protein kinase, putative	484	Tc00.1047053511821.60;Tc00.1047053510533.70	484	S	0.995819	23.5961	1.37931e-13	23.28	134.89	CK2	0.058	ASVGSGSASEIIR	FDDAS(1)VGS(0.961)GS(0.996)AS(0.043)EIIR	FDDAS(79.2)VGS(13.9)GS(23.6)AS(-13.9)EIIR	10	2	925.836	-0.18228										+			+	+
Tc00.1047053509569.40	hypothetical protein, conserved	26	Tc00.1047053509569.40;Tc00.1047053506865.60	26	S	0.995827	23.7748	0.0108984	21.14	65.53	AURORA	0.020748	KSPQRGSVTEIPT	S(0.999)PQRGS(0.996)VT(0.006)EIPTLR	S(28.66)PQRGS(23.77)VT(-23.77)EIPT(-56.92)LR	6	3	567.597	-0.00074295			+										+	+
Tc00.1047053504001.6	protein kinase, putative	298	Tc00.1047053504001.6;Tc00.1047053504089.54	298	S	0.995838	23.7642	0.00277859	10.02	83.047			RFQPNSSGHTPRS	FQPNS(0.994)S(0.996)GHT(0.01)PR	FQPNS(22.38)S(23.76)GHT(-22.38)PR	6	2	694.263	-0.64117		+
Tc00.1047053509179.160	hypothetical protein, conserved	209	Tc00.1047053509179.160;Tc00.1047053507047.100	209	S	0.995867	22.874	4.44123e-07	32.59	88.124	CK1	0.143	TASEAESAFDFIS	GENRIPS(0.553)GT(0.553)AS(0.894)EAES(0.996)AFDFIS(0.002)S(0.002)AAK	GENRIPS(0)GT(0)AS(6.31)EAES(22.87)AFDFIS(-27.93)S(-27.93)AAK	15	3	928.04	-0.048676	+			+			+			+
Tc00.1047053510735.90	hypothetical protein, conserved	695	Tc00.1047053510735.90	695	S	0.995935	24.0481	5.21591e-12	22.78	137.27	CK1	0.081	TELSSDSSPRHFS	GSMSTELS(0.366)S(0.634)DS(0.996)S(0.004)PR	GS(-70.56)MS(-59.56)T(-39.63)ELS(-2.38)S(2.38)DS(24.05)S(-24.05)PR	11	2	800.784	-0.23507												+
Tc00.1047053504427.270	hypothetical protein, conserved	19	Tc00.1047053504427.270	19	S	0.995939	23.8995	2.31622e-05	42.35	124.22			QRNTVTSDLYDQR	NTVT(0.004)S(0.996)DLYDQR	NT(-74.22)VT(-23.9)S(23.9)DLY(-54.55)DQR	5	2	696.296	0.32067												+
Tc00.1047053508045.4	hypothetical protein, conserved	19	Tc00.1047053508045.4	19	S	0.995939	23.8995	2.31622e-05	42.35	124.22			QRNTVTSDLYDQR	NTVT(0.004)S(0.996)DLYDQR	NT(-74.22)VT(-23.9)S(23.9)DLY(-54.55)DQR	5	2	696.296	0.32067												+
Tc00.1047053511287.110	hypothetical protein, conserved	8	Tc00.1047053511287.110	8	S	0.995942	23.8995	2.31622e-05	53.97	124.22	PKA	0.042	NFKNRVSETKGEV	NRVS(0.996)ET(0.004)KGEVK	NRVS(23.9)ET(-23.9)KGEVK	4	2	663.824	0.12	+	+		+			+					+
Tc00.1047053511445.100	hypothetical protein, conserved	302	Tc00.1047053511445.100;Tc00.1047053503703.100	302	S	0.995952	24.0385	0.00235103	35.83	84.823	PKA/AKT	0.00111111	EVKRRRSQSTSPP	S(0.996)QS(0.004)TSPPFKPR	S(24.04)QS(-24.04)T(-40.06)S(-47.06)PPFKPR	1	2	656.308	0.24431		+			+							+
Tc00.1047053509157.120	hypothetical protein, conserved	398	Tc00.1047053509157.120	398	S	0.99607	24.0389	0.000388726	30.05	91.938	CK2	0.058	PEPETASVPEEHR	FSTTKPEPET(0.004)AS(0.996)VPEEHR	FS(-71.97)T(-67.5)T(-67.5)KPEPET(-24.04)AS(24.04)VPEEHR	12	3	707.988	-0.23431					+
Tc00.1047053511725.180	dynein, putative	540	Tc00.1047053511725.180	540	S	0.996114	24.0876	0.000641969	26.14	128.52	PKA	0.042	KQRQRRSTHVQAV	S(0.996)T(0.004)HVQAVTK	S(24.09)T(-24.09)HVQAVT(-103.46)K	1	2	525.753	-0.35691	+	+	+							+	+	+	+	+
Tc00.1047053510359.300	hypothetical protein, conserved	29	Tc00.1047053510359.300;Tc00.1047053506755.279	29	S	0.996123	23.7383	0.0275601	8.12	59.887	GSK3	0.081	SGKEARSVSGSAL	S(0.996)VS(0.9)GS(0.103)ALPVYDLDPTTR	S(23.74)VS(9.55)GS(-9.55)ALPVY(-42.01)DLDPT(-51.83)T(-48.6)R	1	2	969.418	-0.28499					+
Tc00.1047053507991.40	hypothetical protein	63	Tc00.1047053507991.40	63	S	0.996127	24.1024	7.1424e-60	54.08	184.67	ERK/MAPK	0.0034	NKNGVSSPLMGSP	NGVS(0.004)S(0.996)PLMGS(1)PLNNTAAQR	NGVS(-24.1)S(24.1)PLMGS(79.53)PLNNT(-79.53)AAQR	5	2	1037.44	-0.54435	+	+	+	+	+	+	+		+	+	+	+		+
Tc00.1047053507803.40	hypothetical protein	398	Tc00.1047053507803.40;Tc00.1047053507063.280	398	S	0.996129	24.0282	0.000362773	16.63	76.729			ETVNDESSSDDSP	ET(0.023)VNDES(0.996)S(0.985)S(0.996)DDS(0.995)PPRGFPT(0.005)VLLR	ET(-18.15)VNDES(24.03)S(18.15)S(24.03)DDS(23.18)PPRGFPT(-23.18)VLLR	7	3	946.695	-0.16519			+							+				+
Tc00.1047053509911.124	hypothetical protein, conserved	35	Tc00.1047053509911.124;Tc00.1047053507389.20	35	S	0.996131	24.2151	3.37338e-08	40.44	114.7	PKA	0.004788	RIARRRSTLPELS	RRS(0.996)T(0.999)LPELS(0.005)LPDTSGGIPVSK	RRS(24.22)T(29.49)LPELS(-24.22)LPDT(-42.18)S(-46.95)GGIPVS(-58.7)K	3	3	790.72	-0.17877												+
Tc00.1047053507803.40	hypothetical protein	400	Tc00.1047053507803.40;Tc00.1047053507063.280	400	S	0.99614	24.0282	0.000362773	16.63	76.729			VNDESSSDDSPPR	ET(0.023)VNDES(0.996)S(0.985)S(0.996)DDS(0.995)PPRGFPT(0.005)VLLR	ET(-18.15)VNDES(24.03)S(18.15)S(24.03)DDS(23.18)PPRGFPT(-23.18)VLLR	9	3	946.695	-0.16519			+											+
Tc00.1047053509651.10	hypothetical protein, conserved	191	Tc00.1047053509651.10	191	S	0.996192	24.2267	0.000693642	47.72	130.93	CK1	0.081	SSKSITSDQIHRL	SIT(0.004)S(0.996)DQIHR	S(-43.57)IT(-24.23)S(24.23)DQIHR	4	2	568.758	0.17604		+	+	+	+		+	+	+		+	+	+	+
Tc00.1047053506475.14	phosphatidylinositol 3-kinase, putative	1601	Tc00.1047053506475.14	1601	S	0.996199	24.1927	7.90164e-05	32.06	88.71	CK2	0.058	PVQSLRSPVESRM	TIS(0.001)DNFNFES(0.999)PVQS(1)LRS(0.996)PVES(0.004)R	T(-37.68)IS(-31.56)DNFNFES(31.56)PVQS(51.33)LRS(24.19)PVES(-24.19)R	17	3	917.048	-0.74845									+
Tc00.1047053503925.70	hypothetical protein, conserved	1276	Tc00.1047053503925.70;Tc00.1047053510349.40	1276	S	0.996234	28.0419	0.000360012	20.81	60.289	NEK6	0.076	VSLLSDSMNATTG	QLQS(0.998)EVS(0.998)LLS(0.992)DS(0.996)MNAT(0.01)T(0.004)GNPDAT(0.001)VQR	QLQS(32.41)EVS(30.61)LLS(22.87)DS(28.04)MNAT(-22.87)T(-30.91)GNPDAT(-38.55)VQR	12	3	1028.07	-0.30742			+											+
Tc00.1047053508505.40	hypothetical protein, conserved	2021	Tc00.1047053503893.150;Tc00.1047053508505.40	2730;2021	S	0.996315	24.6393	4.0342e-21	28.52	152.84			DRRISQSTSLVPN	RIS(1)QS(0.996)T(0.004)SLVPNEQYR	RIS(41.59)QS(24.64)T(-24.64)S(-37.14)LVPNEQY(-128.48)R	5	2	969.43	0.16718		+
Tc00.1047053504575.20	hypothetical protein, conserved	467	Tc00.1047053504575.20;Tc00.1047053509011.60;Tc00.1047053510683.20	467	S	0.99633	25.0134	2.95522e-25	30.65	120.39			SGADMKSVRHQME	S(1)HDDVAAIPLEGTGGQT(0.003)ILSGADMKS(0.996)VR	S(85.1)HDDVAAIPLEGT(-40.65)GGQT(-25.01)ILS(-33.52)GADMKS(25.01)VR	26	3	995.786	-0.32662	+						+
Tc00.1047053510579.14	hypothetical protein, conserved	360	Tc00.1047053510579.14;Tc00.1047053510241.124	360	S	0.996339	24.1904	0.00184634	22.51	83.595	CK1	0.081	RQSSLGSTSVIDE	QS(0.106)S(0.894)LGS(0.996)T(0.895)S(0.109)VIDEK	QS(-9.36)S(9.36)LGS(24.19)T(9.36)S(-9.36)VIDEK	6	2	795.79	-0.20341			+					+					+
Tc00.1047053503479.70	hypothetical protein, conserved	883	Tc00.1047053503479.70	883	S	0.996353	21.0936	0.00343151	6.14	75.293	GSK3	0.081	QIAGLQSAASSTR	RAQIAGLQS(0.996)AAS(0.894)S(0.58)T(0.579)RPT(0.505)PS(0.432)S(0.095)T(0.919)R	RAQIAGLQS(21.09)AAS(6.09)S(0)T(0)RPT(0.73)PS(-0.73)S(-11.27)T(11.27)R	9	3	881.677	-0.70292											+
Tc00.1047053503975.50	hypothetical protein, conserved	166	Tc00.1047053503975.50	166	S	0.996367	24.3817	3.65641e-178	47.47	245.82	CK1	0.143	PGSFFGSSRNIMG	GLPGSVYGMEGGNPGS(1)FFGS(0.996)S(0.004)R	GLPGS(-137.6)VY(-143.82)GMEGGNPGS(122.57)FFGS(24.38)S(-24.38)R	20	2	1160.46	0.45325	+	+	+	+	+	+	+	+	+	+				+
Tc00.1047053511001.170	hypothetical protein, conserved	165	Tc00.1047053511001.170;Tc00.1047053509017.50	165	S	0.996394	24.5195	0.000434912	36.59	115.98	WW GroupIV	0.0023175	GNTSPTSPLSRTW	GNTS(0.028)PT(0.975)S(0.996)PLSR	GNT(-38.33)S(-15.94)PT(15.94)S(24.52)PLS(-38.33)R	7	2	638.752	0.10147	+	+	+	+									+
Tc00.1047053508999.190	calpain-like cysteine peptidase, putative|cysteine peptidase, Clan CA, family C2, putative	822	Tc00.1047053508999.190;Tc00.1047053506563.220	822	S	0.99643	24.6145	0.00248107	11.05	78.936	ERK/MAPK	0.0034	VDYQVKSPHKGYP	FDPEATPVVVDY(0.003)QVKS(0.996)PHK	FDPEAT(-38.97)PVVVDY(-24.61)QVKS(24.61)PHK	16	3	746.028	-0.081347		+			+							+
Tc00.1047053509167.180	kinesin, putative	719	Tc00.1047053509167.180	719	S	0.996445	24.3668	4.06899e-07	32.74	99.711	GSK3	0.081	TARNSLSTARSVL	NS(0.996)LS(0.996)T(0.979)ARS(0.028)VLPAGGAPPLTGR	NS(24.37)LS(24.37)T(16.61)ARS(-16.61)VLPAGGAPPLT(-76.94)GR	4	3	754.674	0.040603											+	+	+	+
Tc00.1047053506797.50	hypothetical protein, conserved	345	Tc00.1047053506797.50	345	S	0.996474	24.5121	4.63399e-08	35.88	145.18			NVDCLRSFSDVAT	S(0.996)FS(0.004)DVATPHR	S(24.51)FS(-24.51)DVAT(-90.91)PHR	1	2	598.758	0.29132		+	+		+				+
Tc00.1047053508443.30	hypothetical protein, conserved	137	Tc00.1047053508443.30;Tc00.1047053509157.90	137	S	0.996554	24.4275	1.901e-44	48.78	177.71			GKEVLKSISTLST	S(0.997)IS(0.931)T(0.073)LS(0.636)T(0.364)IYGDDTTPR	S(24.43)IS(11.31)T(-11.31)LS(2.43)T(-2.43)IY(-35.23)GDDT(-81.87)T(-98.91)PR	1	2	983.878	-0.36506										+	+		+	+
Tc00.1047053506475.100	hypothetical protein, conserved	122	Tc00.1047053506475.100;Tc00.1047053511431.90	122	S	0.996559	28.6174	0.0243834	14.09	51.028	CDK2	0.0057	ARSPDGSPQRGQG	VS(0.001)LPNS(0.009)DAT(0.006)RPLARS(0.988)PDGS(0.997)PQR	VS(-30.97)LPNS(-21.72)DAT(-24.18)RPLARS(21.72)PDGS(28.62)PQR	19	3	827.714	-0.6298	+			+			+	+
Tc00.1047053506859.30	hypothetical protein	245	Tc00.1047053506859.30;Tc00.1047053511815.10	245	S	0.996562	26.9809	0.00118015	22.46	100.04	PKA/AKT	0.00111111	SRNRSSSGSSVAH	S(0.001)SS(0.997)GS(0.003)S(0.999)VAHDR	S(-28.66)S(-40.76)S(26.98)GS(-26.98)S(28.66)VAHDR	3	2	625.216	-0.69728				+			+
Tc00.1047053509331.74	hypothetical protein, conserved	48	Tc00.1047053509331.74	48	S	0.996564	24.625	0.000528971	40.26	115.98			ECLNVSSAKLRFL	LDLECLNVS(0.003)S(0.997)AK	LDLECLNVS(-24.63)S(24.63)AK	10	2	714.826	-0.066011						+			+
Tc00.1047053511323.40	histone H2A, putative	19	Tc00.1047053511323.40;Tc00.1047053507979.4	19	S	0.996564	22.3065	1.22249e-55	48.69	150.73			AMMGPGSATADQT	SLSGDDPLQQNAMMGPGS(0.997)AT(0.473)ADQT(0.472)S(0.102)IVS(0.956)GGK	S(-48.53)LS(-39.02)GDDPLQQNAMMGPGS(22.31)AT(0)ADQT(0)S(-7.69)IVS(14.13)GGK	18	3	1101.44	-0.68996			+								+
Tc00.1047053511561.20	dispersed gene family protein 1 (DGF-1), putative	117	Tc00.1047053511561.20;Tc00.1047053506071.9	117	S	0.996588	24.652	0.0129604	6.7	69.772			KVATVSSAGLLRV	VAT(0.999)VS(0.004)S(0.997)AGLLR	VAT(31.31)VS(-24.65)S(24.65)AGLLR	6	2	617.286	0.29545											+		+	+
Tc00.1047053509167.180	kinesin, putative	40	Tc00.1047053509167.180;Tc00.1047053504027.4	40	S	0.996602	24.6725	6.8912e-42	53.89	176.16	NEK6	0.076	KKALNKSTNDVPQ	ALNKS(0.997)T(0.003)NDVPQPVNR	ALNKS(24.67)T(-24.67)NDVPQPVNR	5	2	866.923	-0.16173		+									+	+	+	+
Tc00.1047053506193.10	hypothetical protein, conserved	87	Tc00.1047053506193.10;Tc00.1047053412943.9	87	S	0.996674	24.7659	0.00066967	33	96.193	PKD	0.020748	ALQKNSSFAAFVD	NS(0.003)S(0.997)FAAFVDR	NS(-24.77)S(24.77)FAAFVDR	3	2	597.253	-0.37383		+	+				+		+
Tc00.1047053506625.120	hypothetical protein, conserved	218	Tc00.1047053506625.120	218	S	0.996756	25.1432	5.67383e-35	71.34	172.81			LPRHSISMSNHHG	HSIS(0.997)MS(0.003)NHHGGNSR	HS(-37.09)IS(25.14)MS(-25.14)NHHGGNS(-117.37)R	4	2	800.825	0.3009													+
Tc00.1047053503415.30	hypothetical protein, conserved	597	Tc00.1047053503415.30;Tc00.1047053508811.30	597	S	0.996774	23.3304	2.1524e-06	19.7	96.72	GSK3	0.081	SKLPKHSFSSSIG	HS(0.997)FS(0.85)S(0.306)S(0.847)IGPEQTSTQGANPVHR	HS(23.33)FS(6.66)S(-6.58)S(6.58)IGPEQT(-45.69)S(-58.66)T(-69.87)QGANPVHR	2	3	855.338	-0.36177		+	+						+					+
Tc00.1047053509167.10	hypothetical protein, conserved	578	Tc00.1047053509167.10	578	S	0.996827	24.9674	8.82484e-29	24.68	152.09			RPNFSDSDSDINP	VWRPNFS(0.999)DS(0.997)DS(0.004)DINPPVLSK	VWRPNFS(30.16)DS(24.97)DS(-24.97)DINPPVLS(-66.08)K	9	3	811.689	-0.65688		+	+		+	+		+	+	+	+	+	+	+
Tc00.1047053510977.9	hypothetical protein, conserved	409	Tc00.1047053510977.9	409	S	0.996832	24.9828	6.04574e-28	38.66	154.09	CK1	0.081	VADSGSSNTTNLA	VTVADS(1)GS(1)S(0.997)NT(0.003)TNLASK	VT(-47.61)VADS(47.61)GS(44.44)S(24.98)NT(-24.98)T(-55.2)NLAS(-118.66)K	9	2	946.36	-0.58669		+
Tc00.1047053506485.60	hypothetical protein, conserved	1043	Tc00.1047053506485.60	1043	S	0.996862	24.8482	0.00180181	10.77	71.758			RSHPSNSRLPVGA	S(0.042)HPS(0.961)NS(0.997)RLPVGAVGR	S(-13.93)HPS(13.93)NS(24.85)RLPVGAVGR	6	3	565.257	0.26623		+	+		+				+		+		+	+
Tc00.1047053504105.130	calcium channel protein, putative	28	Tc00.1047053504105.130	28	S	0.996881	28.8109	1.46145e-06	23.25	126.08	NEK6	0.076	QQRLPASGSQSNT	LPAS(0.997)GS(0.983)QS(0.96)NT(0.212)S(0.722)S(0.125)R	LPAS(28.81)GS(20.14)QS(13.9)NT(-6.28)S(6.28)S(-8.05)R	4	2	806.248	-0.3889												+
Tc00.1047053507221.40	hypothetical protein	527	Tc00.1047053507221.40	527	S	0.996893	23.3836	0.00196344	2.45	73.723	CK1	0.081	SLLSSSSLGIDEE	AS(0.012)LLS(0.465)S(0.594)S(0.932)S(0.997)LGIDEEVK	AS(-19.97)LLS(-1.26)S(1.26)S(9.34)S(23.38)LGIDEEVK	8	2	937.877	2.226			+		+
Tc00.1047053508119.160	hypothetical protein, conserved	136	Tc00.1047053508119.160;Tc00.1047053507939.30	136	S	0.996894	27.093	0.00046012	15.47	86.8	CK1	0.143	TSSTNNSPSFGHY	MS(0.992)AT(0.504)S(0.503)S(0.501)T(0.501)NNS(0.997)PS(0.002)FGHY(0.001)ATR	MS(18.35)AT(0)S(0)S(0)T(0)NNS(27.09)PS(-27.09)FGHY(-34.6)AT(-45.59)R	10	3	779.256	-0.43814		+	+					+	+	+				+
Tc00.1047053511643.10	hypothetical protein, conserved	280	Tc00.1047053511643.10;Tc00.1047053511923.130;Tc00.1047053507091.30;Tc00.1047053508375.60	280	S	0.996936	25.1238	0.0214281	2.47	63.588	PLK1	0.033462	PERGEVSVSREPV	GEVS(0.997)VS(0.003)REPVDR	GEVS(25.12)VS(-25.12)REPVDR	4	2	705.325	-0.23393												+
Tc00.1047053511633.79	microtubule-associated protein, putative	941	Tc00.1047053511633.79	941	S	0.997029	25.2598	1.16091e-173	38.62	257.18	CK1	0.081	GESSFSSFVSNGD	AAQYGES(0.002)S(0.998)FS(0.003)S(0.997)FVS(1)NGDR	AAQY(-107.4)GES(-28.14)S(28.14)FS(-25.26)S(25.26)FVS(129.9)NGDR	11	2	1074.87	-0.7474													+	+
Tc00.1047053504253.50	hypothetical protein, conserved	150	Tc00.1047053504253.50;Tc00.1047053507737.20	150	S	0.997045	24.7887	7.3707e-10	13.23	137.27	CK2	0.058	LTRLSSSQKEGDK	LAS(1)LTRLS(0.113)S(0.89)S(0.997)QK	LAS(39.17)LT(-39.17)RLS(-9.08)S(9.08)S(24.79)QK	10	2	765.822	-0.086689											+		+	+
Tc00.1047053504199.10	hypothetical protein, conserved	348	Tc00.1047053504199.10	348	S	0.997053	28.0419	0.00859221	20.71	53.593			DYRASGSLMVWPP	AS(0.999)GS(0.997)LMVWPPS(0.929)PNT(0.057)CS(0.016)EEHHFLS(0.001)GY(0.001)K	AS(32.41)GS(28.04)LMVWPPS(12.36)PNT(-12.36)CS(-17.99)EEHHFLS(-32.41)GY(-30.55)K	4	3	1053.41	0.076524													+	+
Tc00.1047053507831.110	pumilio protein, putative	228	Tc00.1047053507831.110	228	S	0.997088	25.1665	0.0226516	1.98	63.904	GSK3	0.081	SLAFKASAGSSLQ	AS(0.997)AGS(0.043)S(0.96)LQNQINK	AS(25.17)AGS(-13.75)S(13.75)LQNQINK	2	2	739.308	0.12716	+	+	+	+	+	+		+	+		+	+		+
Tc00.1047053511511.30	hypothetical protein, conserved	143	Tc00.1047053511511.30;Tc00.1047053506941.30	143	S	0.997171	25.435	0.0014326	13.15	94.321	CK1	0.081	DFPSETSSPPSVS	DFPS(0.968)ET(0.036)S(0.997)S(0.999)PPS(0.998)VS(0.002)LK	DFPS(14.74)ET(-14.74)S(25.43)S(33.19)PPS(27.67)VS(-27.67)LK	7	2	949.321	-0.41383					+				+
Tc00.1047053509167.180	kinesin, putative	717	Tc00.1047053509167.180	717	S	0.9972	25.3963	4.06899e-07	32.74	99.711	AURORA	0.020748	FGTARNSLSTARS	NS(0.997)LS(0.986)T(0.986)ARS(0.031)VLPAGGAPPLTGR	NS(25.4)LS(18.42)T(18.42)ARS(-18.42)VLPAGGAPPLT(-62.07)GR	2	3	754.674	0.099567											+	+	+
Tc00.1047053506941.194	hypothetical protein, conserved	2242	Tc00.1047053506941.194;Tc00.1047053511513.30	2242	S	0.997216	25.5447	0.000295149	10.64	117.63	CK1	0.081	RSMSLSSLSQHKK	S(0.001)MS(0.999)LS(1)S(0.997)LS(0.003)QHK	S(-30.06)MS(30.06)LS(35.39)S(25.54)LS(-25.54)QHK	6	2	722.753	-0.29683		+	+		+	+		+	+		+		+	+
Tc00.1047053506485.60	hypothetical protein, conserved	502	Tc00.1047053506485.60	502	S	0.997269	25.6445	1.07365e-06	45.6	133.79	GSK3	0.081	AAVHSSSRKASAN	GVAAVHSS(0.003)S(0.997)R	GVAAVHS(-48.96)S(-25.64)S(25.64)R	9	2	525.74	-0.050633						+	+			+	+	+
Tc00.1047053509167.10	hypothetical protein, conserved	616	Tc00.1047053509167.10;Tc00.1047053506831.50	616	S	0.99728	25.1924	6.9501e-14	16.56	139	PLK1	0.033462	SDSSDGSIK____	RSLFDDS(0.982)DS(0.92)S(0.101)DGS(0.997)IK	RS(-87.08)LFDDS(16.91)DS(10.52)S(-10.52)DGS(25.19)IK	13	2	934.823	-0.28268									+
Tc00.1047053506327.50	hypothetical protein, conserved	248	Tc00.1047053506327.50	248	S	0.997306	23.1705	0.00067836	18.53	80.101	GSK3	0.081	EPHQMDSRPTSIV	RIS(1)EPHQMDS(0.997)RPT(0.562)S(0.441)IVR	RIS(66.08)EPHQMDS(23.17)RPT(1.06)S(-1.06)IVR	10	3	750.316	-0.61246		+	+		+	+	+		+	+	+		+	+
Tc00.1047053503975.40	hypothetical protein, conserved	86	Tc00.1047053503975.40	86	S	0.997357	25.7565	0.00249285	16.74	105.4	GSK3	0.081	RGSNTGSLRNSVN	RGS(0.997)NT(0.005)GS(0.997)LR	RGS(25.76)NT(-25.76)GS(25.76)LR	7	2	554.221	0.36362		+					+
Tc00.1047053510977.9	hypothetical protein, conserved	86	Tc00.1047053510977.9	86	S	0.997357	25.7565	0.00249285	16.74	105.4	GSK3	0.081	RGSNTGSLRNSAN	RGS(0.997)NT(0.005)GS(0.997)LR	RGS(25.76)NT(-25.76)GS(25.76)LR	7	2	554.221	0.36362		+					+
Tc00.1047053508909.210	hypothetical protein, conserved	210	Tc00.1047053508909.210	210	S	0.997468	25.9536	2.81118e-104	60	221.7	GSK3	0.081	IHSFSVSARGSTS	VSPEATPTIHSFS(0.003)VS(0.997)AR	VS(-182.54)PEAT(-135.05)PT(-116.05)IHS(-73.75)FS(-25.95)VS(25.95)AR	15	2	933.443	-0.75137					+
Tc00.1047053508153.300	hypothetical protein, conserved	84	Tc00.1047053508153.300;Tc00.1047053510323.20	84;84	S	0.997477	26.0826	8.33794e-26	51.01	143.35			AGEPGGSSSHTPK	DIASLAAPAGEPGGS(0.997)S(0.483)S(0.343)HT(0.176)PK	DIAS(-100.81)LAAPAGEPGGS(26.08)S(1.49)S(-1.49)HT(-4.4)PK	15	3	703.968	0.24437	+	+	+	+	+	+	+	+	+	+				+
Tc00.1047053504105.130	calcium channel protein, putative	267	Tc00.1047053504105.130	267	S	0.997484	23.0123	7.76739e-05	13.85	73.616	CK2	0.058	FFSSGSSVLEEDP	LAEY(0.016)T(0.33)EDDS(0.657)FFS(0.555)S(0.552)GS(0.892)S(0.997)VLEEDPRR	LAEY(-15.53)T(-3.03)EDDS(3.03)FFS(0)S(0)GS(6.29)S(23.01)VLEEDPRR	16	3	1019.37	-0.51477		+	+			+			+		+
Tc00.1047053506227.40	hypothetical protein, conserved	4	Tc00.1047053506227.40;Tc00.1047053511847.80	4	S	0.997488	25.9136	0.000888871	30.05	113.48			___MSDSQTAAFT	S(0.983)DS(0.997)QT(0.02)AAFTAPR	S(17.56)DS(25.91)QT(-17.56)AAFT(-80.36)APR	3	2	727.273	-0.088658		+	+					+	+	+	+	+	+	+
Tc00.1047053508119.160	hypothetical protein, conserved	128	Tc00.1047053508119.160;Tc00.1047053507939.30	128	S	0.997507	25.9757	0.000705175	14.97	85.62	PKA	0.042	KAFGRMSATSSTN	MS(0.998)AT(0.125)S(0.595)S(0.638)T(0.562)NNS(0.079)PS(0.003)FGHYATR	MS(25.98)AT(-7.33)S(1.02)S(1.02)T(-1.02)NNS(-11)PS(-25.65)FGHY(-53.72)AT(-54.8)R	2	3	752.6	-0.50385		+	+		+			+	+	+	+			+
Tc00.1047053511291.70	hypothetical protein, conserved	1504	Tc00.1047053511291.70;Tc00.1047053507683.30	1504	S	0.997513	28.0511	2.59587e-05	11.92	109.65	CK1	0.143	TKSMYGSSTTRPY	S(0.806)MY(0.194)GS(0.998)S(0.987)T(0.013)T(0.002)RPYLGFR	S(6.2)MY(-6.2)GS(28.05)S(19.62)T(-19.62)T(-29.26)RPY(-40.57)LGFR	5	2	981.867	-0.50649											+		+	+
Tc00.1047053505193.60	hypothetical protein, conserved	567	Tc00.1047053505193.60	567	S	0.997519	22.0332	0.00225195	12.8	65.767	PKA	0.003024	TMKRIMSSMQNSS	RIMS(0.998)S(0.993)MQNS(0.604)S(0.901)T(0.604)S(0.901)ACPQGDES(1)LK	RIMS(22.03)S(17.32)MQNS(0)S(6.03)T(0)S(6.03)ACPQGDES(53.85)LK	4	3	965.296	-1.2164													+	+
Tc00.1047053506795.20	hypothetical protein, conserved	540	Tc00.1047053506795.20	540	S	0.997544	26.0863	0.0080316	28.53	128.52	PKA	0.004788	KGDRRPSTVAPKS	RPS(0.998)T(0.002)VAPK	RPS(26.09)T(-26.09)VAPK	3	2	468.239	0.63219	+	+		+	+		+				+	+	+
Tc00.1047053508265.100	hypothetical protein, conserved	1154	Tc00.1047053508265.100	1154	S	0.997544	26.0863	2.33698e-05	34.27	114.35	CK1	0.143	RVSEKSSGRHVSR	VSEKS(0.002)S(0.998)GR	VS(-78.42)EKS(-26.09)S(26.09)GR	6	2	465.208	-1.1127		+		+		+	+	+	+	+	+			+
Tc00.1047053510685.30	RNA polymerase IIA largest subunit, putative	211	Tc00.1047053510685.30;Tc00.1047053509011.20	211	S	0.9976	26.3143	1.81162e-11	37.08	115.68	NEK6	0.076	TQNLPSSMPYRAK	EVNVY(0.003)HGLAS(0.44)T(0.557)QNLPS(1)S(0.998)MPY(0.003)R	EVNVY(-22.45)HGLAS(-1.03)T(1.03)QNLPS(33.46)S(26.31)MPY(-26.31)R	17	3	868.353	-0.68205	+	+	+	+	+	+	+	+	+	+	+	+	+	+
Tc00.1047053507993.140	RNA-binding protein, putative	304	Tc00.1047053507993.140	304	S	0.99764	26.2599	2.44094e-64	40.68	191.18			GRVGSVSGSDDSS	VGS(0.002)VS(0.998)GS(1)DDS(1)S(1)EDEDAEK	VGS(-26.26)VS(26.26)GS(46.8)DDS(132.48)S(138.48)EDEDAEK	5	2	1066.8	-0.78471	+
Tc00.1047053511277.580	RNA-binding protein, putative	302	Tc00.1047053511277.580	302	S	0.99764	26.2599	2.44094e-64	40.68	191.18			GRVGSVSGSDDSS	VGS(0.002)VS(0.998)GS(1)DDS(1)S(1)EDEDAEK	VGS(-26.26)VS(26.26)GS(46.8)DDS(132.48)S(138.48)EDEDAEK	5	2	1066.8	-0.78471	+
Tc00.1047053509099.150	protein kinase, putative	803	Tc00.1047053509099.150	803	S	0.997649	23.8857	0.00224285	32.08	80.535	Polo box	0.00405	DRDCTSSPGF___	ANQDRDCT(0.425)S(0.578)S(0.998)PGF	ANQDRDCT(-1.34)S(1.34)S(23.89)PGF	10	2	807.768	-0.42082		+	+						+				+
Tc00.1047053507277.10	hypothetical protein, conserved	415	Tc00.1047053507277.10;Tc00.1047053509895.100;Tc00.1047053510007.60	415	S	0.997694	27.8575	3.22577e-12	16.76	139.1	GSK3	0.081	RRTTEYSSADSGD	TTEY(0.002)S(0.998)S(1)ADS(1)GDFQR	T(-33.45)T(-36.91)EY(-27.86)S(27.86)S(49.33)ADS(76.53)GDFQR	5	2	902.281	-0.66001									+				+	+
Tc00.1047053506227.40	hypothetical protein, conserved	2	Tc00.1047053506227.40;Tc00.1047053511847.80	2	S	0.997707	26.2408	0.000888871	30.05	113.48			_____MSDSQTAA	S(0.998)DS(0.967)QT(0.035)AAFTAPR	S(26.24)DS(14.67)QT(-14.67)AAFT(-76.07)APR	1	2	727.273	0.67088			+					+	+	+	+	+	+	+
Tc00.1047053508895.60	RNA-binding protein, putative	448	Tc00.1047053508895.60	448	S	0.997725	26.4199	9.20963e-66	38.12	192.34			PTMTPKSETDARP	S(0.998)ET(0.002)DARPAEAPVLVEEK	S(26.42)ET(-26.42)DARPAEAPVLVEEK	1	3	640.97	-0.29762		+	+		+		+		+	+		+		+
Tc00.1047053509651.10	hypothetical protein, conserved	60	Tc00.1047053509651.10;Tc00.1047053511285.30	60;60	S	0.997834	26.6316	0.0167142	7.12	76.632			RSLMASSKNACKF	ARS(0.999)LMAS(0.003)S(0.998)K	ARS(31.3)LMAS(-26.63)S(26.63)K	8	2	555.724	-0.05769												+
Tc00.1047053508547.150	hypothetical protein, conserved	528	Tc00.1047053508547.150	528	S	0.997843	26.2317	6.08686e-73	32.72	208.82	PKA	0.042	STTGRHSAGSNNS	HS(0.998)AGS(0.908)NNS(0.094)QMLIFR	HS(26.23)AGS(9.92)NNS(-9.92)QMLIFR	2	3	574.567	-0.49339		+	+			+				+	+		+	+
Tc00.1047053510579.50	hypothetical protein, conserved	599	Tc00.1047053510579.50;Tc00.1047053510241.90	599	S	0.997855	26.3637	0.00113879	17.53	90.268	CK1	0.081	KLESSVSVPHIVG	LES(0.071)S(0.931)VS(0.998)VPHIVGR	LES(-11.27)S(11.27)VS(26.36)VPHIVGR	6	2	770.352	-0.4011											+		+
Tc00.1047053503879.110	hypothetical protein, conserved	80	Tc00.1047053503879.110;Tc00.1047053509453.79	80	S	0.997874	24.5426	0.0214301	19.29	51.913	CK1	0.081	RPSSADSAHFLSA	EDAMQFERPS(0.501)S(0.501)ADS(0.998)AHFLSAGR	EDAMQFERPS(0)S(0)ADS(24.54)AHFLS(-34.27)AGR	14	3	857.012	-0.14488		+	+		+
Tc00.1047053505985.9	calpain cysteine peptidase, putative	334	Tc00.1047053505985.9	334	S	0.997879	24.3603	0.0020018	7.26	77.455	PKC	0.001764	LTSRKASTRTTSI	KAS(0.998)T(0.553)RT(0.155)T(0.467)S(0.826)IS(0.002)SR	KAS(24.36)T(0)RT(-6.1)T(0)S(6.1)IS(-27.6)S(-35.79)R	3	2	767.807	0.10038												+
Tc00.1047053506181.70	hypothetical protein, conserved	750	Tc00.1047053506181.70;Tc00.1047053506177.150	750	S	0.997896	26.2594	0.02311	0.47	59.092	NEK6	0.076	AASLLSSVPNSTR	T(0.809)AAAS(0.195)LLS(0.998)S(0.998)VPNS(0.555)T(0.445)R	T(6.27)AAAS(-6.27)LLS(26.26)S(26.26)VPNS(0.98)T(-0.98)R	9	2	897.829	-0.37879													+	+
Tc00.1047053508441.50	hypothetical protein, conserved	240	Tc00.1047053508441.50	240	S	0.997911	26.7913	0.0158943	13.99	68.459			KAGDFPSVFPTRR	AGDFPS(0.998)VFPT(0.002)R	AGDFPS(26.79)VFPT(-26.79)R	6	2	637.284	0.40134		+			+				+					+
Tc00.1047053511661.10	hypothetical protein, conserved	1465	Tc00.1047053511661.10;Tc00.1047053507809.100	1465	S	0.997911	26.7913	0.0158943	38.66	68.459	PKA	0.042	RKRARGSPLNTLE	GS(0.998)PLNT(0.002)LELQR	GS(26.79)PLNT(-26.79)LELQR	2	2	654.321	-0.083564									+
Tc00.1047053508461.240	heat shock-like protein, putative	291	Tc00.1047053508461.240	291	S	0.997915	26.7991	0.00267333	10.31	77.654	ERK/MAPK	0.0034	RSNAVPSPDFFKR	RS(0.002)NAVPS(0.998)PDFFKR	RS(-26.8)NAVPS(26.8)PDFFKR	7	2	800.885	-2.2024					+					+			+
Tc00.1047053503411.10	hypothetical protein	61	Tc00.1047053503411.10;Tc00.1047053503975.60	61	S	0.997918	26.9205	0.00338166	5.69	74.389	Polo box	0.00405	SKGSLSSPITEED	GSLS(0.002)S(0.998)PIT(1)EEDK	GS(-42.8)LS(-26.92)S(26.92)PIT(45.47)EEDK	5	2	711.775	0.042413								+	+
Tc00.1047053506327.50	hypothetical protein, conserved	7	Tc00.1047053506327.50;Tc00.1047053509599.180	7	S	0.997925	27.8056	1.70313e-05	18.91	112.6	CK1	0.143	MASVNQSIESNTS	ASVNQS(0.998)IES(0.028)NT(0.975)S(0.999)S(0.999)LQR	AS(-33.86)VNQS(27.81)IES(-15.99)NT(15.99)S(30.53)S(29.64)LQR	6	2	1041.86	-0.27988			+		+					+				+
Tc00.1047053508505.40	hypothetical protein, conserved	599	Tc00.1047053503893.150;Tc00.1047053508505.40	1308;599	S	0.997927	26.7547	0.0240799	12.79	72.089	PKA/AKT	0.00111111	HIQRRLSTSMQCR	RLS(0.998)T(0.018)S(0.984)MQCR	RLS(26.75)T(-17.82)S(17.82)MQCR	3	2	649.743	0.088423													+
Tc00.1047053508461.146	hypothetical protein, conserved	4	Tc00.1047053508461.146;Tc00.1047053508461.142	4	S	0.997951	26.8759	3.35663e-11	29.88	146.92			___MPSSNLSADN	PS(0.002)S(0.998)NLS(1)ADNPK	PS(-26.88)S(26.88)NLS(83.33)ADNPK	3	2	645.244	0.51818	+			+		+	+	+	+			+
Tc00.1047053506181.70	hypothetical protein, conserved	749	Tc00.1047053506181.70;Tc00.1047053506177.150	749	S	0.997971	26.2594	0.02311	0.47	59.092	CK1	0.081	AAASLLSSVPNST	T(0.809)AAAS(0.195)LLS(0.998)S(0.998)VPNS(0.555)T(0.445)R	T(6.27)AAAS(-6.27)LLS(26.26)S(26.26)VPNS(0.98)T(-0.98)R	8	2	897.829	-0.37879													+	+
Tc00.1047053508881.140	hypothetical protein	283	Tc00.1047053508881.140	283	S	0.997973	26.9474	0.00196344	15.55	73.723	GSK3	0.081	SISHGASPMPSAK	DVIS(0.001)IS(0.999)HGAS(0.998)PMPS(0.002)AK	DVIS(-31.97)IS(31.97)HGAS(26.95)PMPS(-26.95)AK	10	2	878.872	-0.90598					+
Tc00.1047053506493.9	hypothetical protein, conserved	314	Tc00.1047053506493.9;Tc00.1047053510121.90	314	S	0.997995	27.4994	0.00112311	48.95	83.606	PKA	0.042	NTKNRKSPLSHHA	S(0.998)PLS(0.002)HHAQTTDFTEMASPK	S(27.5)PLS(-27.5)HHAQT(-37.41)T(-45.36)DFT(-48.49)EMAS(-52.76)PK	1	3	722.317	-0.29989			+		+	+				+			+
Tc00.1047053511277.340	hypothetical protein, conserved	268	Tc00.1047053511277.340	268	S	0.997996	26.2856	0.00616078	5.08	68.811			AVRTTESSSDGFR	AVRT(1)T(0.998)ES(0.998)S(0.856)S(0.148)DGFRWPADER	AVRT(37.97)T(26.29)ES(26.29)S(7.72)S(-7.72)DGFRWPADER	7	3	829.632	-0.23609			+		+						+		+	+
Tc00.1047053509007.20	hypothetical protein, conserved	140	Tc00.1047053509007.20	140	S	0.99806	27.1387	0.000480457	33.25	118.6	CK1	0.081	RSASLQSFSVRTR	S(0.009)AS(0.991)LQS(0.998)FS(0.002)VR	S(-20.65)AS(20.65)LQS(27.14)FS(-27.14)VR	6	2	621.252	-5.5342e-05			+						+
Tc00.1047053508723.30	hypothetical protein, conserved	731	Tc00.1047053508723.30;Tc00.1047053509791.50	731	S	0.998067	28.2835	0.023211	18.66	53.085	CK1	0.081	RAGSVHSAFSRND	AGS(0.999)VHS(0.998)AFS(0.987)RNDS(0.014)VDS(0.001)IAS(0.001)R	AGS(33.15)VHS(28.28)AFS(19.25)RNDS(-19.25)VDS(-29.88)IAS(-37.67)R	6	3	768.301	-0.36015		+	+							+				+
Tc00.1047053507831.110	pumilio protein, putative	232	Tc00.1047053507831.110	232	S	0.998084	25.6788	0.0226516	1.98	63.904	CK1	0.143	KASAGSSLQNQIN	AS(0.291)AGS(0.71)S(0.998)LQNQINK	AS(-3.89)AGS(3.89)S(25.68)LQNQINK	6	2	739.308	-0.89415	+	+	+	+		+	+	+			+	+		+
Tc00.1047053509911.124	hypothetical protein, conserved	52	Tc00.1047053509911.124;Tc00.1047053507389.20	52	S	0.99809	27.8264	3.37338e-08	40.44	114.7	GSK3	0.081	SGGIPVSKNSSFV	STLPELSLPDTS(0.002)GGIPVS(0.998)K	S(-56.97)T(-67.07)LPELS(-44.65)LPDT(-36.42)S(-27.83)GGIPVS(27.83)K	18	2	989.493	-0.028121		+			+
Tc00.1047053508443.30	hypothetical protein, conserved	583	Tc00.1047053508443.30;Tc00.1047053509157.90	583	S	0.998096	30.2374	0.000835986	14.97	77.013	AURORA	0.020748	VGETRLSVETPAT	VGET(0.001)RLS(0.998)VET(0.001)PATEQR	VGET(-30.24)RLS(30.24)VET(-30.24)PAT(-48.55)EQR	7	3	618.298	-0.12571											+
Tc00.1047053508409.180	hypothetical protein, conserved	248	Tc00.1047053508409.180	248	S	0.998112	27.2781	0.0153311	8.91	66.765	PKA	0.042	PAKSRPSQSPATR	SRPS(0.998)QS(0.999)PAT(0.003)R	S(-46.64)RPS(27.28)QS(29.28)PAT(-27.28)R	4	2	623.752	1.8033	+
Tc00.1047053510579.14	hypothetical protein, conserved	92	Tc00.1047053510579.14;Tc00.1047053510241.124	92	S	0.998123	27.2575	0.000400793	26.76	111.83	PKC	0.001764	NEARRSSQRPKEM	RS(0.002)S(0.998)QRPK	RS(-27.26)S(27.26)QRPK	3	2	469.732	-1.4934										+
Tc00.1047053506543.100	hypothetical protein, conserved	54	Tc00.1047053506041.60;Tc00.1047053506543.100	54;54	S	0.998139	25.7048	5.21723e-33	48.34	163.43			TTGTAQSSTIRFL;TTGTAQSSTIRVL	VPTATTTTGTAQS(0.998)S(0.586)T(0.416)IR	VPT(-70.5)AT(-59.61)T(-59.01)T(-52.47)T(-57.77)GT(-35.22)AQS(25.7)S(1.49)T(-1.49)IR	13	2	926.908	-0.37849	+	+	+		+	+	+		+		+	+	+	+
Tc00.1047053510885.160	hypothetical protein, conserved	265	Tc00.1047053506529.250;Tc00.1047053510885.160	265;265	S	0.998174	27.3494	0.0114898	26.19	62.781			ELGTPQSELRTPH	ELGT(0.999)PQS(0.998)ELRT(0.994)PHES(0.008)QHGR	ELGT(29.66)PQS(27.35)ELRT(22.55)PHES(-22.55)QHGR	7	3	800.324	-0.28097			+		+	+		+	+		+			+
Tc00.1047053506303.100	hypothetical protein, conserved	187	Tc00.1047053506303.100	187	S	0.998198	28.7045	0.0121443	29.47	74.039	CAMK2	0.042	YFSRSLSIASNRP	SLS(0.998)IAS(0.001)NRPR	S(-33.39)LS(28.7)IAS(-28.7)NRPR	3	2	590.795	0.19491	+	+		+	+	+	+				+	+
Tc00.1047053511511.30	hypothetical protein, conserved	147	Tc00.1047053511511.30;Tc00.1047053506941.30	147	S	0.998226	27.6731	0.0014326	13.15	94.321	CK1	0.081	ETSSPPSVSLKGW	DFPS(0.968)ET(0.036)S(0.997)S(0.999)PPS(0.998)VS(0.002)LK	DFPS(14.74)ET(-14.74)S(25.43)S(33.19)PPS(27.67)VS(-27.67)LK	11	2	949.321	-0.41383					+				+
Tc00.1047053503539.20	hypothetical protein, conserved	365	Tc00.1047053503539.20;Tc00.1047053509455.90	365	S	0.998253	27.5686	3.30801e-59	33.44	188.14	CK1	0.081	EEGSSVSDSGPSS	NAAEEGS(1)S(1)VS(0.998)DS(0.002)GPSSR	NAAEEGS(76.85)S(78.49)VS(27.57)DS(-27.57)GPS(-92.12)S(-102.04)R	10	2	938.805	-0.47509	+						+					+
Tc00.1047053509539.20	receptor-type adenylate cyclase, putative	1123	Tc00.1047053509539.20;Tc00.1047053511043.60;Tc00.1047053506355.20	1123	S	0.998253	28.7761	0.000545654	30.89	70.681	CK1	0.143	DGSDFESSEDVSM	EMPDLDDGS(1)DFES(0.998)S(0.998)EDVS(0.003)MYS(0.001)AR	EMPDLDDGS(54.52)DFES(28.78)S(28.78)EDVS(-28.78)MY(-40.26)S(-35.83)AR	13	2	1411.46	-0.18782											+	+	+	+
Tc00.1047053509539.20	receptor-type adenylate cyclase, putative	1124	Tc00.1047053509539.20;Tc00.1047053511043.60;Tc00.1047053506355.20	1124	S	0.998266	28.7761	0.000545654	30.89	70.681	GSK3	0.081	GSDFESSEDVSMY	EMPDLDDGS(1)DFES(0.998)S(0.998)EDVS(0.003)MYS(0.001)AR	EMPDLDDGS(54.52)DFES(28.78)S(28.78)EDVS(-28.78)MY(-40.26)S(-35.83)AR	14	2	1411.46	-0.18782											+	+	+	+
Tc00.1047053510663.40	hypothetical protein, conserved	203	Tc00.1047053510663.40	203	S	0.998348	29.2186	0.00155009	33.78	93.536	PKA/AKT	0.00111111	NGDRRGSLSRSPT	RGS(0.998)LS(0.046)RS(0.186)PT(0.77)R	RGS(29.22)LS(-12.32)RS(-6.18)PT(6.18)R	3	2	638.782	0.30637	+	+	+		+	+	+	+	+	+	+	+	+	+
Tc00.1047053508879.30	dynein heavy chain, putative	39	Tc00.1047053508879.30	39	S	0.998354	27.9308	0.00069192	23.61	106.79	NEK6	0.076	KIELELSRTASPT	IELELS(0.998)RT(0.05)AS(0.476)PT(0.476)R	IELELS(27.93)RT(-9.87)AS(0)PT(0)R	6	3	544.918	-0.33813		+				+		+		+	+	+	+	+
Tc00.1047053507681.210	hypothetical protein, conserved	727	Tc00.1047053507681.210	727	S	0.998355	27.8313	5.7594e-05	47.88	145.18	CAMK2	0.042	APRRIASTVQSRL	RIAS(0.998)T(0.002)VQSR	RIAS(27.83)T(-27.83)VQS(-75.63)R	4	2	549.277	-0.038688	+	+	+	+	+	+	+	+	+	+	+	+	+	+
Tc00.1047053504131.110	hypothetical protein, conserved	244	Tc00.1047053504131.110	244	S	0.998371	25.6857	1.83339e-42	34.15	162.28	GSK3	0.081	DVSGSSSAIPSEH	EAEGNAIDVS(0.397)GS(0.659)S(0.946)S(0.998)AIPS(1)EHGF	EAEGNAIDVS(-2.47)GS(2.47)S(10.48)S(25.69)AIPS(72.19)EHGF	14	2	1240.92	-0.63393		+	+	+	+	+		+	+	+	+		+	+
Tc00.1047053508543.90	vacuolar-type Ca2+-ATPase, putative	12	Tc00.1047053508543.90	12	S	0.998383	29.5414	0.000801243	38.67	85.157	CK2	0.058	NSFSYGSCDEMEE	RS(0.327)S(0.327)NS(0.327)FS(0.009)Y(0.01)GS(0.998)CDEMEEETK	RS(0)S(0)NS(0)FS(-15.64)Y(-15.64)GS(29.54)CDEMEEET(-39.29)K	10	3	801.611	-0.3289			+
Tc00.1047053506755.70	hypothetical protein, conserved	96	Tc00.1047053506755.70;Tc00.1047053510359.60	96	S	0.998407	28.4635	3.01859e-05	18.16	65.445	GSK3	0.081	ENVFAGSSNRSAL	S(0.003)LGENVFAGS(0.998)S(0.998)NRS(1)ALS(0.998)DS(0.985)LFQT(0.016)NFR	S(-28.46)LGENVFAGS(28.46)S(28.46)NRS(36.54)ALS(28.03)DS(18.37)LFQT(-18.37)NFR	10	3	1068.74	-0.097515			+			+			+				+	+
Tc00.1047053506755.70	hypothetical protein, conserved	97	Tc00.1047053506755.70;Tc00.1047053510359.60	97	S	0.998407	28.4635	3.01859e-05	18.16	65.445			NVFAGSSNRSALS	S(0.003)LGENVFAGS(0.998)S(0.998)NRS(1)ALS(0.998)DS(0.985)LFQT(0.016)NFR	S(-28.46)LGENVFAGS(28.46)S(28.46)NRS(36.54)ALS(28.03)DS(18.37)LFQT(-18.37)NFR	11	3	1068.74	-0.097515			+			+			+				+	+
Tc00.1047053511287.110	hypothetical protein, conserved	78	Tc00.1047053511287.110;Tc00.1047053503833.50	78	S	0.998408	27.9694	1.49892e-10	32.28	141.09			SWVKGGSSLSFAD	GGS(0.998)S(0.999)LS(0.003)FADVVR	GGS(27.97)S(29.1)LS(-27.97)FADVVR	3	2	677.776	0.85788		+								+	+
Tc00.1047053509331.189	hypothetical protein, conserved	1068	Tc00.1047053509331.189	1068	S	0.998427	28.0117	0.000476063	6.65	81.558			FTFGDGSSSVDFP	FT(0.005)FGDGS(0.998)S(0.998)S(0.998)VDFPS(1)QK	FT(-28.01)FGDGS(28.01)S(28.01)S(28.01)VDFPS(72.42)QK	7	2	1013.32	0.08863											+		+
Tc00.1047053509331.189	hypothetical protein, conserved	1070	Tc00.1047053509331.189	1070	S	0.998427	28.0117	0.000476063	6.65	81.558			FGDGSSSVDFPSQ	FT(0.005)FGDGS(0.998)S(0.998)S(0.998)VDFPS(1)QK	FT(-28.01)FGDGS(28.01)S(28.01)S(28.01)VDFPS(72.42)QK	9	2	1013.32	0.08863											+		+
Tc00.1047053510989.60	hypothetical protein, conserved	185	Tc00.1047053510989.60;Tc00.1047053511245.210	185;185	S	0.998429	29.1738	1.85149e-84	74.95	211.87	GSK3	0.081	NAKKTESSPASPL	KTES(0.998)S(0.001)PAS(1)PLETAGAK	KT(-34.4)ES(29.17)S(-29.17)PAS(37.66)PLET(-37.66)AGAK	4	2	867.373	-0.52213	+	+	+	+	+	+	+	+	+		+	+	+	+
Tc00.1047053507023.170	hypothetical protein, conserved	106	Tc00.1047053507023.170	106	S	0.998433	29.7205	2.0326e-05	11.61	97.636	CK1	0.081	PETSLGSQSLRQA	EGNKPET(0.011)S(0.99)LGS(0.998)QS(0.001)LR	EGNKPET(-19.93)S(19.93)LGS(29.72)QS(-29.72)LR	11	2	881.874	0.0033293	+	+	+	+		+	+	+	+
Tc00.1047053508831.66	hypothetical protein, conserved	307	Tc00.1047053508831.66;Tc00.1047053511671.130	307	S	0.998439	29.9103	0.00130149	25.68	98.917	CK2	0.058	GGSSASSVVET__	HNPYGGGS(0.125)S(0.894)AS(0.982)S(0.998)VVET(0.001)	HNPY(-40.33)GGGS(-9.19)S(9.19)AS(16.78)S(29.91)VVET(-32.25)	12	2	894.799	-0.26752		+	+		+		+	+	+	+	+			+
Tc00.1047053509569.40	hypothetical protein, conserved	555	Tc00.1047053509569.40;Tc00.1047053506865.60	555	S	0.99845	27.5106	0.0133352	18.03	57.73			QDDGNHSDVSLTS	QDDGNHS(0.998)DVS(0.99)LT(0.145)S(0.753)S(0.114)GILGVK	QDDGNHS(27.51)DVS(20.86)LT(-7.39)S(7.39)S(-8.32)GILGVK	7	3	756.966	-0.097477		+						+					+
Tc00.1047053511001.170	hypothetical protein, conserved	162	Tc00.1047053511001.170;Tc00.1047053509017.50	162	S	0.998454	28.5261	0.000434912	36.59	115.98			NSKGNTSPTSPLS	GNT(0.001)S(0.998)PT(0.136)S(0.859)PLS(0.005)R	GNT(-28.53)S(28.53)PT(-8)S(8)PLS(-22.71)R	4	2	638.752	0.0195	+		+	+	+		+	+	+	+
Tc00.1047053511633.79	microtubule-associated protein, putative	938	Tc00.1047053511633.79	938	S	0.998463	28.1393	1.16091e-173	38.62	257.18	PLK1	0.033462	AQYGESSFSSFVS	AAQYGES(0.002)S(0.998)FS(0.003)S(0.997)FVS(1)NGDR	AAQY(-107.4)GES(-28.14)S(28.14)FS(-25.26)S(25.26)FVS(129.9)NGDR	8	2	1074.87	-0.7474													+	+
Tc00.1047053508177.70	hypothetical protein	480	Tc00.1047053508177.70;Tc00.1047053511693.10	480	S	0.99848	28.2797	0.00140382	33.55	87.563	WW GroupIV	0.0023175	GSAQPTSPHLPSR	GSAQPT(0.001)S(0.998)PHLPSR	GS(-58.65)AQPT(-28.28)S(28.28)PHLPS(-44.6)R	7	2	707.827	-0.19581		+			+					+				+
Tc00.1047053509991.9	protein kinase, putative	826	Tc00.1047053509991.9	826	S	0.998496	34.0731	1.30295e-05	58.46	94.321	CK1	0.143	TSSGTVSILNAFG	RPS(0.269)T(0.306)T(0.345)S(0.383)S(0.756)GT(0.942)VS(0.998)ILNAFGSLMK	RPS(-2.32)T(-1.56)T(-0.79)S(0.79)S(7.07)GT(16.04)VS(34.07)ILNAFGS(-40.43)LMK	11	3	825.334	-0.16196											+		+
Tc00.1047053504199.10	hypothetical protein, conserved	346	Tc00.1047053504199.10	346	S	0.998513	32.4122	0.00859221	20.71	53.593	PKA	0.042	FPDYRASGSLMVW	AS(0.999)GS(0.997)LMVWPPS(0.929)PNT(0.057)CS(0.016)EEHHFLS(0.001)GY(0.001)K	AS(32.41)GS(28.04)LMVWPPS(12.36)PNT(-12.36)CS(-17.99)EEHHFLS(-32.41)GY(-30.55)K	2	3	1053.41	0.076524													+	+
Tc00.1047053503805.9	FG-GAP repeat protein, putative	7	Tc00.1047053503805.9;Tc00.1047053506479.74	7	S	0.99852	28.6895	6.38049e-05	8.41	92.341			MSVGIYSLKAETN	S(0.989)VGIY(0.013)S(0.999)LKAET(1)NAS(0.962)S(0.835)T(0.133)GGS(0.071)R	S(19.72)VGIY(-19.72)S(28.69)LKAET(49.18)NAS(16.35)S(8.89)T(-8.89)GGS(-11.99)R	6	2	1213.92	-0.83492								+
Tc00.1047053506041.60	hypothetical protein, conserved	861	Tc00.1047053506041.60	861	S	0.99853	28.9324	0.0020711	16.83	95.697	Polo box	0.00405	AKFSTSSPKSNKK	SAKFS(0.866)T(0.118)S(0.018)S(0.999)PK	S(-64.41)AKFS(8.66)T(-8.66)S(-17.16)S(28.93)PK	8	2	600.241	0.47316												+
Tc00.1047053509003.10	hypothetical protein, conserved	218	Tc00.1047053509003.10;Tc00.1047053506563.100	218	S	0.998585	28.4901	5.10847e-16	32.45	139.73	PKA/AKT	0.001764	SRKRERSPATTQG	S(0.999)PAT(0.001)TQGWSFLDVFSK	S(28.49)PAT(-28.49)T(-57.68)QGWS(-98.06)FLDVFS(-133.54)K	1	2	925.922	0.63273	+	+		+			+	+				+
Tc00.1047053506957.80	hypothetical protein, conserved	1147	Tc00.1047053506957.80;Tc00.1047053511001.130	1147	S	0.998589	27.3108	0.0197915	18.01	56.371	CK1	0.081	SLKSGVSRRSKAM	AEHEGPGGAGEGENIANAS(0.951)S(0.24)AS(0.814)LKS(0.996)GVS(0.999)RR	AEHEGPGGAGEGENIANAS(11.92)S(-6.11)AS(6.11)LKS(22.53)GVS(27.31)RR	28	4	804.57	-0.38486								+	+
Tc00.1047053511865.30	hypothetical protein, conserved	9	Tc00.1047053511865.30;Tc00.1047053511871.70	9	S	0.998629	27.0378	0.0213348	1.25	62.072	PKD	0.020748	TVDRTPSTKSLTD	AT(0.002)VDRT(0.998)PS(0.999)T(0.995)KS(0.65)LT(0.356)DLPK	AT(-27.6)VDRT(27.6)PS(27.04)T(21.48)KS(2.65)LT(-2.65)DLPK	8	3	731.296	-1.7771											+		+
Tc00.1047053503411.10	hypothetical protein	118	Tc00.1047053503411.10	118	S	0.998631	28.585	2.67227e-45	48.4	174.04	PKA/AKT	0.001764	ARSRDISLTSLLA	DIS(0.999)LT(0.011)S(0.99)LLADLEGCGVLK	DIS(28.58)LT(-19.95)S(19.95)LLADLEGCGVLK	3	2	1032.47	1.5129		+	+			+				+	+
Tc00.1047053510579.50	hypothetical protein, conserved	251	Tc00.1047053510579.50;Tc00.1047053510241.90	251	S	0.998634	25.672	0.00595223	5.63	66.648	GSK3	0.081	MQKKLMSGETSTS	LMS(0.999)GET(0.999)S(0.927)T(0.584)S(0.584)S(0.908)CVLTR	LMS(25.67)GET(27.89)S(7.56)T(0)S(0)S(6.55)CVLT(-33.61)R	3	2	1014.8	-0.80558											+
Tc00.1047053510889.100	hypothetical protein, conserved	273	Tc00.1047053510889.100	273	S	0.998636	28.5348	1.84428e-45	44.14	167	PKA	0.042	RYGKRRSHLDDVS	S(0.999)HLDDVS(0.975)DS(0.027)DDEVLLRPMSGK	S(28.53)HLDDVS(15.83)DS(-15.83)DDEVLLRPMS(-108.22)GK	1	3	825.676	-0.29465			+			+			+			+
Tc00.1047053506859.30	hypothetical protein	248	Tc00.1047053506859.30;Tc00.1047053511815.10	248	S	0.99864	28.6579	0.00118015	22.46	100.04	CK1	0.081	RSSSGSSVAHDRT	S(0.001)SS(0.997)GS(0.003)S(0.999)VAHDR	S(-28.66)S(-40.76)S(26.98)GS(-26.98)S(28.66)VAHDR	6	2	625.216	-0.69728				+			+
Tc00.1047053509029.60	hypothetical protein, conserved	770	Tc00.1047053509029.60;Tc00.1047053508777.30	770	S	0.998642	28.6658	5.06066e-11	44.56	126.1	PKA/AKT	0.001764	ARGRLNSISGNNN	LNS(0.999)IS(0.001)GNNNNNSNNGNK	LNS(28.67)IS(-28.67)GNNNNNS(-100.84)NNGNK	3	2	927.89	-0.94399												+		+
Tc00.1047053511285.70	hypothetical protein, conserved	414	Tc00.1047053511285.70;Tc00.1047053509649.50	414	S	0.998654	28.7045	0.00219065	21.3	96.193	PKA	0.004788	AVPRRPSSLPACL	RPS(0.999)S(0.001)LPACLR	RPS(28.7)S(-28.7)LPACLR	3	2	618.8	0.23035		+			+						+		+	+
Tc00.1047053506793.90	hypothetical protein, conserved	565	Tc00.1047053506793.90	565	S	0.998664	25.6136	2.43239e-29	36.13	123.7	GSK3	0.081	GPQMLPSPTTSVS	MQGVYPVPGMQAIGPQMLPS(0.999)PT(0.981)T(0.513)S(0.513)VS(0.994)VDMR	MQGVY(-82.97)PVPGMQAIGPQMLPS(25.61)PT(13.98)T(0)S(0)VS(19.01)VDMR	20	3	1165.48	0.79524	+						+
Tc00.1047053508067.10	hypothetical protein, conserved	128	Tc00.1047053508067.10;Tc00.1047053510573.19	128	S	0.998691	28.8238	8.46761e-06	17.99	112.97			ESDAALSSRRQHL	EVGDGDHAES(1)DAALS(0.999)S(0.001)R	EVGDGDHAES(96.96)DAALS(28.82)S(-28.82)R	15	2	938.343	-0.80984	+			+			+
Tc00.1047053510605.19	hypothetical protein, conserved	201	Tc00.1047053510605.19	201	S	0.998718	28.919	2.07162e-05	36.56	108.03	PLK1	0.033462	LSDTEESLTAATT	QAS(1)LS(0.995)DT(0.999)EES(0.999)LT(0.008)AATTQR	QAS(33.54)LS(22.66)DT(28.92)EES(28.92)LT(-22.66)AAT(-56.33)T(-57.01)QR	10	3	743.598	-0.30914			+						+		+			+
Tc00.1047053503635.10	protein kinase, putative	183	Tc00.1047053503635.10;Tc00.1047053511001.60	183	S	0.998719	33.931	0.0114113	31.2	67.808	CK1	0.081	DDKSDNSEILQPI	PQLVGFDDDDKS(0.995)DNS(0.999)EILQPIGT(0.005)LHY(0.001)TSPEMALR	PQLVGFDDDDKS(23.8)DNS(33.93)EILQPIGT(-23.8)LHY(-33.93)T(-38.5)S(-42.72)PEMALR	15	3	1321.26	-1.223							+
Tc00.1047053507023.160	hypothetical protein, conserved	1157	Tc00.1047053507023.160	1157	S	0.998736	28.3547	1.44178e-06	26.21	85.714	WW GroupIV	0.0023175	ASHTPRSPRSPRA	TSTLASMISAQVPAS(0.151)HT(0.851)PRS(0.999)PRS(0.999)PR	T(-55.43)S(-56)T(-52.14)LAS(-50.92)MIS(-34.58)AQVPAS(-7.58)HT(7.58)PRS(28.35)PRS(28.35)PR	20	3	959.096	-0.6091		+	+		+			+	+	+	+		+	+
Tc00.1047053509805.210	hypothetical protein, conserved	100	Tc00.1047053509805.210;Tc00.1047053503939.4	100	S	0.998748	29.2125	2.50322e-24	35.18	110.06	CDK2	0.0057	VISGGGSPKRVGF	LNAAS(0.83)PAAEAS(0.121)PNT(0.047)T(0.003)PSSFFLPVIS(0.001)GGGS(0.999)PK	LNAAS(8.36)PAAEAS(-8.36)PNT(-12.51)T(-24.74)PS(-52.8)S(-52.21)FFLPVIS(-29.21)GGGS(29.21)PK	29	3	1044.82	0.66153												+
Tc00.1047053508533.10	hypothetical protein, conserved	2136	Tc00.1047053404001.20;Tc00.1047053508533.10	1653;2136	S	0.998749	26.7856	0.00873961	15.96	82.625	PKD	0.020748	SVAKGASTSHLAK	GAS(0.999)T(0.598)S(0.403)HLAK	GAS(26.79)T(1.71)S(-1.71)HLAK	3	2	516.202	-0.63262	+		+	+	+
Tc00.1047053508461.146	hypothetical protein, conserved	23	Tc00.1047053508461.146;Tc00.1047053508461.142	23	S	0.998757	29.4967	7.39581e-08	50.66	143.5	CAMK2	0.042	RAVRVASSTSSVG	VAS(0.999)S(0.002)T(0.511)S(0.304)S(0.185)VGR	VAS(29.5)S(-29.5)T(2.26)S(-2.26)S(-4.42)VGR	3	2	555.715	0.27011											+	+
Tc00.1047053503987.50	hypothetical protein, conserved	417	Tc00.1047053503987.50	417	S	0.998766	29.7082	2.46568e-06	23.97	127.93	CAMK2	0.042	LSARSRSSQAALS	S(0.001)RS(0.999)S(1)QAALSPK	S(-29.71)RS(29.71)S(37.75)QAALS(-37.79)PK	3	2	646.276	0.19287	+		+		+	+		+	+	+	+	+	+	+
Tc00.1047053511287.110	hypothetical protein, conserved	79	Tc00.1047053511287.110;Tc00.1047053503833.50	79	S	0.998772	29.0973	1.49892e-10	32.28	141.09			WVKGGSSLSFADV	GGS(0.998)S(0.999)LS(0.003)FADVVR	GGS(27.97)S(29.1)LS(-27.97)FADVVR	4	2	677.776	0.85788		+								+	+		+	+
Tc00.1047053506941.194	hypothetical protein, conserved	2239	Tc00.1047053506941.194;Tc00.1047053511513.30	2239	S	0.998784	29.172	0.00149823	13.16	102.23	PKA/AKT	0.00111111	DLIRSMSLSSLSQ	S(0.001)MS(0.999)LS(0.995)S(0.005)LSQHK	S(-29.17)MS(29.17)LS(22.85)S(-22.85)LS(-52.55)QHK	3	2	682.769	0.01999											+		+	+
Tc00.1047053509979.30	hypothetical protein, conserved	1549	Tc00.1047053509979.30	1549	S	0.998793	29.1767	1.946e-21	39.98	173.12	CK2	0.058	RRNSILSSDENRS	RNS(1)ILS(0.999)S(0.001)DENR	RNS(109.53)ILS(29.18)S(-29.18)DENR	6	2	725.79	0.30375	+	+		+		+	+				+	+	+	+
Tc00.1047053506303.80	hypothetical protein, conserved	13	Tc00.1047053506303.80;Tc00.1047053506811.160	13	S	0.998809	27.9979	6.18606e-50	19.26	180.56	CK1	0.143	SDSPSASSYKGSE	S(0.136)DS(0.842)PS(0.023)AS(0.999)S(0.405)Y(0.6)KGS(0.996)ENFSR	S(-7.96)DS(7.96)PS(-15.8)AS(28)S(-1.73)Y(1.73)KGS(21.96)ENFS(-41.88)R	7	2	1063.33	-0.54848		+	+		+	+		+	+	+
Tc00.1047053508409.180	hypothetical protein, conserved	250	Tc00.1047053508409.180	250	S	0.998815	29.281	0.0153311	8.91	66.765			KSRPSQSPATRKP	SRPS(0.998)QS(0.999)PAT(0.003)R	S(-46.64)RPS(27.28)QS(29.28)PAT(-27.28)R	6	2	623.752	1.8033	+
Tc00.1047053505193.60	hypothetical protein, conserved	797	Tc00.1047053505193.60;Tc00.1047053503409.10	797	S	0.998837	29.3385	0.000129646	42.13	106.79	CHK1/2	0.003192	GLPRLPSETGIYD	LPS(0.999)ET(0.001)GIYDVGTLLR	LPS(29.34)ET(-29.34)GIY(-77.29)DVGT(-87.16)LLR	3	2	857.427	-0.29447												+
Tc00.1047053504069.50	peroxin 14, putative	313	Tc00.1047053504069.50	313	S	0.998874	29.478	1.24143e-47	53.34	181.6	PLK1	0.033462	RKELDASFTGAAD	ELDAS(0.999)FT(0.001)GAADGVS(1)K	ELDAS(29.48)FT(-29.48)GAADGVS(109.84)K	5	2	814.318	-0.1085		+
Tc00.1047053510797.30	hypothetical protein, conserved	65	Tc00.1047053510797.30;Tc00.1047053506927.30	65	S	0.998882	29.172	0.000762905	26.78	113.48	CHK1	0.0228	NMEKTSSLTKTVD	SNMEKT(0.881)S(0.12)S(0.999)LTK	S(-59.27)NMEKT(8.7)S(-8.7)S(29.17)LT(-42.95)K	8	2	693.275	0.53281				+			+					+
Tc00.1047053505071.60	protein kinase, putative	171	Tc00.1047053505071.60;Tc00.1047053511395.60	171	S	0.998888	29.531	0.000515623	13.21	84.839	Polo box	0.00405	TKSPFSSPLLPAS	S(0.999)PFS(0.002)S(0.999)PLLPASQHFLAK	S(30.42)PFS(-29.53)S(29.53)PLLPAS(-62.52)QHFLAK	5	3	662.976	0.4331													+
Tc00.1047053511217.170	hypothetical protein, conserved	128	Tc00.1047053511217.170;Tc00.1047053506573.50	128	S	0.998896	30.9484	0.010394	16.87	81.177			RRKNLTSADYWRA	NLT(0.001)S(0.999)ADYWR	NLT(-30.95)S(30.95)ADY(-35.21)WR	4	2	603.253	-0.46581			+			+			+		+	+	+	+
Tc00.1047053506941.50	hypothetical protein, conserved	109	Tc00.1047053506941.50;Tc00.1047053511511.50	109	S	0.998909	31.8932	0.000525287	27.47	82.838	GSK3	0.081	RDSDALSAITSTS	DSDALS(0.999)AIT(0.971)S(0.024)T(0.004)S(0.001)LGS(0.001)AAMGLHR	DS(-40.19)DALS(31.89)AIT(16.19)S(-16.19)T(-23.75)S(-30.92)LGS(-31.89)AAMGLHR	6	3	774.334	-0.85195	+						+
Tc00.1047053508231.210	hypothetical protein, conserved	270	Tc00.1047053508231.210	270	S	0.998921	30.9302	0.00409891	14.78	67.753			FPVEDSSRSTDND	S(0.001)SFPVEDS(1)S(0.999)RS(1)T(1)DNDAAACVK	S(-30.93)S(-36.74)FPVEDS(40.38)S(30.93)RS(40.38)T(39.97)DNDAAACVK	9	3	854.956	-0.72602									+
Tc00.1047053511577.150	hypothetical protein, conserved	145	Tc00.1047053511577.150;Tc00.1047053509337.15	145	S	0.998932	29.9196	0.000189527	38.66	90.208	CK1	0.143	LDSHLASPAGHFT	KQDLDSHLAS(0.999)PAGHFT(0.001)DELK	KQDLDS(-42.97)HLAS(29.92)PAGHFT(-29.92)DELK	10	3	763.69	0.26353	+	+		+	+		+			+		+	+
Tc00.1047053506303.80	hypothetical protein, conserved	22	Tc00.1047053506303.80;Tc00.1047053506811.160	22	S	0.998943	30.0903	6.5109e-14	10.55	132.91	CK1	0.143	KGSENFSRSRENS	S(0.03)DS(0.965)PS(0.085)AS(0.495)S(0.495)Y(0.809)KGS(0.121)ENFS(0.999)R	S(-15.26)DS(15.26)PS(-8.4)AS(0)S(0)Y(8.4)KGS(-8.4)ENFS(30.09)R	16	3	709.225	-0.26384		+	+		+				+	+
Tc00.1047053506327.50	hypothetical protein, conserved	14	Tc00.1047053506327.50;Tc00.1047053509599.180	14	S	0.998943	29.6443	1.70313e-05	18.91	112.6	GSK3	0.081	IESNTSSLQRSGL	ASVNQS(0.998)IES(0.028)NT(0.975)S(0.999)S(0.999)LQR	AS(-33.86)VNQS(27.81)IES(-15.99)NT(15.99)S(30.53)S(29.64)LQR	13	2	1041.86	-0.27988			+		+					+				+
Tc00.1047053506471.10	hypothetical protein, conserved	184	Tc00.1047053504769.80;Tc00.1047053506471.10	603;184	S	0.998948	30.856	2.02246e-08	28.66	146.78			LRNVSTSPTPQRQ	NVS(0.999)T(0.002)S(0.999)PTPQR	NVS(30.86)T(-30.86)S(30.86)PT(-36.33)PQR	5	2	623.747	-0.48305	+			+		+	+		+					+
Tc00.1047053506151.20	hypothetical protein, conserved	114	Tc00.1047053506151.20	114	S	0.998971	29.8722	0.0291067	18.43	63.85	PKA	0.042	EAHHRRSHDGTEG	S(0.999)HDGT(0.001)EGPNAR	S(29.87)HDGT(-29.87)EGPNAR	1	2	610.738	-1.0394												+
Tc00.1047053506517.130	hypothetical protein, conserved	420	Tc00.1047053506517.130;Tc00.1047053508909.250	420	S	0.998976	28.9452	0.000616405	18.94	62.783	CK1	0.081	SSPSSASRGTGAN	GEFPS(1)S(1)PS(1)S(1)AS(0.999)RGT(0.988)GANS(0.816)NAAFT(0.197)HLEALR	GEFPS(48.75)S(48.75)PS(42.11)S(38.12)AS(28.95)RGT(18.33)GANS(6.41)NAAFT(-6.41)HLEALR	11	3	1160.39	-0.34155			+
Tc00.1047053508723.70	hypothetical protein, conserved	1488	Tc00.1047053508723.70	1488	S	0.998982	33.3539	3.4169e-104	70.88	210.14			EDDETQSLSSFRN	NGNS(1)DAGANEDDETQS(0.999)LSSFR	NGNS(143.83)DAGANEDDET(-36.21)QS(33.35)LS(-33.35)S(-34.99)FR	16	2	1187.43	-0.62154												+
Tc00.1047053504575.20	hypothetical protein, conserved	477	Tc00.1047053504575.20;Tc00.1047053509011.60;Tc00.1047053510683.20	477	S	0.999002	30.0037	9.16401e-120	49.16	243.15			QMEVERSRSHDEI	S(0.999)RS(0.001)HDEIVGMPLDK	S(30)RS(-30)HDEIVGMPLDK	1	3	560.587	-0.15234	+	+	+	+	+	+	+	+	+	+	+	+	+	+
Tc00.1047053510885.160	hypothetical protein, conserved	468	Tc00.1047053510885.160	468	S	0.999009	35.3141	0.000565328	28.41	73.583	GSK3	0.081	GPNAVPSTPGSSH	PT(0.001)S(0.001)LGPNAVPS(0.999)T(0.999)PGS(1)S(1)HAMHVAPAS(0.001)GQNDDPVGK	PT(-35.31)S(-35.31)LGPNAVPS(35.31)T(35.31)PGS(35.31)S(35.31)HAMHVAPAS(-35.31)GQNDDPVGK	11	4	904.862	-0.78532													+	+
Tc00.1047053511865.10	hypothetical protein, conserved	473	Tc00.1047053511865.10;Tc00.1047053511871.90	473;474	S	0.999014	30.2504	8.69314e-19	41.37	156.57			SSEGPASVSKQVA	GRS(0.069)S(0.931)EGPAS(0.999)VS(0.001)K	GRS(-11.27)S(11.27)EGPAS(30.25)VS(-30.25)K	9	2	661.263	0.060147	+			+			+
Tc00.1047053509695.50	katanin, putative	97	Tc00.1047053509695.50	97	S	0.999029	34.1856	0.00223611	7.12	66.106	CK1	0.081	NSNSAGSPIHLQR	TECVGS(0.106)T(0.106)DENS(0.798)NS(0.99)AGS(0.999)PIHLQR	T(-32.69)ECVGS(-8.95)T(-8.95)DENS(8.95)NS(22.54)AGS(34.19)PIHLQR	16	3	866.99	-0.99018											+		+	+
Tc00.1047053511761.70	hypothetical protein, conserved	443	Tc00.1047053511761.70;Tc00.1047053511303.140	443	S	0.999031	34.4627	0.00204039	29.95	78.996	PLK1	0.033462	SSKSDLSLSPHNP	S(0.044)S(0.032)KS(0.926)DLS(0.999)LS(1)PHNPR	S(-13.34)S(-14.76)KS(13.34)DLS(34.46)LS(45.45)PHNPR	7	3	588.897	0.048966		+	+		+	+		+	+	+	+		+	+
Tc00.1047053510759.200	hypothetical protein, conserved	41	Tc00.1047053510759.200	41	S	0.999032	31.1015	0.00239421	13.2	61.108	AURORA	0.020748	DSVSRVSVISPTQ	GANNAADS(1)VS(1)RVS(0.999)VIS(0.14)PT(0.029)QEDS(0.832)K	GANNAADS(51.34)VS(45.41)RVS(31.1)VIS(-7.76)PT(-14.59)QEDS(7.76)K	13	3	884.672	-0.28586										+
Tc00.1047053504069.120	amino acid transporter, putative	45	Tc00.1047053504069.120	45	S	0.999049	30.2235	4.19712e-21	20.35	109.84			SEDYLPSSELDLT	DGT(0.098)RS(0.452)EDY(0.452)LPS(0.999)S(0.999)ELDLT(0.999)PQEDDEAS(0.001)EEVR	DGT(-6.68)RS(0)EDY(0)LPS(30.22)S(30.22)ELDLT(30.76)PQEDDEAS(-30.76)EEVR	11	4	901.332	-0.93233	+		+	+			+							+
Tc00.1047053506945.210	zinc finger-domain protein, putative	55	Tc00.1047053506945.210	55	S	0.999062	25.6777	0.0164603	6.02	55.633			SVRAGNSPMSQRS	AGNS(0.999)PMS(0.67)QRS(0.67)S(0.67)AS(0.983)QAHVS(0.009)PK	AGNS(25.68)PMS(0)QRS(0)S(0)AS(16.09)QAHVS(-20.32)PK	4	3	782.951	-0.049763		+			+		+
Tc00.1047053511245.210	hypothetical protein, conserved	167	Tc00.1047053511245.210	167	S	0.99907	30.3095	6.76624e-72	57.18	188.81	NEK6	0.076	GANLSSSDLPTLE	GANLS(0.999)S(0.002)S(0.999)DLPTLEEVVSGNAK	GANLS(30.31)S(-30.31)S(30.31)DLPT(-77.69)LEEVVS(-159.91)GNAK	7	2	1124.49	0.07553	+		+	+			+				+	+	+	+
Tc00.1047053508153.150	hypothetical protein, conserved	199	Tc00.1047053508153.150	199	S	0.999077	30.533	0.0112893	9.13	80.533	CAMK2	0.002856	TPNRGTSVSSFDR	GT(0.001)S(0.999)VS(0.125)S(0.875)FDR	GT(-30.53)S(30.53)VS(-8.44)S(8.44)FDR	3	2	558.194	0.016122	+	+	+	+		+			+	+	+		+	+
Tc00.1047053511245.210	hypothetical protein, conserved	165	Tc00.1047053511245.210	165	S	0.99908	30.3095	6.76624e-72	57.18	188.81			GRGANLSSSDLPT	GANLS(0.999)S(0.012)S(0.989)DLPTLEEVVSGNAK	GANLS(30.31)S(-19.69)S(19.69)DLPT(-59.36)LEEVVS(-143.68)GNAK	5	2	1124.49	-0.37684	+		+	+			+		+		+	+	+	+
Tc00.1047053511297.10	hypothetical protein, conserved	1920	Tc00.1047053511297.10;Tc00.1047053511365.100	1920	S	0.999082	30.369	0.0235079	8.58	74.389			KKRNEGSGISPLS	NEGS(0.999)GIS(0.001)PLS(1)R	NEGS(30.37)GIS(-30.37)PLS(37.85)R	4	2	638.752	-6.2337
Tc00.1047053504043.10	hypothetical protein, conserved	207	Tc00.1047053504043.10	207	S	0.999084	31.714	5.04542e-07	37.13	136.96	CK1	0.081	MKKSVTSSPATTR	SVT(0.001)S(0.999)S(0.999)PAT(0.001)TR	S(-62.19)VT(-31.71)S(31.71)S(34.51)PAT(-34.51)T(-35.83)R	4	2	583.728	-1.2247	+			+		+	+	+	+	+				+
Tc00.1047053510885.160	hypothetical protein, conserved	339	Tc00.1047053510885.160	339	S	0.999088	29.4385	0.00409958	25.59	71.758	CK1	0.143	LRTPHESQHGRIL	ELGT(0.964)PS(0.838)ELRT(0.199)PHES(0.999)QHGR	ELGT(13.52)PS(6.94)ELRT(-6.94)PHES(29.44)QHGR	14	3	757.638	-0.73704						+	+		+	+	+	+	+	+
Tc00.1047053505071.60	protein kinase, putative	167	Tc00.1047053505071.60;Tc00.1047053511395.60	167	S	0.999094	30.4221	0.000515623	13.21	84.839	GSK3	0.081	EFSKTKSPFSSPL	S(0.999)PFS(0.002)S(0.999)PLLPASQHFLAK	S(30.42)PFS(-29.53)S(29.53)PLLPAS(-62.52)QHFLAK	1	3	662.976	0.4331												+	+	+
Tc00.1047053508723.30	hypothetical protein, conserved	728	Tc00.1047053508723.30;Tc00.1047053509791.50	728	S	0.999102	33.1481	0.023211	18.66	53.085	CAMK2	0.002856	QVSRAGSVHSAFS	AGS(0.999)VHS(0.998)AFS(0.987)RNDS(0.014)VDS(0.001)IAS(0.001)R	AGS(33.15)VHS(28.28)AFS(19.25)RNDS(-19.25)VDS(-29.88)IAS(-37.67)R	3	3	768.301	-0.36015		+	+			+				+
Tc00.1047053506441.20	hypothetical protein, conserved	1055	Tc00.1047053506441.20;Tc00.1047053508265.100	1055;1139	S	0.999104	30.4753	0.00253143	24.44	104.43	PKC	0.001764	FINRTDSIRDLER	T(0.001)DS(0.999)IRDLER	T(-30.48)DS(30.48)IRDLER	3	3	395.515	-2.9868	+	+	+	+		+	+	+		+				+
Tc00.1047053508299.30	hypothetical protein	67	Tc00.1047053508299.30	67	S	0.999107	30.5508	1.08311e-06	39.28	114.7	CK1	0.143	GASPALSESATPT	GAS(1)PALS(0.999)ES(0.001)ATPTTMDR	GAS(78.55)PALS(30.55)ES(-30.55)AT(-49.13)PT(-65.38)T(-72.62)MDR	7	2	926.365	-0.6375		+
Tc00.1047053511285.70	hypothetical protein, conserved	292	Tc00.1047053511285.70;Tc00.1047053509649.50	292	S	0.999112	30.5107	0.0177267	25.28	104.43	PKA/AKT	0.001764	CRNRGSSYLRGRK	NRGS(1)S(0.999)Y(0.001)LR	NRGS(51.6)S(30.51)Y(-30.51)LR	5	2	556.718	0.29116											+		+
Tc00.1047053507601.10	phosphoprotein phosphatase, putative	270	Tc00.1047053507601.10	270	S	0.999121	30.5591	4.26611e-20	44.31	151.49			MRNYMNSPTQPPV	NYMNS(0.999)PT(0.001)QPPVDAAR	NY(-63.11)MNS(30.56)PT(-30.56)QPPVDAAR	5	2	870.874	0.026254	+	+	+	+	+	+		+	+	+	+	+	+	+
Tc00.1047053506475.14	phosphatidylinositol 3-kinase, putative	1594	Tc00.1047053506475.14	1594	S	0.999125	31.5561	7.90164e-05	32.06	88.71	GSK3	0.081	DNFNFESPVQSLR	TIS(0.001)DNFNFES(0.999)PVQS(1)LRS(0.996)PVES(0.004)R	T(-37.68)IS(-31.56)DNFNFES(31.56)PVQS(51.33)LRS(24.19)PVES(-24.19)R	10	3	917.048	-0.74845									+
Tc00.1047053509205.20	hypothetical protein, conserved	289	Tc00.1047053509205.20	289	S	0.999131	30.3262	0.000709323	12.43	104.84			TAVASASSSPLRH	ETAVAS(1)AS(0.999)S(0.938)S(0.063)PLR	ET(-57.93)AVAS(52.86)AS(30.33)S(11.77)S(-11.77)PLR	8	2	758.28	0.052781										+
Tc00.1047053506327.50	hypothetical protein, conserved	13	Tc00.1047053506327.50;Tc00.1047053509599.180	13	S	0.999137	30.5295	1.70313e-05	18.91	112.6	CK1	0.081	SIESNTSSLQRSG	ASVNQS(0.998)IES(0.028)NT(0.975)S(0.999)S(0.999)LQR	AS(-33.86)VNQS(27.81)IES(-15.99)NT(15.99)S(30.53)S(29.64)LQR	12	2	1041.86	-0.27988			+		+					+				+
Tc00.1047053504153.240	hypothetical protein, conserved	301	Tc00.1047053504153.240	301	S	0.99914	30.653	0.00102101	47.58	112.01	PKD	0.020748	SIARNTSAEVITA	NT(0.001)S(0.999)AEVITAPK	NT(-30.65)S(30.65)AEVIT(-70.32)APK	3	2	605.789	0.19142											+	+
Tc00.1047053508265.100	hypothetical protein, conserved	987	Tc00.1047053508265.100	987	S	0.999151	30.7187	6.79436e-16	47.3	126.53	CK2	0.058	PVQNERSREEDEP	S(0.999)REEDEPNY(0.001)YGGYPQEYLSER	S(30.72)REEDEPNY(-30.72)Y(-56.48)GGY(-102.73)PQEY(-117.69)LS(-119.32)ER	1	3	887.697	0.23119		+										+
Tc00.1047053503521.80	hypothetical protein, conserved	163	Tc00.1047053503521.80	163	S	0.999166	30.7839	0.01267	6.64	63.904	NEK6	0.076	VSRLIISLMRLKI	RFLLENVS(0.001)RLIIS(0.999)LMR	RFLLENVS(-30.78)RLIIS(30.78)LMR	13	3	680.711	2.3291		+
Tc00.1047053510055.50	hypothetical protein, conserved	803	Tc00.1047053510055.50	803	S	0.999168	27.3959	6.37736e-10	37.77	87.055			SNQTDLSAPALDA	AAPT(0.543)NDRAS(0.914)NQT(0.543)DLS(0.999)APALDAATPCGTESTPR	AAPT(0)NDRAS(7.24)NQT(0)DLS(27.4)APALDAAT(-63.85)PCGT(-71.18)ES(-73.37)T(-74.47)PR	15	3	1166.14	-0.26062		+								+
Tc00.1047053503925.70	hypothetical protein, conserved	1271	Tc00.1047053503925.70;Tc00.1047053510349.40	1271	S	0.999169	34.7374	0.000360012	20.81	60.289	PLK1	0.033462	QLQSEVSLLSDSM	QLQS(1)EVS(0.999)LLS(0.992)DS(0.983)MNAT(0.02)T(0.006)GNPDATVQR	QLQS(43)EVS(34.74)LLS(24.68)DS(19.05)MNAT(-19.05)T(-24.68)GNPDAT(-39.47)VQR	7	3	1028.07	-0.63674			+											+
Tc00.1047053506249.70	ABC transporter, putative	22	Tc00.1047053506249.70	22	S	0.999177	30.8442	4.99562e-06	24.35	86.906	CK1	0.081	SASSLESDDQIAS	AEVNEPVT(1)PS(1)S(1)AS(1)S(1)LES(0.999)DDQIAS(0.001)K	AEVNEPVT(72.25)PS(68.68)S(68.68)AS(49.51)S(43.66)LES(30.84)DDQIAS(-30.84)K	17	3	980.99	-0.32852	+		+	+		+	+	+	+				+
Tc00.1047053511633.70	protein kinase, putative	318	Tc00.1047053511633.70	318	S	0.999178	30.8478	1.26438e-65	52.7	187.08	GSK3	0.081	EHGNIGSSPASPV	SLAHLEHGNIGS(0.999)S(0.001)PAS(1)PVK	S(-75.95)LAHLEHGNIGS(30.85)S(-30.85)PAS(86.69)PVK	12	2	1030.96	0.35646	+	+	+	+	+	+	+	+	+				+	+
Tc00.1047053506471.10	hypothetical protein, conserved	182	Tc00.1047053504769.80;Tc00.1047053506471.10	601;182	S	0.99918	30.856	2.02246e-08	28.66	146.78	CAMK2	0.042	RSLRNVSTSPTPQ	NVS(0.999)T(0.002)S(0.999)PTPQR	NVS(30.86)T(-30.86)S(30.86)PT(-36.33)PQR	3	2	623.747	-0.48305	+			+		+	+		+					+
Tc00.1047053504105.130	calcium channel protein, putative	2664	Tc00.1047053504105.130	2664	S	0.999188	31.0241	2.39856e-09	57.33	101.03	CAMK2	0.042	TAQRNQSIDYQPP	NQS(0.999)IDY(0.001)QPPLGTDPSEWLQNEMGR	NQS(31.02)IDY(-31.02)QPPLGT(-47.73)DPS(-52.37)EWLQNEMGR	3	3	952.416	-0.44993												+
Tc00.1047053508209.30	hypothetical protein, conserved	381	Tc00.1047053508209.30	381	S	0.999189	30.9081	0.00159245	31.34	93.078	CK1	0.081	RDLSPVSVVTEDA	DLS(1)PVS(0.999)VVT(0.001)EDAVK	DLS(74.35)PVS(30.91)VVT(-30.91)EDAVK	6	2	809.854	-0.2038									+
Tc00.1047053506441.20	hypothetical protein, conserved	653	Tc00.1047053506441.20;Tc00.1047053508265.100	653;653	S	0.999197	30.9484	0.0112866	23.97	80.535	CK2	0.058	KGDKKHSDEEQSR;KGGKKHSDEEQSR	KHS(0.999)DEEQS(0.001)R	KHS(30.95)DEEQS(-30.95)R	3	2	598.241	-0.62089	+											+
Tc00.1047053508899.40	hypothetical protein, conserved	1852	Tc00.1047053508899.40;Tc00.1047053511363.10	1852	S	0.999197	30.952	0.0011128	37.29	95.697	CAMK2	0.042	AFGRAPSPSHLGV	APS(0.999)PS(0.001)HLGVHFPAK	APS(30.95)PS(-30.95)HLGVHFPAK	3	3	508.917	-0.99379	+	+			+		+					+
Tc00.1047053509047.110	rac serine-threonine kinase, putative|protein kinase, putative	40	Tc00.1047053509047.110	40	S	0.999205	35.8256	0.00565553	50.92	68.27	PKA	0.003024	YWKRRPSGPHVSP	RRPS(0.999)GPHVSPTGTIDLTNAR	RRPS(35.83)GPHVS(-35.83)PT(-35.83)GT(-35.83)IDLT(-49.41)NAR	4	3	738.038	0.0043707		+					+			+			+
Tc00.1047053506147.190	hypothetical protein, conserved	98	Tc00.1047053506147.190	98	S	0.999206	30.997	2.56263e-24	26.84	149.84	PKA	0.004788	EPVRKPSKPSPKA	AIADS(0.999)DS(0.002)DDEPVRKPS(0.999)K	AIADS(31.22)DS(-31)DDEPVRKPS(31)K	16	2	995.414	-0.66418								+	+	+			+
Tc00.1047053510885.160	hypothetical protein, conserved	283	Tc00.1047053506529.250;Tc00.1047053510885.160	283;283	S	0.999215	31.1123	0.000674308	23.77	108.77			RILPNRSHPTASQ	ILPNRS(0.999)HPT(0.001)ASQR	ILPNRS(31.11)HPT(-31.11)AS(-49.48)QR	6	2	778.888	0.032577	+	+	+					+		+	+	+	+	+
Tc00.1047053506927.20	hypothetical protein, conserved	855	Tc00.1047053506927.20	855	S	0.999217	31.0211	1.73454e-56	24.49	179.87	GSK3	0.081	FDDYGSSTISSAE	VMFDDYGS(1)S(0.999)T(0.009)IS(0.992)S(1)AEGSIMR	VMFDDY(-56.58)GS(48.77)S(31.02)T(-20.93)IS(20.93)S(39.1)AEGS(-47.49)IMR	9	2	1236.91	0.32287											+
Tc00.1047053511511.30	hypothetical protein, conserved	144	Tc00.1047053511511.30;Tc00.1047053506941.30	144	S	0.999225	33.1934	0.0014326	13.15	94.321	Polo box	0.00405	FPSETSSPPSVSL	DFPS(0.968)ET(0.036)S(0.997)S(0.999)PPS(0.998)VS(0.002)LK	DFPS(14.74)ET(-14.74)S(25.43)S(33.19)PPS(27.67)VS(-27.67)LK	8	2	949.321	-0.41383					+				+
Tc00.1047053510121.170	calpain cysteine peptidase, putative|cysteine peptidase, Clan CA, family C2, putative	523	Tc00.1047053510121.170	523	S	0.999231	33.3484	0.00227069	28.42	65.57	PKA	0.004788	SPVRRGSADSCGN	RGS(0.999)ADS(1)CGNLMDS(0.001)LSAVEETQK	RGS(33.35)ADS(36.07)CGNLMDS(-33.35)LS(-36.07)AVEET(-52.51)QK	3	3	839.001	-0.19006													+	+
Tc00.1047053508299.30	hypothetical protein	569	Tc00.1047053508299.30	569	S	0.999232	33.9243	0.00614223	27.91	82.625	CAMK2	0.042	RNNRSLSFYSYGN	S(1)LS(0.999)FYSYGNR	S(43.14)LS(33.92)FY(-34.53)S(-33.92)Y(-50.16)GNR	3	2	677.249	1.0301			+			+			+
Tc00.1047053511865.10	hypothetical protein, conserved	39	Tc00.1047053511865.10;Tc00.1047053511871.90	39;39	S	0.999237	31.9041	6.04877e-10	50.44	117.63	PKD	0.020748	DLSKEGSDVPLTG	EGS(0.999)DVPLTGT(0.001)SGNGGSAPAR	EGS(31.9)DVPLT(-41.64)GT(-31.9)S(-43.06)GNGGS(-84.79)APAR	3	2	955.418	-0.33855	+
Tc00.1047053506145.20	hypothetical protein, conserved	274	Tc00.1047053506145.20;Tc00.1047053508347.30	274	S	0.999253	31.444	0.0184975	24.27	76.318	PKA/AKT	0.00111111	TTVRSLSASKDRH	SLS(0.999)AS(0.001)KDR	S(-45.13)LS(31.44)AS(-31.44)KDR	3	2	472.216	0.92891	+						+
Tc00.1047053506789.120	hypothetical protein, conserved	231	Tc00.1047053506789.120	231	S	0.999261	32.0663	1.38698e-32	57.65	125.55			LDGTTVSGDSDDD	QTAAAVGDAGAALDGTT(0.001)VS(0.999)GDS(1)DDDEDDFYDR	QT(-104.03)AAAVGDAGAALDGT(-39.49)T(-32.07)VS(32.07)GDS(33.77)DDDEDDFY(-33.77)DR	19	3	1127.43	-0.017678	+												+	+
Tc00.1047053507601.10	phosphoprotein phosphatase, putative	5	Tc00.1047053507601.10;Tc00.1047053449247.4	5	S	0.999269	30.3617	1.94955e-52	41.78	161.05	GSK3	0.081	__MDPPSVPSSPQ	MDPPS(0.999)VPS(0.205)S(0.795)PQAPPEITPPGMSHSFR	MDPPS(30.36)VPS(-5.89)S(5.89)PQAPPEIT(-92.03)PPGMS(-130.68)HS(-139.49)FR	5	3	983.418	-0.4869	+		+				+	+			+	+	+	+
Tc00.1047053510885.160	hypothetical protein, conserved	867	Tc00.1047053506529.250;Tc00.1047053510885.160	871;867	S	0.999275	31.8604	0.00122055	16.03	100.32			RGNHTNSLSYLRV	GNHTNS(0.999)LS(0.001)YLR	GNHT(-41.38)NS(31.86)LS(-31.86)Y(-61.68)LR	6	2	671.301	0.21685												+
Tc00.1047053511807.140	hypothetical protein, conserved	264	Tc00.1047053511807.140	264	S	0.999286	31.4601	6.37135e-20	22.54	155.4			PRKNSQSTPSIDA	KNS(1)QS(0.999)T(0.001)PS(1)IDASR	KNS(81.69)QS(31.46)T(-31.46)PS(37.78)IDAS(-64.67)R	5	2	815.799	-0.038244	+			+							+		+	+
Tc00.1047053511435.40	hypothetical protein, conserved	88	Tc00.1047053511435.40	88	S	0.999292	31.4979	3.43023e-66	54.73	198.85	CK1	0.143	PVSYGGSNTSERN	AALPVSYGGS(0.999)NT(0.001)S(1)ER	AALPVS(-107.61)Y(-94)GGS(31.5)NT(-31.5)S(34.24)ER	10	2	834.837	-0.31401		+			+
Tc00.1047053509599.60	hypothetical protein	402	Tc00.1047053509599.60	402	S	0.999298	31.5316	1.46451e-21	31.83	155.4	GSK3	0.081	RADGGASSRGSLD	ADGGAS(0.999)S(0.001)RGS(1)LDGK	ADGGAS(31.53)S(-31.53)RGS(48.61)LDGK	6	2	719.274	-0.8082	+			+			+
Tc00.1047053509733.60	hypothetical protein	402	Tc00.1047053509733.60	402	S	0.999298	31.5316	1.46451e-21	31.83	155.4	GSK3	0.081	RADGGASSRGSLD	ADGGAS(0.999)S(0.001)RGS(1)LDGK	ADGGAS(31.53)S(-31.53)RGS(48.61)LDGK	6	2	719.274	-0.8082	+			+			+
Tc00.1047053508505.40	hypothetical protein, conserved	601	Tc00.1047053503893.150;Tc00.1047053508505.40	1310;601	S	0.999301	29.0498	0.0240799	12.79	72.089	NEK6	0.076	QRRLSTSMQCRFA	RLS(0.439)T(0.562)S(0.999)MQCR	RLS(-1.08)T(1.08)S(29.05)MQCR	5	2	649.743	-0.48333											+		+
Tc00.1047053507513.110	hypothetical protein	535	Tc00.1047053507513.110	535	S	0.999306	31.3605	0.00842812	16.25	65.274	AURORA	0.020748	RSESRNSVVSAAS	RS(0.05)ES(0.95)RNS(0.999)VVS(1)AAS(1)VFGGFR	RS(-12.82)ES(12.82)RNS(31.36)VVS(42.78)AAS(44.91)VFGGFR	7	3	778.302	-0.30057			+					+	+	+	+			+
Tc00.1047053510797.30	hypothetical protein, conserved	50	Tc00.1047053510797.30;Tc00.1047053506927.30	50	S	0.999312	33.1423	0.0274218	8.05	58.694	CK1	0.081	SVNSIKSVPIDLT	PY(0.019)S(0.995)VNS(0.987)IKS(0.999)VPIDLT(0.001)R	PY(-18.72)S(22.63)VNS(18.72)IKS(33.14)VPIDLT(-33.14)R	9	3	676.966	0.48002									+		+		+
Tc00.1047053508909.210	hypothetical protein, conserved	197	Tc00.1047053508909.210	197	S	0.99932	29.8518	2.81118e-104	60	221.7	PKA	0.042	ASCGRVSPEATPT	T(0.546)AS(0.454)CGRVS(0.999)PEAT(0.994)PT(0.005)IHS(0.024)FS(0.24)VS(0.738)AR	T(0.81)AS(-0.81)CGRVS(29.85)PEAT(24.39)PT(-24.39)IHS(-15.21)FS(-4.9)VS(4.9)AR	8	3	913.354	-0.73296			+		+			+	+					+
Tc00.1047053509553.10	hypothetical protein, conserved	112	Tc00.1047053509553.10;Tc00.1047053505945.60	112	S	0.99932	31.6725	6.24128e-08	39.31	126.08			AAAQISSFSGGLP	AAAQIS(0.001)S(0.999)FS(1)GGLPR	AAAQIS(-31.67)S(31.67)FS(55.25)GGLPR	7	2	761.329	-0.14233		+	+
Tc00.1047053506475.30	hypothetical protein, conserved	353	Tc00.1047053506475.30;Tc00.1047053511435.40	353;352	S	0.999333	31.7571	8.12769e-07	22.09	128.36	AURORA-A	0.0013272	SSLRRRSVDSNVK	S(0.999)VDS(0.001)NVKS(1)PSVSK	S(31.76)VDS(-31.76)NVKS(35.28)PS(-35.28)VS(-72.97)K	1	2	747.318	-0.089128	+											+
Tc00.1047053509937.190	hypothetical protein, conserved	392	Tc00.1047053509937.190;Tc00.1047053510407.40	392	S	0.999335	32.5252	3.00255e-06	24.87	96.015	CK1	0.081	ASLSSVSVQSDEY	EAS(1)LS(1)S(1)VS(0.999)VQS(0.001)DEYLMDVSHPR	EAS(70.17)LS(59.3)S(53.2)VS(32.53)VQS(-32.53)DEY(-39.8)LMDVS(-74.88)HPR	8	3	919.338	-0.339											+		+	+
Tc00.1047053506145.20	hypothetical protein, conserved	443	Tc00.1047053506145.20;Tc00.1047053508347.30	443	S	0.999343	35.6956	0.000430415	11.94	74.421	CK1	0.143	SMSEWGSDDSATA	HGS(1)QS(1)MS(1)EWGS(0.999)DDS(0.935)AT(0.038)AS(0.028)EMLIR	HGS(61.95)QS(58.68)MS(58.68)EWGS(35.7)DDS(14)AT(-14)AS(-15.35)EMLIR	11	3	961.302	-0.52421			+			+		+	+	+	+		+	+
Tc00.1047053506637.10	hypothetical protein, conserved	31	Tc00.1047053506637.10	31	S	0.999343	34.4518	4.00503e-07	17.47	77.051	CK1	0.081	SLWSVESVCGNSV	RS(0.164)CPS(0.387)T(0.757)S(0.788)LWS(0.905)VES(0.999)VCGNS(0.977)VVPDILS(0.023)R	RS(-9.06)CPS(-6.96)T(6.96)S(6.96)LWS(11.61)VES(34.45)VCGNS(16.8)VVPDILS(-16.8)R	13	3	1098.08	0.47487											+
Tc00.1047053511277.130	hypothetical protein, conserved	184	Tc00.1047053511277.130	184	S	0.999346	33.2742	0.0249014	18.5	55.28	CK2	0.058	VLNSPVSNDEVDG	RGVLNS(1)PVS(0.999)NDEVDGGFPY(0.547)S(0.504)S(0.727)S(0.287)S(0.275)GVDVS(0.66)GR	RGVLNS(42.77)PVS(33.27)NDEVDGGFPY(0.53)S(-0.53)S(5)S(-5.91)S(-6.41)GVDVS(5.91)GR	9	3	1147.42	-0.59003									+
Tc00.1047053508501.210	hypothetical protein, conserved	325	Tc00.1047053508501.210	325	S	0.99935	31.8673	0.000313821	2.01	101.92	CAMK2	0.042	SHHRVASASNQSS	VAS(0.999)AS(0.001)NQS(1)S(1)LS(1)S(1)MM	VAS(31.87)AS(-31.87)NQS(55.97)S(55.97)LS(74.01)S(78.59)MM	3	2	900.229	-0.94322											+
Tc00.1047053506401.80	hypothetical protein, conserved	714	Tc00.1047053506401.80;Tc00.1047053503727.20	714	S	0.999352	34.1683	0.0273607	9.17	59.232	CK1	0.143	GPSIYESVLKQQQ	HGPSIYES(0.999)VLK	HGPS(-35.77)IY(-34.17)ES(34.17)VLK	8	3	437.211	-6.2608
Tc00.1047053508881.140	hypothetical protein	279	Tc00.1047053508881.140	279	S	0.999354	31.9679	0.00196344	15.55	73.723	GSK3	0.081	RDVISISHGASPM	DVIS(0.001)IS(0.999)HGAS(0.998)PMPS(0.002)AK	DVIS(-31.97)IS(31.97)HGAS(26.95)PMPS(-26.95)AK	6	2	878.872	-0.90598					+
Tc00.1047053508909.210	hypothetical protein, conserved	164	Tc00.1047053508909.210	164	S	0.999364	31.9633	0.00441385	29.08	78.538			RELAMRSPSGVRS	ELAMRS(0.999)PS(0.001)GVR	ELAMRS(31.96)PS(-31.96)GVR	6	2	641.802	-0.11487		+	+		+	+		+	+	+				+
Tc00.1047053508153.300	hypothetical protein, conserved	16	Tc00.1047053508153.300;Tc00.1047053510323.20	16;16	S	0.999366	31.9732	4.61987e-85	39.28	215.26			RIVDSDSDSDDAQ	IVDS(1)DS(0.999)DS(0.001)DDAQAVR	IVDS(73.84)DS(31.97)DS(-31.97)DDAQAVR	6	2	876.822	-0.96504	+						+					+
Tc00.1047053506835.60	calmodulin, putative	479	Tc00.1047053506835.60	479	S	0.999387	32.1759	1.63782e-119	49.73	241.05	PLK	0.0027378	SLMVETSVKDGPC	HNS(1)S(0.062)S(0.938)S(1)LMVET(0.001)S(0.999)VK	HNS(43.19)S(-11.8)S(11.8)S(45.35)LMVET(-32.18)S(32.18)VK	12	2	921.297	-0.29707		+	+		+			+	+	+	+		+	+
Tc00.1047053508027.40	folate/pteridine transporter, putative	612	Tc00.1047053508027.40;Tc00.1047053505945.90;Tc00.1047053506149.10;Tc00.1047053511575.130	612;620	S	0.999393	32.5711	1.24875e-18	40.76	143.81	AURORA	0.020748	VEGSRESLSAQEP	VEGSRES(0.999)LS(0.001)AQEPVLK	VEGS(-42.68)RES(32.57)LS(-32.57)AQEPVLK	7	2	904.943	-0.14023										+				+
Tc00.1047053503813.10	hypothetical protein, conserved	419	Tc00.1047053503813.10	419	S	0.999402	31.0624	0.0047464	12.66	73.623	WW GroupIV	0.0023175	VPRNPASPPSSSS	NPAS(0.999)PPS(0.971)S(0.971)S(0.237)S(0.857)S(0.965)LDNDGWTNV	NPAS(31.06)PPS(14.2)S(14.2)S(-7.26)S(7.26)S(13.33)LDNDGWT(-58.47)NV	4	2	1216.36	-0.05753									+
Tc00.1047053510885.160	hypothetical protein, conserved	201	Tc00.1047053510885.160	201	S	0.999402	32.23	6.72083e-14	29.07	139.1	CK1	0.081	SIASNRSTNQRSR	AADESIAS(1)NRS(0.999)T(0.001)NQR	AADES(-69.4)IAS(55.08)NRS(32.23)T(-32.23)NQR	11	2	890.357	0.17323	+	+	+	+	+		+	+	+	+	+	+	+	+
Tc00.1047053511865.10	hypothetical protein, conserved	428	Tc00.1047053511865.10;Tc00.1047053511871.90	428;429	S	0.999413	32.308	0.0121443	11.45	74.039	CDK1	0.0057	AARLQYSPRPVGR	LQY(0.001)S(0.999)PRPVGR	LQY(-32.31)S(32.31)PRPVGR	4	2	626.814	-1.6952		+			+				+	+
Tc00.1047053509569.40	hypothetical protein, conserved	21	Tc00.1047053509569.40;Tc00.1047053506865.60	21	S	0.999414	32.4051	0.0108984	21.14	65.53	CDK2	0.0057	VMEGNKSPQRGSV	S(0.999)PQRGS(0.994)VT(0.006)EIPTLR	S(32.41)PQRGS(22.28)VT(-22.28)EIPT(-49.12)LR	1	3	567.597	0.089087			+										+	+
Tc00.1047053511523.30	hypothetical protein	1088	Tc00.1047053511523.30;Tc00.1047053511733.80	1088	S	0.999414	32.2188	0.0112893	17.52	80.533	PKA	0.003024	AYKRILSESSLRG	RILS(0.999)ES(0.977)S(0.024)LR	RILS(32.22)ES(16.27)S(-16.27)LR	4	2	610.775	0.067008					+	+			+	+			+	+
Tc00.1047053510155.180	eukaryotic initiation factor 4a, putative	271	Tc00.1047053510155.180;Tc00.1047053511585.190	271	S	0.999417	32.3434	0.00219065	23.99	96.193	AURORA-A	0.0013272	ILVKRESLTLEGI	RES(0.999)LT(0.001)LEGIK	RES(32.34)LT(-32.34)LEGIK	3	2	613.313	-0.44528	+		+
Tc00.1047053507019.80	hypothetical protein, conserved	53	Tc00.1047053507019.80	53	S	0.99942	32.3638	7.00388e-27	42.26	172.81	ERK/MAPK	0.0034	NGSPVTSPRNREL	NIENGS(1)PVT(0.001)S(0.999)PR	NIENGS(60.1)PVT(-32.36)S(32.36)PR	10	2	715.789	0.10185	+	+		+	+	+	+	+	+		+	+	+	+
Tc00.1047053511303.40	carnitine O-acetyltransferase, putative	34	Tc00.1047053511303.40;Tc00.1047053511763.19	34	S	0.999431	32.4902	0.0181464	12.01	69.555			YRVATRSPLTYAP	S(0.999)PLT(0.001)YAPQQR	S(32.49)PLT(-32.49)Y(-52.53)APQQR	1	2	620.79	0.0022803		+
Tc00.1047053504259.10	hypothetical protein, conserved	107	Tc00.1047053504259.10	107	S	0.999432	32.7984	8.56322e-07	0.07	122.78	NEK6	0.076	VRSLSSSSLLSAT	VRS(1)LS(1)S(1)S(0.999)S(0.999)LLS(0.001)ATK	VRS(94)LS(57.17)S(41.28)S(32.8)S(32.8)LLS(-32.8)AT(-43.73)K	7	2	918.325	-0.46209											+
Tc00.1047053504259.10	hypothetical protein, conserved	108	Tc00.1047053504259.10	108	S	0.999432	32.7984	8.56322e-07	0.07	122.78	CK1	0.081	RSLSSSSLLSATK	VRS(1)LS(1)S(1)S(0.999)S(0.999)LLS(0.001)ATK	VRS(94)LS(57.17)S(41.28)S(32.8)S(32.8)LLS(-32.8)AT(-43.73)K	8	2	918.325	-0.46209											+
Tc00.1047053504105.130	calcium channel protein, putative	30	Tc00.1047053504105.130	30	S	0.999434	34.6808	1.46145e-06	23.25	126.08			RLPASGSQSNTSS	LPASGS(0.999)QS(0.003)NT(0.119)S(0.879)SR	LPAS(-34.68)GS(34.68)QS(-25.7)NT(-8.7)S(8.7)S(-33)R	6	2	726.282	-0.25936											+	+
Tc00.1047053507709.120	hypothetical protein, conserved	1293	Tc00.1047053507709.120	1293	S	0.999437	32.578	0.014427	7.51	76.632			TTMTAASRRPKVL	TTT(0.994)MT(0.006)AAS(0.999)R	T(-34.96)T(-37.15)T(22.61)MT(-22.61)AAS(32.58)R	8	2	550.198	-3.863
Tc00.1047053506317.10	hypothetical protein, conserved	476	Tc00.1047053506317.10	476	S	0.999442	32.7872	0.0236576	6.62	66.765	CDK1	0.0057	SLDTTVSPRSNSC	PS(0.005)LDT(0.078)T(0.918)VS(0.999)PR	PS(-22.74)LDT(-10.75)T(10.75)VS(32.79)PR	8	2	616.752	0.039158									+				+
Tc00.1047053508717.30	phosphoribosylpyrophosphate synthetase, putative	380	Tc00.1047053508717.30	380	S	0.999462	33.8807	1.96992e-58	35.44	202.39	GSK3	0.081	YPGKTSSQENSPG	TSS(0.999)QENS(1)PGFVTH	T(-33.88)S(-38.89)S(33.88)QENS(105.72)PGFVT(-105.72)H	3	2	775.782	-0.0042782	+	+	+	+	+	+	+	+	+	+
Tc00.1047053510989.60	hypothetical protein, conserved	57	Tc00.1047053510989.60;Tc00.1047053511245.210	57;57	S	0.999466	32.4536	0.00449361	28.82	75.009	PKD	0.020748	EATRAGSGHVPSN;EVTRAGSGHVPSN	AGS(0.999)GHVPS(0.919)NEGT(0.081)VAS(0.001)PIDNR	AGS(32.45)GHVPS(10.58)NEGT(-10.58)VAS(-31.17)PIDNR	3	3	708.963	-0.78832		+						+					+
Tc00.1047053506755.70	hypothetical protein, conserved	103	Tc00.1047053506755.70;Tc00.1047053510359.60	103	S	0.999476	32.8011	1.67486e-08	47.39	133.17	CK1	0.081	SNRSALSDSLFQT	S(0.001)ALS(0.999)DS(1)LFQTNFR	S(-32.8)ALS(32.8)DS(49.58)LFQT(-49.58)NFR	4	2	823.337	-0.094285													+
Tc00.1047053509331.189	hypothetical protein, conserved	995	Tc00.1047053509331.189	995	S	0.999483	32.8638	0.00511518	26.96	123.89	AURORA-A	0.0013272	ILPRRTSLQSQRG	RT(0.001)S(0.999)LQS(1)QR	RT(-32.86)S(32.86)LQS(74.1)QR	3	2	568.236	0.017772	+			+			+				+	+		+
Tc00.1047053506625.120	hypothetical protein, conserved	262	Tc00.1047053506625.100;Tc00.1047053506625.120	262;262	S	0.999486	32.885	5.97613e-39	61.46	189.56	CAMK2	0.042	PESRSASMGSMLI	S(0.001)AS(0.999)MGS(1)MLIYSR	S(-32.88)AS(32.88)MGS(69.33)MLIY(-69.33)S(-74.55)R	3	2	731.779	-0.34079	+	+	+	+	+	+	+	+	+	+	+	+	+	+
Tc00.1047053506147.110	hypothetical protein, conserved	41	Tc00.1047053506147.110	41	S	0.999487	35.1653	0.00161417	38.72	106.55	CK1	0.081	ASPSSWSRDAHET	GLGAS(0.995)PS(0.002)S(0.003)WS(0.999)R	GLGAS(25.37)PS(-27.17)S(-25.37)WS(35.17)R	10	2	632.742	0.13242			+						+
Tc00.1047053506475.100	hypothetical protein, conserved	73	Tc00.1047053506475.100	73	S	0.999496	32.5853	0.00987124	17.42	68.222	Polo box	0.00405	PPRKSSSPKLGGN	KS(0.086)S(0.914)S(0.999)PKLGGNDK	KS(-10.27)S(10.27)S(32.59)PKLGGNDK	4	2	689.294	-0.73253	+
Tc00.1047053506755.60	hypothetical protein, conserved	106	Tc00.1047053506755.60	106	S	0.999496	35.6726	0.00250561	27.75	70.439	CK2	0.058	REKTPQSEVEELV	EKT(1)PQS(0.999)EVEELVSSK	EKT(63.06)PQS(35.67)EVEELVS(-35.67)S(-36.34)K	6	2	925.397	-0.51885												+
Tc00.1047053503847.60	hypothetical protein, conserved	56	Tc00.1047053503847.60	56	S	0.999499	33.0968	5.28506e-06	17.32	106.48	CK1	0.081	EGLSEDSADDEHT	IIEEGLS(1)EDS(0.999)ADDEHTVSK	IIEEGLS(65.12)EDS(33.1)ADDEHT(-33.1)VS(-49.56)K	10	2	1117.44	-0.04068											+	+	+
Tc00.1047053503861.10	retrotransposon hot spot (RHS) protein, putative	39	Tc00.1047053503861.10	39	S	0.999506	32.6732	1.16413e-105	14.36	226.23			EGDTDYSSTTRIR	T(0.01)RS(0.99)EFEGDT(1)DYS(1)S(0.181)T(0.008)T(0.811)R	T(-19.87)RS(19.87)EFEGDT(51.27)DY(-51.27)S(32.67)S(-6.51)T(-19.87)T(6.51)R	12	2	1086.34	-0.13559	+	+	+	+	+	+	+	+	+		+		+	+
Tc00.1047053504427.270	hypothetical protein, conserved	750	Tc00.1047053504427.270	750	S	0.999526	33.2334	1.946e-21	36.31	173.12			SNKGKRSASIESN	S(1)AS(0.998)IES(0.003)NIGR	S(33.23)AS(26.57)IES(-26.57)NIGR	1	2	597.234	-0.25335													+	+
Tc00.1047053503415.30	hypothetical protein, conserved	1179	Tc00.1047053503415.30;Tc00.1047053508811.30	1179	S	0.999529	34.0952	0.000762905	24.82	113.48	PKA	0.003024	PAKRVSSFSSGLG	RVSS(1)FS(0.635)S(0.365)GLGR	RVS(-34.1)S(34.1)FS(2.4)S(-2.4)GLGR	4	2	656.776	-0.1376		+	+		+	+		+	+	+				+
Tc00.1047053510885.160	hypothetical protein, conserved	472	Tc00.1047053510885.160	472	S	0.999529	35.3141	0.000565328	28.41	73.583	CK1	0.143	VPSTPGSSHAMHV	PT(0.001)S(0.001)LGPNAVPS(0.999)T(0.999)PGS(1)S(1)HAMHVAPAS(0.001)GQNDDPVGK	PT(-35.31)S(-35.31)LGPNAVPS(35.31)T(35.31)PGS(35.31)S(35.31)HAMHVAPAS(-35.31)GQNDDPVGK	15	4	904.862	-0.78532													+	+
Tc00.1047053510885.160	hypothetical protein, conserved	473	Tc00.1047053510885.160	473	S	0.999529	35.3141	0.000565328	28.41	73.583	CK1	0.143	PSTPGSSHAMHVA	PT(0.001)S(0.001)LGPNAVPS(0.999)T(0.999)PGS(1)S(1)HAMHVAPAS(0.001)GQNDDPVGK	PT(-35.31)S(-35.31)LGPNAVPS(35.31)T(35.31)PGS(35.31)S(35.31)HAMHVAPAS(-35.31)GQNDDPVGK	16	4	904.862	-0.78532													+	+
Tc00.1047053505229.10	hypothetical protein, conserved	139	Tc00.1047053505229.10	139	S	0.999543	34.2832	1.40725e-18	41.12	143.34	Polo box	0.00405	LPRRLSSPTRTPE	RLS(1)S(1)PTRTPEVLDDEK	RLS(41.05)S(34.28)PT(-34.28)RT(-41.05)PEVLDDEK	4	3	668.301	-0.1099	+	+	+	+	+	+	+	+	+	+	+	+	+	+
Tc00.1047053506811.10	kinesin, putative	592	Tc00.1047053506811.10;Tc00.1047053506305.40	592	S	0.999548	31.0422	0.00403539	3.98	74.517	AURORA	0.020748	RALWRMSISPTSP	MS(1)IS(0.991)PT(0.584)S(0.426)PFVEMK	MS(31.04)IS(18.02)PT(1.4)S(-1.4)PFVEMK	2	2	847.306	0.39583										+
Tc00.1047053506475.30	hypothetical protein, conserved	356	Tc00.1047053506475.30;Tc00.1047053511435.40	356;355	S	0.999554	31.618	8.12769e-07	22.09	128.36	CK1	0.081	RRRSVDSNVKSPS	S(1)VDS(1)NVKS(0.64)PS(0.36)VSK	S(47.92)VDS(31.62)NVKS(2.5)PS(-2.5)VS(-33.04)K	4	2	787.301	0.070949	+
Tc00.1047053511361.60	hypothetical protein	795	Tc00.1047053511361.60;Tc00.1047053508899.90	795	S	0.999566	33.62	0.0195112	30.27	69.555	PKA	0.042	ASRSRESQQQLRA	SRES(1)QQQLR	S(-33.62)RES(33.62)QQQLR	4	2	606.28	-3.8693
Tc00.1047053506625.100	hypothetical protein, conserved	44	Tc00.1047053506625.100	44	S	0.999569	33.6545	0.000891326	28.8	101.13	PKA	0.042	TPAHRNSFSPMRP	NS(1)FSPMRPLAAEPPGK	NS(33.65)FS(-33.65)PMRPLAAEPPGK	2	3	593.615	-0.29898					+						+	+	+	+
Tc00.1047053504043.10	hypothetical protein, conserved	208	Tc00.1047053504043.10	208	S	0.999571	34.1628	5.04542e-07	37.13	136.96	Polo box	0.00405	KKSVTSSPATTRA	S(1)VTSS(1)PATTR	S(39)VT(-39)S(-34.16)S(34.16)PAT(-43.42)T(-65.58)R	5	2	583.728	-0.063345	+	+	+	+	+	+	+	+	+	+				+
Tc00.1047053506789.120	hypothetical protein, conserved	234	Tc00.1047053506789.120	234	S	0.999574	33.767	1.38698e-32	57.65	125.55	CK1	0.081	TTVSGDSDDDEDD	QTAAAVGDAGAALDGTT(0.001)VS(0.999)GDS(1)DDDEDDFYDR	QT(-104.03)AAAVGDAGAALDGT(-39.49)T(-32.07)VS(32.07)GDS(33.77)DDDEDDFY(-33.77)DR	22	3	1127.43	-0.017678	+												+	+
Tc00.1047053510685.30	RNA polymerase IIA largest subunit, putative	210	Tc00.1047053510685.30;Tc00.1047053509011.20	210	S	0.999575	33.7385	1.81162e-11	37.08	115.68			STQNLPSSMPYRA	EVNVY(0.009)HGLAS(0.496)T(0.496)QNLPS(1)S(0.997)MPY(0.003)R	EVNVY(-17.55)HGLAS(0)T(0)QNLPS(33.74)S(25.82)MPY(-25.82)R	16	3	868.353	-0.5118	+	+	+	+	+	+	+	+	+	+	+	+	+	+
Tc00.1047053511807.160	hypothetical protein, conserved	38	Tc00.1047053511807.160	38	S	0.99958	35.2822	6.1643e-06	47.18	93.393	PKA	0.004788	ATLRRGSTPQQTT	RGS(1)T(0.997)PQQT(0.003)T(0.001)VAFVEALDHLSTK	RGS(35.28)T(25.63)PQQT(-25.63)T(-32.97)VAFVEALDHLS(-83.62)T(-83.71)K	3	3	849.394	-0.43942		+	+							+	+			+
Tc00.1047053506559.129	protein kinase, putative	1034	Tc00.1047053506559.129;Tc00.1047053510231.10	1034	S	0.999581	33.7741	3.0594e-51	24.8	180.02	CK1	0.081	SLSSLESTEFTQN	FTRLS(1)LS(1)S(1)LES(1)TEFTQNT	FT(-56.72)RLS(56.72)LS(97.62)S(89.38)LES(33.77)T(-33.77)EFT(-101.08)QNT(-95.47)	11	2	1190.94	-0.13377		+	+			+		+	+	+	+
Tc00.1047053506355.10	hexose transporter, putative	531	Tc00.1047053506355.10;Tc00.1047053511041.40;Tc00.1047053508551.30	531	S	0.999584	33.8077	0.0159557	41.14	65.094	PKA	0.042	ALPERQSPIEVAT	QS(1)PIEVATPGNR	QS(33.81)PIEVAT(-33.81)PGNR	2	2	674.816	0.14299		+
Tc00.1047053509067.60	hypothetical protein, conserved	2006	Tc00.1047053509067.60	2006	S	0.999598	33.1731	0.00366955	25.92	69.159	CK2	0.058	ETSGNESDHEA__	QEEDET(0.166)S(0.834)GNES(1)DHEA	QEEDET(-7.02)S(7.02)GNES(33.17)DHEA	11	2	918.778	-0.37697												+
Tc00.1047053508777.40	leucine-rich repeat protein, putative	1132	Tc00.1047053508777.40;Tc00.1047053509029.70	1132	S	0.999621	34.5959	2.3905e-07	20.87	140.28	AURORA	0.020748	NEKSKQSLYDTHR	S(1)KQS(1)LYDTHR	S(62.25)KQS(34.6)LY(-34.6)DT(-44.98)HR	4	3	465.522	-0.022905		+	+		+	+		+	+	+	+		+	+
Tc00.1047053511435.40	hypothetical protein, conserved	91	Tc00.1047053511435.40	91	S	0.999624	34.2394	3.43023e-66	54.73	198.85	CK1	0.081	YGGSNTSERNVSS	AALPVSYGGS(0.999)NT(0.001)S(1)ER	AALPVS(-107.61)Y(-94)GGS(31.5)NT(-31.5)S(34.24)ER	13	2	834.837	-0.31401		+			+
Tc00.1047053509167.10	hypothetical protein, conserved	613	Tc00.1047053509167.10;Tc00.1047053506831.50	613	S	0.999631	34.3211	7.90038e-17	27.61	145.61	CK1	0.081	FDDSDSSDGSIK_	RSLFDDS(1)DS(1)S(1)DGS(0.001)IK	RS(-95.03)LFDDS(40.36)DS(34.32)S(34.32)DGS(-34.32)IK	10	2	934.823	-0.074521			+			+		+	+	+	+		+	+
Tc00.1047053504253.50	hypothetical protein, conserved	148	Tc00.1047053504253.50;Tc00.1047053507737.20	148	S	0.99964	34.3138	7.3707e-10	13.23	137.27	PKA	0.042	ASLTRLSSSQKEG	LAS(1)LTRLS(1)S(0.956)S(0.044)QK	LAS(67.36)LT(-52.09)RLS(34.31)S(13.4)S(-13.4)QK	8	2	765.822	-0.2774											+		+	+
Tc00.1047053509029.80	hypothetical protein	461	Tc00.1047053509029.80;Tc00.1047053508777.50	461	S	0.999652	34.5857	4.69316e-106	33.32	228.14	CAMK2	0.042	NNRRNESSASFAE	RNES(1)SAS(1)FAENVPGTK	RNES(34.59)S(-34.59)AS(55.66)FAENVPGT(-133.48)K	4	2	927.377	-0.15617		+	+		+	+	+	+	+	+	+	+	+	+
Tc00.1047053508719.70	hypothetical protein, conserved	79	Tc00.1047053508719.70;Tc00.1047053509791.189	79;79	S	0.999654	34.6056	5.67383e-35	39.99	172.81			IVHASPSDFLAGP	IVHASPS(1)DFLAGPK	IVHAS(-34.61)PS(34.61)DFLAGPK	7	2	759.871	-0.021851		+	+	+	+	+			+	+
Tc00.1047053503539.20	hypothetical protein, conserved	429	Tc00.1047053503539.20;Tc00.1047053509455.90	429	S	0.999656	32.3023	0.0301281	19.85	63.588			FREVEPSSTDMRK	EVEPS(1)S(0.585)T(0.415)DMRK	EVEPS(32.3)S(1.49)T(-1.49)DMRK	5	2	719.77	-0.63879												+
Tc00.1047053503643.20	hypothetical protein, conserved	1018	Tc00.1047053503643.20;Tc00.1047053506485.109	1018	S	0.999658	34.1721	0.00188842	14.85	91.464	PKD	0.020748	SLFKSSSRGTLTP	NSLFKS(0.11)S(0.894)S(1)RGT(0.996)LT(1)PK	NS(-54.43)LFKS(-9.24)S(9.24)S(34.17)RGT(23.92)LT(39.63)PK	8	3	648.255	-0.181		+			+	+		+	+	+	+		+	+
Tc00.1047053509331.189	hypothetical protein, conserved	1069	Tc00.1047053509331.189	1069	S	0.999658	34.6467	0.000476063	6.65	81.558			TFGDGSSSVDFPS	FT(0.003)FGDGS(0.998)S(1)S(0.998)VDFPS(1)QK	FT(-28.01)FGDGS(28.01)S(34.65)S(28.01)VDFPS(73.06)QK	8	2	1013.32	-0.65128											+		+
Tc00.1047053511385.110	hypothetical protein	84	Tc00.1047053511385.110	84	S	0.999661	34.6939	5.31328e-14	16.01	133.59	CDK2	0.0057	PSKMEQSPSRGSA	MEQS(1)PS(0.001)RGS(1)AIS(1)PNPGR	MEQS(34.69)PS(-34.69)RGS(37.57)AIS(66.94)PNPGR	4	2	1005.88	-0.5978	+			+	+		+	+	+	+	+			+
Tc00.1047053508461.146	hypothetical protein, conserved	56	Tc00.1047053508461.146	56	S	0.999662	34.5988	8.28982e-21	40.56	159.79	CK1	0.081	EVRSATSDVIGSV	S(0.975)AT(0.026)S(1)DVIGSVGR	S(15.84)AT(-15.84)S(34.6)DVIGS(-97.23)VGR	4	2	654.765	0.028815		+	+		+				+				+	+
Tc00.1047053509937.190	hypothetical protein, conserved	395	Tc00.1047053509937.190;Tc00.1047053510407.40	395	S	0.999662	34.7095	5.2642e-12	37.35	112.6	CK1	0.081	SSVSVQSDEYLMD	EAS(1)LS(1)S(1)VS(1)VQS(1)DEYLMDVSHPR	EAS(91.87)LS(82.12)S(76.54)VS(57.3)VQS(34.71)DEY(-34.71)LMDVS(-76.54)HPR	11	3	951.325	-0.22348		+	+			+		+	+	+	+		+	+
Tc00.1047053510001.20	hypothetical protein, conserved	51	Tc00.1047053510001.20;Tc00.1047053507529.20	51	S	0.999662	36.2108	0.00402903	32.16	70.049	CK1	0.081	RENSEGSGHNASN	T(0.007)RENS(0.993)EGS(1)GHNASNILLIDPK	T(-21.54)RENS(21.54)EGS(36.21)GHNAS(-36.21)NILLIDPK	8	3	804.691	-0.27741		+	+	+	+	+		+	+	+	+	+	+	+
Tc00.1047053506625.120	hypothetical protein, conserved	278	Tc00.1047053506625.100;Tc00.1047053506625.120	278;278	S	0.999668	34.7892	1.43774e-09	29.32	138.35	CK2	0.058	AITEHRSPSEKEI;AITEHRSPSEKEL	AITEHRS(1)PS(1)EK	AIT(-34.79)EHRS(34.79)PS(62.55)EK	7	2	707.792	-0.2447	+	+		+			+	+		+	+	+		+
Tc00.1047053511127.90	hypothetical protein, conserved	31	Tc00.1047053511127.90;Tc00.1047053509023.90	31	S	0.999676	34.8878	0.00141496	15.84	89.162	CK1	0.143	VKSGGRSFVVPMK	SGGRS(1)FVVPMK	S(-34.89)GGRS(34.89)FVVPMK	5	2	622.797	0.45887												+
Tc00.1047053510121.170	calpain cysteine peptidase, putative|cysteine peptidase, Clan CA, family C2, putative	526	Tc00.1047053510121.170	526	S	0.999679	36.067	0.00227069	28.42	65.57	CK1	0.081	RRGSADSCGNLMD	RGS(0.999)ADS(1)CGNLMDS(0.001)LSAVEETQK	RGS(33.35)ADS(36.07)CGNLMDS(-33.35)LS(-36.07)AVEET(-52.51)QK	6	3	839.001	-0.19006													+	+
Tc00.1047053506443.70	glutathione-S-transferase/glutaredoxin, putative	263	Tc00.1047053506443.70;Tc00.1047053508265.10	263	S	0.999683	35.2796	0.000525287	30.54	82.838			KKFHGGSKPDLAD	FHGGS(1)KPDLADLDTYGVLQSVR	FHGGS(35.28)KPDLADLDT(-35.28)Y(-52.47)GVLQS(-48.12)VR	5	3	819.06	0.040541												+	+
Tc00.1047053506927.20	hypothetical protein, conserved	869	Tc00.1047053506927.20;Tc00.1047053510797.39	869	S	0.999696	35.1801	2.11804e-06	21.07	129.14	PKA/AKT	0.00111111	SIMRRTSVSISVV	RTS(1)VS(1)ISVVPPN	RT(-35.18)S(35.18)VS(37.06)IS(-37.06)VVPPN	3	2	708.32	0.090789											+		+	+
Tc00.1047053503999.20	MCAK-like kinesin, putative	554	Tc00.1047053503999.20;Tc00.1047053509589.30	554	S	0.999698	38.3647	1.66682e-06	9.74	114.7	CK1	0.081	RSSSQLSRDLGTP	S(0.145)S(0.08)S(0.775)QLS(1)RDLGT(1)PNLK	S(-7.29)S(-9.86)S(7.29)QLS(38.36)RDLGT(63.62)PNLK	6	2	921.875	-0.35843		+				+		+	+	+	+		+	+
Tc00.1047053508911.60	hypothetical protein, conserved	885	Tc00.1047053508911.60	885	S	0.9997	35.3948	6.11784e-09	19.48	122.78			TSLVADSPGGLSP	LDT(0.066)S(0.934)LVADS(1)PGGLSPAK	LDT(-11.49)S(11.49)LVADS(35.39)PGGLS(-35.39)PAK	9	2	894.397	-0.75688											+		+
Tc00.1047053506475.30	hypothetical protein, conserved	360	Tc00.1047053506475.30;Tc00.1047053511435.40	360;359	S	0.999703	35.2838	8.12769e-07	22.09	128.36	ERK/MAPK	0.0034	VDSNVKSPSVSKD	S(0.999)VDS(0.001)NVKS(1)PSVSK	S(31.76)VDS(-31.76)NVKS(35.28)PS(-35.28)VS(-72.97)K	8	2	747.318	-0.089128	+											+
Tc00.1047053508355.140	hypothetical protein, conserved	707	Tc00.1047053508355.140	707	S	0.99971	35.5997	1.21745e-21	50.18	113.33	PKA	0.042	HFFHRNSKGEFSS	NS(1)KGEFSSGVIYPDEQHELTPPLPPNPAK	NS(35.6)KGEFS(-35.6)S(-48.28)GVIY(-70.17)PDEQHELT(-102.68)PPLPPNPAK	2	3	1076.85	-0.27146		+										+
Tc00.1047053511247.9	hypothetical protein, conserved	115	Tc00.1047053511247.9;Tc00.1047053506657.88	115	S	0.99971	36.1404	3.35663e-11	30.38	146.92	CK1	0.081	SVLSSSSQRYCHD	ATSVLS(0.854)S(0.126)S(0.02)S(1)QR	AT(-42.01)S(-32.8)VLS(8.3)S(-8.3)S(-16.41)S(36.14)QR	9	2	641.757	0.084752		+	+	+	+	+	+	+	+	+				+
Tc00.1047053509651.10	hypothetical protein, conserved	55	Tc00.1047053509651.10;Tc00.1047053511285.30	55;55	S	0.999714	34.7232	0.0167142	7.12	76.632	CAMK2	0.042	QTLRARSLMASSK	ARS(1)LMAS(0.153)S(0.848)K	ARS(34.72)LMAS(-7.45)S(7.45)K	3	2	555.724	-0.15834												+
Tc00.1047053510001.20	hypothetical protein, conserved	17	Tc00.1047053510001.20	17	S	0.999715	33.7155	4.81305e-16	46.14	127.88	GSK3	0.081	GSRVVFSAQRSPA	VVFS(1)AQRS(0.671)PAS(0.329)VLEDPLAQQR	VVFS(33.72)AQRS(3.1)PAS(-3.1)VLEDPLAQQR	4	3	820.056	-0.13506	+							+	+	+	+	+		+
Tc00.1047053508265.100	hypothetical protein, conserved	1150	Tc00.1047053508265.100	1150	S	0.999716	36.7825	2.33698e-05	34.27	114.35	PKA	0.042	ERRSRVSEKSSGR	SRVS(1)EKS(0.002)S(0.998)GR	S(-36.78)RVS(36.78)EKS(-27.03)S(27.03)GR	4	2	626.758	0.12396	+			+		+	+				+			+
Tc00.1047053506227.40	hypothetical protein, conserved	118	Tc00.1047053506227.40;Tc00.1047053511847.80	118	S	0.999718	35.4891	1.30305e-07	31.36	155.64	CK1	0.081	RSVSQSSLFRGSS	S(1)VS(1)QSS(1)LFR	S(83.47)VS(38.23)QS(-35.49)S(35.49)LFR	6	2	625.716	0.47344			+								+		+
Tc00.1047053508851.189	phosphoenolpyruvate mutase, putative	126	Tc00.1047053508851.189;Tc00.1047053511589.140	126	S	0.999727	35.6329	2.77215e-11	46.54	128.52			LFPKTNSLLDERG	TNS(1)LLDER	T(-35.63)NS(35.63)LLDER	3	2	514.226	0.25829		+				+			+
Tc00.1047053506241.50	hypothetical protein, conserved	141	Tc00.1047053506241.50;Tc00.1047053510769.140	141	S	0.999728	37.4349	2.91944e-24	52.24	137.35	GSK3	0.081	EGPNTMSAESSPV	RMEPPAEGPNTMS(1)AES(0.179)S(0.821)PVENRK	RMEPPAEGPNT(-37.43)MS(37.43)AES(-6.61)S(6.61)PVENRK	13	3	892.039	-0.79846	+	+	+	+	+	+	+	+				+
Tc00.1047053508153.300	hypothetical protein, conserved	585	Tc00.1047053508153.300	585	S	0.999729	35.6707	0.0171975	13	76.318			RKFNARSFEGTHW	S(1)FEGTHWER	S(35.67)FEGT(-35.67)HWER	1	2	614.743	0.0072756		+								+
Tc00.1047053506503.90	kinesin, putative	156	Tc00.1047053506503.90;Tc00.1047053511293.50	156	S	0.999734	35.759	5.91646e-49	18.25	185.55	NEK6	0.076	SRCLNTSLSNTSV	CLNTS(1)LS(0.995)NT(0.006)S(1)VLS(1)AR	CLNT(-35.76)S(35.76)LS(22.72)NT(-22.72)S(33.63)VLS(105.96)AR	5	2	971.845	-0.46182		+	+			+		+	+		+		+	+
Tc00.1047053509167.10	hypothetical protein, conserved	612	Tc00.1047053509167.10;Tc00.1047053506831.50	612	S	0.999735	35.7496	7.90038e-17	27.61	145.61	GSK3	0.081	LFDDSDSSDGSIK	RSLFDDS(1)DS(1)S(0.998)DGS(0.003)IK	RS(-93.69)LFDDS(50.96)DS(35.75)S(26.23)DGS(-26.23)IK	9	2	934.823	-0.085104			+			+		+	+	+	+		+	+
Tc00.1047053509589.50	hypothetical protein, conserved	634	Tc00.1047053509589.50;Tc00.1047053503999.40	634	S	0.999741	35.959	1.92952e-45	19.17	180.45			SRLQASSVSSAVS	LQASS(1)VS(0.936)S(0.064)AVS(1)ISR	LQAS(-35.96)S(35.96)VS(11.62)S(-11.62)AVS(48.34)IS(-48.34)R	5	2	816.328	-0.45019		+	+	+	+	+		+	+	+	+		+	+
Tc00.1047053507809.110	hypothetical protein, conserved	180	Tc00.1047053507809.110	180	S	0.999742	35.9078	2.89953e-56	5.37	187.08			KSVNSISLSTPAS	SVNSIS(1)LS(0.5)T(0.5)PAS(1)VAT(1)K	S(-64.77)VNS(-35.91)IS(35.91)LS(0)T(0)PAS(61.62)VAT(109.17)K	6	2	941.358	-3.2757											+		+	+
Tc00.1047053504255.20	hypothetical protein	672	Tc00.1047053504255.20	672	S	0.999743	35.1025	0.0199364	0.31	64.591	NEK6	0.076	HRSLSASNDSRRW	S(0.168)LS(0.832)AS(1)NDS(1)RRWPA	S(-6.96)LS(6.96)AS(35.1)NDS(49.19)RRWPA	5	2	843.807	-0.36253			+
Tc00.1047053503925.70	hypothetical protein, conserved	1268	Tc00.1047053503925.70;Tc00.1047053510349.40	1268	S	0.999745	42.9957	0.000360012	20.81	60.289			ENRQLQSEVSLLS	QLQS(1)EVS(0.999)LLS(0.992)DS(0.983)MNAT(0.02)T(0.006)GNPDATVQR	QLQS(43)EVS(34.74)LLS(24.68)DS(19.05)MNAT(-19.05)T(-24.68)GNPDAT(-39.47)VQR	4	3	1028.07	-0.63674			+											+
Tc00.1047053503999.20	MCAK-like kinesin, putative	163	Tc00.1047053503999.20;Tc00.1047053509589.30	163	S	0.999745	38.2143	0.00122055	20.03	100.32	CK1	0.143	SRTTHASPISIAR	TTHAS(1)PISIAR	T(-42.14)T(-43.63)HAS(38.21)PIS(-38.21)IAR	5	2	617.303	0.20457		+	+		+	+		+	+	+	+	+		+
Tc00.1047053506399.30	hypothetical protein, conserved	438	Tc00.1047053506399.30;Tc00.1047053509243.30	438	S	0.999745	35.9515	0.00296458	29.6	143.48	CK1	0.081	ISISKLSFLDSFR	LIS(1)ISKLS(1)FLDSFR	LIS(53.8)IS(-53.8)KLS(35.95)FLDS(-35.95)FR	8	2	893.433	0.7664											+	+	+	+
Tc00.1047053505193.60	hypothetical protein, conserved	512	Tc00.1047053505193.60;Tc00.1047053503409.10	512	S	0.999746	36.3299	1.6193e-05	48.4	76.169	CK1	0.143	LPSPLSSLEGGNV	MYLQEHSYNDDDNIPLPS(1)PLS(1)S(1)LEGGNVFMS(0.001)PK	MY(-52.02)LQEHS(-52.02)Y(-52.02)NDDDNIPLPS(46.02)PLS(36.33)S(36.33)LEGGNVFMS(-36.33)PK	22	3	1312.21	0.60666	+						+					+	+	+
Tc00.1047053511261.90	hypothetical protein, conserved	89	Tc00.1047053511261.90	89	S	0.999759	36.1764	0.000693642	44.38	130.93	PKA	0.004788	RAVRKTSAQILDR	KTS(1)AQILDR	KT(-36.18)S(36.18)AQILDR	3	2	556.279	-0.62797	+	+	+	+	+	+	+	+	+	+	+	+	+	+
Tc00.1047053504105.180	hypothetical protein, conserved	299	Tc00.1047053504105.180;Tc00.1047053503697.120	299	S	0.999761	38.6604	0.00773866	14.45	55.308			EQKDAPSDDSAKN	SITNPVLEANEEQKDAPS(1)DDS(1)AK	S(-41.92)IT(-38.66)NPVLEANEEQKDAPS(38.66)DDS(44.09)AK	18	3	873.368	-0.024574		+
Tc00.1047053511247.9	hypothetical protein, conserved	6	Tc00.1047053511247.9	6	S	0.999762	36.2283	1.1433e-99	23.56	224.79	GSK3	0.081	_MSFGQSDSLSES	SFGQS(1)DS(1)LS(1)ESS(1)LNK	S(-36.23)FGQS(36.23)DS(65.36)LS(34.05)ES(-34.05)S(42.69)LNK	5	2	974.309	-0.078676			+			+			+		+			+
Tc00.1047053509651.10	hypothetical protein, conserved	188	Tc00.1047053509651.10	188	S	0.999768	36.3592	0.000693642	47.72	130.93	CK1	0.081	ARDSSKSITSDQI	S(1)ITSDQIHR	S(36.36)IT(-36.36)S(-58.97)DQIHR	1	2	568.758	0.63136	+	+	+	+	+		+			+	+	+	+	+
Tc00.1047053510219.10	hypothetical protein, conserved	267	Tc00.1047053510219.10	267	S	0.999772	34.2286	0.000619767	6.52	87.563	CK2	0.058	EKSASRSPLEGNI	S(0.604)AS(0.396)RS(1)PLEGNIK	S(1.84)AS(-1.84)RS(34.23)PLEGNIK	5	2	709.807	-0.053288		+
Tc00.1047053510001.20	hypothetical protein, conserved	502	Tc00.1047053510001.20;Tc00.1047053507529.20	502	S	0.999774	36.4498	0.000295149	16.89	117.63	CK1	0.081	VSVSNVSLAARRK	VS(1)VSNVS(1)LAAR	VS(56.96)VS(-36.45)NVS(36.45)LAAR	7	2	631.781	0.52824		+	+							+
Tc00.1047053511041.50	flagellum transition zone component, putative	538	Tc00.1047053511041.50	538	S	0.999778	36.6389	0.00157641	21.18	106.55	NEK6	0.076	KTSLSISNLPTFK	T(0.008)S(0.004)LS(0.988)IS(1)NLPTFK	T(-20.83)S(-24.31)LS(20.83)IS(36.64)NLPT(-36.64)FK	6	2	734.33	1.2203			+							+	+			+
Tc00.1047053510863.9	hypothetical protein	59	Tc00.1047053510863.9	59	S	0.999782	36.3282	0.000128755	21.36	104.84	CK1	0.081	GFASSFSNDDGKD	HAGFAS(0.063)S(0.938)FS(1)NDDGK	HAGFAS(-11.77)S(11.77)FS(36.33)NDDGK	9	2	800.279	-0.33183											+		+	+
Tc00.1047053506999.140	hypothetical protein, conserved	822	Tc00.1047053506999.140;Tc00.1047053510759.70	822	S	0.999783	36.205	1.03712e-42	62.44	179.66	PKA/AKT	0.00111111	VSLRRLSSSESPE	RLS(1)S(0.127)S(0.835)ES(0.039)PESQYAMR	RLS(36.2)S(-8.19)S(8.19)ES(-13.36)PES(-51.59)QY(-58.42)AMR	3	2	944.371	-0.34068		+							+
Tc00.1047053508899.40	hypothetical protein, conserved	355	Tc00.1047053508899.40	355	S	0.999783	35.5275	3.09855e-36	38.28	149.77			VSEGQVSATSDDE	TPLDVSEGQVS(1)AT(0.598)S(0.402)DDETPASLLK	T(-54.11)PLDVS(-43.58)EGQVS(35.53)AT(1.73)S(-1.73)DDET(-51.77)PAS(-77.6)LLK	11	2	1310.57	-0.11852												+
Tc00.1047053506807.20	hypothetical protein, conserved	55	Tc00.1047053506807.20	55	S	0.999785	41.5738	0.00404627	6.63	69.482	CK1	0.081	LSPSQKSLEMMDV	MEES(0.108)T(0.127)LS(0.784)PS(0.982)QKS(1)LEMMDVNER	MEES(-9.06)T(-8.29)LS(8.29)PS(20.56)QKS(41.57)LEMMDVNER	12	3	894.338	-0.92806							+
Tc00.1047053508601.100	hypothetical protein, conserved	562	Tc00.1047053508601.100	562	S	0.999786	36.8184	0.000544094	21.75	117.35	CAMK2	0.042	SSYRSSSHNDAYR	SSS(1)HNDAYR	S(-52.26)S(-36.82)S(36.82)HNDAY(-82.01)R	3	2	558.709	0.73435	+	+
Tc00.1047053508899.40	hypothetical protein, conserved	106	Tc00.1047053508899.40;Tc00.1047053511365.4	106	S	0.999789	36.7517	0.00596734	6.82	70.019	GSK3	0.081	TIDDGVSSAASHA	VTIDDGVS(1)S(1)AAS(1)HAS(1)RR	VT(-36.75)IDDGVS(36.75)S(40.39)AAS(43.45)HAS(47.34)RR	8	2	1024.87	-0.70962		+	+		+		+	+	+					+
Tc00.1047053510735.90	hypothetical protein, conserved	727	Tc00.1047053506147.110;Tc00.1047053510735.90	727;727	S	0.99979	36.7825	0.0010563	29.19	83.047	CHK1/2	0.003192	TLARGISNLEATV;TPARGISNLEATV	GIS(1)NLEATVESR	GIS(36.78)NLEAT(-36.78)VES(-73.03)R	3	2	678.314	1.5088	+
Tc00.1047053506855.360	hypothetical protein, conserved	486	Tc00.1047053506855.360	486	S	0.999791	34.5719	0.0119765	4.23	63.271	NEK6	0.076	RSSLFQSQRLPSG	S(0.6)S(0.4)LFQS(1)QRLPS(1)GDGK	S(1.76)S(-1.76)LFQS(34.57)QRLPS(48.8)GDGK	6	3	616.244	0.16318			+		+				+					+
Tc00.1047053511277.130	hypothetical protein, conserved	181	Tc00.1047053511277.130	181	S	0.9998	42.7678	0.0249014	18.5	55.28			KRGVLNSPVSNDE	RGVLNS(1)PVS(0.999)NDEVDGGFPY(0.547)S(0.504)S(0.727)S(0.287)S(0.275)GVDVS(0.66)GR	RGVLNS(42.77)PVS(33.27)NDEVDGGFPY(0.53)S(-0.53)S(5)S(-5.91)S(-6.41)GVDVS(5.91)GR	6	3	1147.42	-0.59003									+
Tc00.1047053506927.20	hypothetical protein, conserved	871	Tc00.1047053506927.20;Tc00.1047053510797.39	871	S	0.999803	37.0598	2.11804e-06	21.07	129.14			MRRTSVSISVVPP	RTS(1)VS(1)ISVVPPN	RT(-35.18)S(35.18)VS(37.06)IS(-37.06)VVPPN	5	2	708.32	0.090789											+		+	+
Tc00.1047053509683.30	hypothetical protein, conserved	4	Tc00.1047053509683.30;Tc00.1047053508731.9	4	S	0.999803	37.0598	5.91054e-07	31.46	129.14			___MTDSESDVGA	T(1)DS(1)ESDVGAIQLR	T(48.55)DS(37.06)ES(-37.06)DVGAIQLR	3	2	796.816	-0.066407											+	+
Tc00.1047053506123.70	hypothetical protein, conserved	81	Tc00.1047053506123.70	81	S	0.999805	37.093	1.32759e-38	51.29	183.16	AURORA-A	0.0013272	TNQKRSSLLFDLL	RSS(1)LLFDLLNAASR	RS(-37.09)S(37.09)LLFDLLNAAS(-151.66)R	3	2	821.919	0.53208							+					+	+
Tc00.1047053511929.30	retrotransposon hot spot (RHS) protein, putative	548	Tc00.1047053511929.30	548	S	0.999814	37.3014	5.97613e-39	39.08	189.56	ERK/MAPK	0.0034	GMIVVTSPNKNNY	GWGMIVVTS(1)PNK	GWGMIVVT(-37.3)S(37.3)PNK	9	2	684.823	-0.0092511		+	+					+	+	+	+	+	+	+
Tc00.1047053508231.210	hypothetical protein, conserved	269	Tc00.1047053508231.210	269	S	0.999818	40.3789	0.00409891	14.78	67.753			SFPVEDSSRSTDN	S(0.001)SFPVEDS(1)S(0.999)RS(1)T(1)DNDAAACVK	S(-30.93)S(-36.74)FPVEDS(40.38)S(30.93)RS(40.38)T(39.97)DNDAAACVK	8	3	854.956	-0.72602									+
Tc00.1047053506519.110	hypothetical protein, conserved	256	Tc00.1047053506519.110;Tc00.1047053508909.40	256	S	0.999819	37.4316	3.00606e-26	31.64	131.11	CK1	0.081	VGSSGGSDVGNDE	LQDEILEDDDVGS(1)S(1)GGS(1)DVGNDES(0.001)K	LQDEILEDDDVGS(37.43)S(37.43)GGS(37.43)DVGNDES(-37.43)K	17	3	940.673	-0.33912		+	+	+		+				+	+		+	+
Tc00.1047053507641.100	hypothetical protein, conserved	181	Tc00.1047053507641.100	181	S	0.999819	40.4165	0.0091114	0.11	61.089	CK1	0.143	QQSNSLSWQFDST	QQS(1)NS(1)LS(1)WQFDSTPPIEDGK	QQS(51.2)NS(43.97)LS(40.42)WQFDS(-43.7)T(-40.42)PPIEDGK	7	3	835.32	0.32996											+		+	+
Tc00.1047053506835.60	calmodulin, putative	408	Tc00.1047053506835.60;Tc00.1047053506945.10	408	S	0.999821	37.4622	1.85749e-54	50.04	180.02	NEK6	0.076	SSPLSKSLSGDEL	S(1)LSGDELLTVSHVLHELGK	S(37.46)LS(-37.46)GDELLT(-141.36)VS(-156.88)HVLHELGK	1	3	705.356	-0.12091	+	+		+	+					+		+	+
Tc00.1047053509937.50	hypothetical protein, conserved	427	Tc00.1047053509937.50	427	S	0.999825	37.5579	0.00327321	23.36	92.163	CAMK2	0.042	EAPRSLSIMDGMK	SLS(1)IMDGMK	S(-37.56)LS(37.56)IMDGMK	3	2	531.224	0.0090318											+		+	+
Tc00.1047053511385.110	hypothetical protein	89	Tc00.1047053511385.110	89	S	0.999825	37.5733	5.31328e-14	16.01	133.59	PKA	0.042	QSPSRGSAISPNP	MEQS(1)PS(0.001)RGS(1)AIS(1)PNPGR	MEQS(34.69)PS(-34.69)RGS(37.57)AIS(66.94)PNPGR	9	2	1005.88	-0.5978	+			+	+		+	+	+	+	+
Tc00.1047053508547.160	hypothetical protein, conserved	81	Tc00.1047053508547.160	81	S	0.999826	37.5943	8.74306e-42	67.81	175.05	PKA/AKT	0.00111111	GVQRRGSPTLESA	RGS(1)PTLESAK	RGS(37.59)PT(-37.59)LES(-69.94)AK	3	2	563.269	-0.22112	+	+	+	+	+	+	+			+	+	+	+	+
Tc00.1047053506853.20	hypothetical protein, conserved	363	Tc00.1047053506853.20	363	S	0.999827	34.4901	0.0101554	1.95	75.992	PKA/AKT	0.00111111	ASARRLSPSSANS	RLS(1)PS(0.513)S(0.513)ANS(0.975)R	RLS(34.49)PS(0)S(0)ANS(12.83)R	3	2	657.736	0.20206									+	+
Tc00.1047053509029.80	hypothetical protein	462	Tc00.1047053509029.80;Tc00.1047053508777.50	462	S	0.999828	37.6364	4.69316e-106	33.32	228.14			NRRNESSASFAEN	NESS(1)AS(1)FAENVPGTK	NES(-37.64)S(37.64)AS(75.61)FAENVPGT(-122.03)K	4	2	849.326	-0.069604	+	+	+	+	+	+	+	+	+	+	+	+	+	+
Tc00.1047053508461.146	hypothetical protein, conserved	27	Tc00.1047053508461.146;Tc00.1047053508461.142	27	S	0.999833	37.945	1.79178e-08	45.85	146.92	CK1	0.081	VASSTSSVGRISA	VAS(0.999)S(0.001)T(0.009)S(0.991)S(1)VGR	VAS(28.66)S(-28.66)T(-20.66)S(20.66)S(37.94)VGR	7	2	595.698	-0.27675	+	+						+	+		+	+	+	+
Tc00.1047053508637.90	phosphoglucomutase, putative	134	Tc00.1047053508637.90;Tc00.1047053511911.130	134	S	0.999833	37.7598	4.19325e-14	36.51	124.63	NEK6	0.076	AFILTASHNPGGP	GAFILTAS(1)HNPGGPEEDFGIK	GAFILT(-37.76)AS(37.76)HNPGGPEEDFGIK	8	3	746.347	-0.35511	+		+	+		+	+					+
Tc00.1047053505193.60	hypothetical protein, conserved	511	Tc00.1047053505193.60;Tc00.1047053503409.10	511	S	0.999834	41.3446	1.6193e-05	48.4	76.169	CK2	0.058	PLPSPLSSLEGGN	MYLQEHSYNDDDNIPLPS(1)PLS(1)S(1)LEGGNVFMSPK	MY(-48.06)LQEHS(-45.19)Y(-48.06)NDDDNIPLPS(46.02)PLS(41.34)S(36.33)LEGGNVFMS(-36.33)PK	21	3	1317.54	-0.121	+						+					+	+	+
Tc00.1047053511297.10	hypothetical protein, conserved	1926	Tc00.1047053511297.10;Tc00.1047053511365.100	1926	S	0.999836	37.8471	0.0235079	8.58	74.389	CK1	0.081	SGISPLSRSLLLA	NEGS(0.999)GIS(0.001)PLS(1)R	NEGS(30.37)GIS(-30.37)PLS(37.85)R	10	2	638.752	-6.2337
Tc00.1047053506755.190	hypothetical protein, conserved	371	Tc00.1047053506755.190;Tc00.1047053510359.200	371	S	0.999838	38.3874	9.53596e-05	18.04	108.44			TNEEFLSPSGYHH	S(0.596)LT(0.404)NEEFLS(1)PSGYHHR	S(1.69)LT(-1.69)NEEFLS(38.39)PS(-38.39)GY(-49.63)HHR	9	2	1017.41	-0.27264		+			+				+				+
Tc00.1047053509695.50	katanin, putative	319	Tc00.1047053509695.50;Tc00.1047053509967.70	319	S	0.999838	38.0932	8.12769e-07	35.54	128.36	CDK2	0.0057	PSSLTVSPKKSDA	LYGRPS(0.371)S(0.628)LT(0.001)VS(1)PK	LY(-70.41)GRPS(-2.28)S(2.28)LT(-27.99)VS(38.09)PK	11	2	782.862	-0.15064	+	+		+	+		+			+		+	+
Tc00.1047053508231.210	hypothetical protein, conserved	272	Tc00.1047053508231.210	272	S	0.999841	40.3789	0.00409891	14.78	67.753	CK1	0.081	VEDSSRSTDNDAA	S(0.001)SFPVEDS(1)S(0.999)RS(1)T(1)DNDAAACVK	S(-30.93)S(-36.74)FPVEDS(40.38)S(30.93)RS(40.38)T(39.97)DNDAAACVK	11	3	854.956	-0.72602									+
Tc00.1047053511309.60	hypothetical protein, conserved	353	Tc00.1047053511309.60;Tc00.1047053511759.40	353	S	0.999841	37.9891	7.39062e-07	31.68	115.7	GSK3	0.081	ANTGELSRKGSEK	TTQQNVKPSANTGELS(1)R	T(-107.78)T(-108.09)QQNVKPS(-62.42)ANT(-37.99)GELS(37.99)R	16	2	955.952	-0.39147		+
Tc00.1047053510579.14	hypothetical protein, conserved	487	Tc00.1047053510579.14;Tc00.1047053510241.124	487	S	0.999843	38.0361	0.0080316	35.56	128.52	GSK3	0.081	ARVPGHSITKSNI	VPGHS(1)ITK	VPGHS(38.04)IT(-38.04)K	5	2	459.726	0.27515		+			+					+	+	+	+	+
Tc00.1047053508145.49	hypothetical protein, conserved	1796	Tc00.1047053508145.49;Tc00.1047053504243.30	1796	S	0.99985	38.2498	1.51252e-45	14.24	181.6	CK1	0.081	IASSIGSLTRRSR	RLS(1)VIAS(1)S(1)IGS(1)LTR	RLS(169.27)VIAS(96.1)S(87.28)IGS(38.25)LT(-38.25)R	11	2	890.366	-0.1683		+	+							+	+
Tc00.1047053409117.10	hypothetical protein, conserved	12	Tc00.1047053409117.10;Tc00.1047053508823.40	12	S	0.999852	38.8867	2.6146e-10	31.4	140.37	PKA/AKT	0.00111111	YEARRSSITLPLP	RSS(1)ITLPLPGTK	RS(-38.89)S(38.89)IT(-47.27)LPLPGT(-68.76)K	3	2	675.363	0.30158	+	+	+	+	+	+	+		+	+	+	+	+	+
Tc00.1047053508505.40	hypothetical protein, conserved	2019	Tc00.1047053503893.150;Tc00.1047053508505.40	2728;2019	S	0.999858	41.5944	4.0342e-21	28.52	152.84	PKA/AKT	0.00111111	SVDRRISQSTSLV	RIS(1)QS(0.996)T(0.004)SLVPNEQYR	RIS(41.59)QS(24.64)T(-24.64)S(-37.14)LVPNEQY(-128.48)R	3	2	969.43	0.16718		+
Tc00.1047053504741.80	hypothetical protein, conserved	31	Tc00.1047053504741.80	31	S	0.999859	38.2204	1.13776e-21	50.26	147.61	PKA/AKT	0.00111111	YNNRRGSSTATQT	RGS(1)S(0.921)T(0.079)AT(0.996)QT(0.003)QQWDAIK	RGS(38.22)S(10.7)T(-10.7)AT(24.83)QT(-24.83)QQWDAIK	3	2	1009.39	-0.96007		+	+		+			+	+	+				+
Tc00.1047053506927.20	hypothetical protein, conserved	859	Tc00.1047053506927.20	859	S	0.99986	39.1022	1.73454e-56	24.49	179.87	GSK3	0.081	GSSTISSAEGSIM	VMFDDYGS(1)S(0.999)T(0.009)IS(0.992)S(1)AEGSIMR	VMFDDY(-56.58)GS(48.77)S(31.02)T(-20.93)IS(20.93)S(39.1)AEGS(-47.49)IMR	13	2	1236.91	0.32287											+
Tc00.1047053509569.40	hypothetical protein, conserved	68	Tc00.1047053509569.40;Tc00.1047053506865.60	68	S	0.99986	38.542	2.82651e-10	43.39	112.97	CK1	0.081	GIRSLDSIHDHGL	S(1)LDS(1)IHDHGLTEAIFAPNT(1)PK	S(57.62)LDS(38.54)IHDHGLT(-38.54)EAIFAPNT(58.27)PK	4	3	835.016	-0.03028	+	+	+	+	+	+	+	+	+	+	+		+	+
Tc00.1047053504199.10	hypothetical protein, conserved	258	Tc00.1047053504199.10	258	S	0.999861	42.4478	9.00604e-06	24.16	67.569			KSGGQESLCVEGE	S(1)GGQES(1)LCVEGES(0.98)ET(0.015)RDDY(0.005)IY(0.001)PFEATK	S(50.86)GGQES(42.45)LCVEGES(18.33)ET(-18.33)RDDY(-23.3)IY(-33.11)PFEAT(-50.89)K	6	3	1103.09	-0.32231						+					+		+	+
Tc00.1047053506529.380	serine/threonine protein phosphatase, putative	917	Tc00.1047053506529.380;Tc00.1047053510889.80	917	S	0.999861	38.8655	0.00248207	20.11	102.8			NYLKNSSFSSMCK	NSS(1)FS(0.125)S(0.875)MCK	NS(-38.87)S(38.87)FS(-8.44)S(8.44)MCK	3	2	604.182	-0.064345		+	+		+	+		+	+	+	+		+	+
Tc00.1047053506925.110	hypothetical protein, conserved	31	Tc00.1047053506925.110	31	S	0.999861	39.0098	0.00357111	32.98	78.006	AURORA	0.020748	RSPERQSVPVSQE	QS(1)VPVS(0.001)QELS(0.91)FIY(0.089)DLK	QS(39.01)VPVS(-32.25)QELS(10.08)FIY(-10.08)DLK	2	3	671.639	0.22978			+							+	+	+	+	+
Tc00.1047053509599.60	hypothetical protein	185	Tc00.1047053509599.60	185	S	0.999862	38.5886	0.00399011	26.31	108.14	PKA/AKT	0.001764	MRMRTNSVPISSF	TNS(1)VPISSFR	T(-38.59)NS(38.59)VPIS(-78.64)S(-91.35)FR	3	2	594.276	0.32964		+			+				+	+				+
Tc00.1047053509733.60	hypothetical protein	185	Tc00.1047053509733.60	185	S	0.999862	38.5886	0.00399011	26.31	108.14	PKA/AKT	0.001764	MRMRTNSVPISSF	TNS(1)VPISSFR	T(-38.59)NS(38.59)VPIS(-78.64)S(-91.35)FR	3	2	594.276	0.32964		+			+				+	+				+
Tc00.1047053508175.50	hypothetical protein, conserved	280	Tc00.1047053508175.50	280	S	0.999863	40.0734	2.80411e-05	17.3	104.52			SSVAASSARAETP	FSSVAAS(1)S(1)AR	FS(-44.56)S(-40.07)VAAS(41.05)S(40.07)AR	8	2	571.718	-0.031255		+
Tc00.1047053511727.30	calpain-like cysteine peptidase, putative|cysteine peptidase, Clan CA, family C2, putative	644	Tc00.1047053511727.30	644	S	0.999863	38.5088	7.25273e-34	63.95	164.61			SRAYQRSISSGSL	S(1)IS(0.964)S(0.036)GSLVASAQSPGR	S(38.51)IS(14.26)S(-14.26)GS(-40.54)LVAS(-57.87)AQS(-96.85)PGR	1	2	832.358	0.14909											+	+	+	+
Tc00.1047053506435.140	hypothetical protein, conserved	327	Tc00.1047053506435.140	327	S	0.999869	38.8114	0.0214281	6.83	63.588			EELTMLSAEKDIL	LKEELTMLS(1)AEK	LKEELT(-38.81)MLS(38.81)AEK	9	2	736.359	1.1874					+
Tc00.1047053506303.130	hypothetical protein, conserved	66	Tc00.1047053506303.130	66	S	0.999872	38.91	2.05837e-09	34.9	101.43	CK1	0.143	TPTPTGSQLAAAL	FAKS(1)EPNT(1)PT(0.998)PT(0.002)GS(1)QLAAALFPQR	FAKS(60.17)EPNT(46.2)PT(27.81)PT(-27.81)GS(38.91)QLAAALFPQR	14	3	950.396	-0.72326	+		+	+		+		+					+	+
Tc00.1047053507019.10	protein kinase, putative	133	Tc00.1047053507019.10	133	S	0.999872	39.3624	0.0113208	7.39	111.04	CK1	0.143	QKSMSYSLTRMTD	S(1)MS(0.993)Y(0.007)S(1)LTR	S(55.2)MS(21.46)Y(-21.46)S(39.36)LT(-48.9)R	5	2	592.678	-0.03627													+
Tc00.1047053506517.130	hypothetical protein, conserved	418	Tc00.1047053506517.130;Tc00.1047053508909.250	418	S	0.999876	38.1199	0.000616405	18.94	62.783	CK1	0.081	FPSSPSSASRGTG	GEFPS(1)S(1)PS(1)S(1)AS(0.999)RGT(0.988)GANS(0.816)NAAFT(0.197)HLEALR	GEFPS(48.75)S(48.75)PS(42.11)S(38.12)AS(28.95)RGT(18.33)GANS(6.41)NAAFT(-6.41)HLEALR	9	3	1160.39	-0.34155			+
Tc00.1047053508175.50	hypothetical protein, conserved	279	Tc00.1047053508175.50	279	S	0.999883	41.0541	2.80411e-05	17.3	104.52	CK1	0.143	FSSVAASSARAET	FSSVAAS(1)S(1)AR	FS(-44.56)S(-40.07)VAAS(41.05)S(40.07)AR	7	2	571.718	-0.031255		+
Tc00.1047053506529.250	hypothetical protein, conserved	198	Tc00.1047053506529.250	198	S	0.999884	39.3552	8.50115e-09	40.36	147.5	CK1	0.081	ADESIASNRSPNQ	AADESIAS(1)NR	AADES(-39.36)IAS(39.36)NR	8	2	557.232	0.34194		+										+
Tc00.1047053510885.160	hypothetical protein, conserved	198	Tc00.1047053510885.160	198	S	0.999884	39.3552	8.50115e-09	40.36	147.5	CK1	0.081	ADESIASNRSTNQ	AADESIAS(1)NR	AADES(-39.36)IAS(39.36)NR	8	2	557.232	0.34194		+										+
Tc00.1047053507603.120	hypothetical protein, conserved	1135	Tc00.1047053507603.120;Tc00.1047053509429.190	1135	S	0.999885	39.5839	9.97007e-06	16.49	112.97	CK1	0.081	TSASTSSGESRRK	HGVAT(0.073)S(0.927)AS(1)T(1)S(1)S(1)GESR	HGVAT(-11.06)S(11.06)AS(54.86)T(54.86)S(54.86)S(39.58)GES(-39.58)R	11	2	917.25	-0.3269												+
Tc00.1047053506297.210	hypothetical protein, conserved	726	Tc00.1047053506297.210;Tc00.1047053510101.110	726	S	0.999887	40.7238	0.028196	23.26	70.232	PKA	0.004788	TTVRKLSGVSTTR	KLS(1)GVS(0.473)T(0.314)T(0.213)R	KLS(40.72)GVS(1.77)T(-1.77)T(-3.47)R	3	2	554.744	0.47513		+			+
Tc00.1047053511323.40	histone H2A, putative	29	Tc00.1047053511323.40;Tc00.1047053507979.4	29	S	0.999887	40.6728	1.22249e-55	48.69	150.73	CK1	0.081	DQTSIVSGGKHGG	S(1)LS(1)GDDPLQQNAMMGPGSATADQTSIVS(1)GGK	S(122.87)LS(122.57)GDDPLQQNAMMGPGS(-73.11)AT(-68.43)ADQT(-45.73)S(-40.67)IVS(40.67)GGK	28	3	1101.44	-0.62181	+		+	+					+		+		+
Tc00.1047053510661.240	hypothetical protein, conserved	100	Tc00.1047053510661.240;Tc00.1047053510741.30	100	S	0.999888	39.522	1.18225e-15	38.59	121.92	WW GroupIV	0.0023175	VVSQPLSPKRSTS	ALEVSSSHHTDPNVVSQPLS(1)PK	ALEVS(-99.06)S(-99.06)S(-99.06)HHT(-99.06)DPNVVS(-39.52)QPLS(39.52)PK	20	3	803.72	-0.64175												+
Tc00.1047053505229.10	hypothetical protein, conserved	138	Tc00.1047053505229.10	138	S	0.999897	41.0478	1.40725e-18	41.12	143.34	CHK1/2	0.003192	GLPRRLSSPTRTP	RLS(1)S(1)PTRTPEVLDDEK	RLS(41.05)S(34.28)PT(-34.28)RT(-41.05)PEVLDDEK	3	3	668.301	-0.1099	+	+	+	+	+	+	+	+	+	+	+	+	+	+
Tc00.1047053506945.210	zinc finger-domain protein, putative	69	Tc00.1047053506945.210	69	S	0.999897	36.2999	0.00560155	0.03	68.612	CDK1	0.0057	ASQAHVSPKMIPQ	AGNS(0.999)PMS(0.887)QRS(0.562)S(0.562)AS(0.991)QAHVS(1)PK	AGNS(25.02)PMS(5.87)QRS(0)S(0)AS(16.73)QAHVS(36.3)PK	18	3	809.606	-0.49387			+	+	+	+	+	+	+	+				+
Tc00.1047053509997.40	hypothetical protein, conserved	86	Tc00.1047053509997.40	86	S	0.999898	39.9016	0.00141496	40.4	89.162	AURORA	0.020748	GPLTRQSLSGPAL	QS(1)LSGPALGVR	QS(39.9)LS(-39.9)GPALGVR	2	2	582.792	-0.048908		+	+		+	+		+	+		+	+	+	+
Tc00.1047053508461.140	poly(A)-binding protein, putative|polyadenylate-binding protein, putative	93	Tc00.1047053508461.140	93	S	0.999901	40.03	0.000916485	16.87	114.35	PKA	0.042	DPSKRRSGVTNIV	S(1)GVTNIVVK	S(40.03)GVT(-40.03)NIVVK	1	2	498.76	-2.1939		+			+				+
Tc00.1047053508533.10	hypothetical protein, conserved	2103	Tc00.1047053404001.20;Tc00.1047053508533.10	1620;2103	S	0.999901	40.915	1.18288e-32	39.32	162.83	NEK6	0.076	LHSLSVSDVSIPT	LHS(1)LS(1)VS(1)DVSIPTPPLR	LHS(61.35)LS(61.35)VS(40.92)DVS(-40.92)IPT(-47.62)PPLR	7	3	686.642	0.05031		+	+		+	+		+	+	+	+			+
Tc00.1047053504769.70	hypothetical protein, conserved	401	Tc00.1047053504769.70;Tc00.1047053503647.9	401	S	0.999906	40.5551	1.07365e-06	33.84	133.79			REKDKFSPTHFSK	DKFS(1)PTHFSK	DKFS(40.56)PT(-40.56)HFS(-51.9)K	4	3	425.192	0.52768		+			+					+		+	+
Tc00.1047053508441.10	NUP-1 protein, putative	733	Tc00.1047053508441.10	733	S	0.999906	40.2546	2.77215e-11	34.97	128.52	CAMK2	0.042	SPQRAPSTDVLRE	APS(1)TDVLR	APS(40.25)T(-40.25)DVLR	3	2	469.721	-0.43097					+
Tc00.1047053503673.18	hypothetical protein, conserved	446	Tc00.1047053503673.18;Tc00.1047053506559.148	446	S	0.999908	40.3835	0.0184975	12.94	76.318	CAMK2	0.042	DEERDVSASLLRL	DVS(1)ASLLR	DVS(40.38)AS(-40.38)LLR	3	2	470.729	0.0063868		+
Tc00.1047053508899.40	hypothetical protein, conserved	107	Tc00.1047053508899.40;Tc00.1047053511365.4	107	S	0.999909	40.3906	0.00596734	6.82	70.019			IDDGVSSAASHAS	VTIDDGVS(1)S(1)AAS(1)HAS(1)RR	VT(-36.75)IDDGVS(36.75)S(40.39)AAS(43.45)HAS(47.34)RR	9	2	1024.87	-0.70962		+	+		+		+	+	+					+
Tc00.1047053510885.160	hypothetical protein, conserved	498	Tc00.1047053506529.250;Tc00.1047053510885.160	498;498	S	0.999913	43.6311	1.68861e-10	44.9	135.71			FPYQSPSDLTVTQ	FPYQSPS(1)DLTVTQR	FPY(-104.29)QS(-43.63)PS(43.63)DLT(-43.63)VT(-80.27)QR	7	2	859.893	-0.76854										+
Tc00.1047053511727.30	calpain-like cysteine peptidase, putative|cysteine peptidase, Clan CA, family C2, putative	647	Tc00.1047053511727.30	647	S	0.999913	40.6191	7.25273e-34	63.95	164.61	CK1	0.081	YQRSISSGSLVAS	S(1)IS(1)S(1)GSLVASAQSPGR	S(64.26)IS(62.25)S(40.62)GS(-40.62)LVAS(-123.85)AQS(-160.52)PGR	4	2	872.341	0.048744			+								+		+	+
Tc00.1047053509317.60	RNA-binding protein, putative	379	Tc00.1047053509317.60;Tc00.1047053511621.50	379	S	0.999919	40.9337	0.00511518	24.94	123.89	PKA/AKT	0.001764	ARSRSDSYERHRR	S(1)RS(1)DS(1)YER	S(100.43)RS(75.79)DS(40.93)Y(-40.93)ER	5	2	620.178	-0.32676	+		+	+		+	+	+	+	+	+	+	+
Tc00.1047053507641.100	hypothetical protein, conserved	179	Tc00.1047053507641.100	179	S	0.99992	43.972	0.0091114	0.11	61.089			LRQQSNSLSWQFD	QQS(1)NS(1)LS(1)WQFDSTPPIEDGK	QQS(51.2)NS(43.97)LS(40.42)WQFDS(-43.7)T(-40.42)PPIEDGK	5	3	835.32	0.32996											+		+	+
Tc00.1047053510879.180	hypothetical protein	56	Tc00.1047053510879.180	56	S	0.99992	40.5832	3.94713e-06	13.51	129.14			TPNNCRSLSNASL	S(1)LS(1)NAS(0.92)LGS(0.08)R	S(40.58)LS(33.31)NAS(10.63)LGS(-10.63)R	1	2	616.211	0.5338														+
Tc00.1047053504105.180	hypothetical protein, conserved	302	Tc00.1047053504105.180;Tc00.1047053503697.120	302	S	0.999923	44.0935	0.00773866	14.45	55.308	CK1	0.081	DAPSDDSAKNKKP	SITNPVLEANEEQKDAPS(1)DDS(1)AK	S(-41.92)IT(-38.66)NPVLEANEEQKDAPS(38.66)DDS(44.09)AK	21	3	873.368	-0.024574		+
Tc00.1047053507023.160	hypothetical protein, conserved	1160	Tc00.1047053507023.160	1160	S	0.999923	42.4678	1.44178e-06	26.21	85.714	WW GroupIV	0.0023175	TPRSPRSPRAASK	TSTLASMIS(0.005)AQVPAS(0.029)HT(0.967)PRS(0.999)PRS(1)PR	T(-63.32)S(-63.88)T(-60.02)LAS(-41.1)MIS(-22.72)AQVPAS(-15.46)HT(15.46)PRS(29.65)PRS(42.47)PR	23	3	959.096	-0.75164		+	+		+			+	+	+	+		+	+
Tc00.1047053511751.70	hypothetical protein, conserved	837	Tc00.1047053511751.70	837	S	0.999923	41.3913	0.00350857	8.39	91.392	Polo box	0.00405	DVHRASSPVSPSR	ASS(1)PVS(0.968)PS(0.032)R	AS(-41.39)S(41.39)PVS(14.76)PS(-14.76)R	3	2	524.199	-0.77148	+
Tc00.1047053511247.9	hypothetical protein, conserved	2	Tc00.1047053511247.9	2	S	0.999924	41.6708	1.1433e-99	23.56	224.79	GSK3	0.081	_____MSFGQSDS	S(1)FGQS(0.01)DS(0.97)LS(0.97)ES(0.057)S(0.994)LNK	S(41.67)FGQS(-22.95)DS(15.68)LS(15.68)ES(-15.68)S(22.02)LNK	1	2	974.309	-0.39963		+	+										+	+
Tc00.1047053506835.60	calmodulin, putative	473	Tc00.1047053506835.60	473	S	0.999925	41.5944	9.08041e-30	30.34	164.61	CK1	0.081	RHNSSSSLMVETS	HNS(0.999)S(0.068)S(0.933)S(1)LMVETSVK	HNS(31.11)S(-11.42)S(11.42)S(41.59)LMVET(-52.3)S(-53.92)VK	6	2	873.316	-0.42454		+	+		+	+		+	+	+	+		+	+
Tc00.1047053507801.100	hypothetical protein, conserved	549	Tc00.1047053507801.100;Tc00.1047053511627.140	549;543	S	0.999925	42.178	0.0005372	19.67	82.838	CK2	0.058	CKNLSTSSSEIEG	NLS(1)T(1)S(1)S(1)S(1)EIEGPSTGK	NLS(62.49)T(58.4)S(42.18)S(42.18)S(42.18)EIEGPS(-42.18)T(-48.63)GK	5	2	997.3	-0.67705	+						+	+			+
Tc00.1047053507801.100	hypothetical protein, conserved	550	Tc00.1047053507801.100;Tc00.1047053511627.140	550;544	S	0.999925	42.178	0.0005372	19.67	82.838	CK1	0.081	KNLSTSSSEIEGP	NLS(1)T(1)S(1)S(1)S(1)EIEGPSTGK	NLS(62.49)T(58.4)S(42.18)S(42.18)S(42.18)EIEGPS(-42.18)T(-48.63)GK	6	2	997.3	-0.67705	+						+	+			+
Tc00.1047053507801.100	hypothetical protein, conserved	551	Tc00.1047053507801.100;Tc00.1047053511627.140	551;545	S	0.999925	42.178	0.0005372	19.67	82.838	CK2	0.058	NLSTSSSEIEGPS	NLS(1)T(1)S(1)S(1)S(1)EIEGPSTGK	NLS(62.49)T(58.4)S(42.18)S(42.18)S(42.18)EIEGPS(-42.18)T(-48.63)GK	7	2	997.3	-0.67705	+						+	+			+
Tc00.1047053508153.150	hypothetical protein, conserved	192	Tc00.1047053508153.150	192	S	0.999926	41.2689	0.00712073	5.11	74.389	PKA	0.042	NITSRKSTPNRGT	NIT(0.013)S(0.987)RKS(1)T(1)PNR	NIT(-18.95)S(18.95)RKS(41.27)T(46.55)PNR	7	2	757.302	-0.20592												+
Tc00.1047053511719.41	hypothetical protein, conserved	80	Tc00.1047053511719.41	80	S	0.999926	43.2341	0.0104857	8.38	63.599	CK1	0.081	HASSVSSLVAEKK	LVT(0.075)S(0.379)AS(0.549)HHAS(0.998)S(1)VS(1)S(1)LVAEK	LVT(-8.69)S(-1.62)AS(1.62)HHAS(27.45)S(33.38)VS(43.66)S(43.23)LVAEK	14	3	770.615	-0.18654			+			+		+			+		+
Tc00.1047053509607.60	hypothetical protein	32	Tc00.1047053509607.60;Tc00.1047053510861.150	32	S	0.999927	44.1696	0.00409958	20.51	71.758	NEK6	0.076	LRKLSASQKDWLL	KLS(1)AS(1)QKDWLLDSTSHYR	KLS(54.28)AS(44.17)QKDWLLDS(-49.03)T(-44.17)S(-49.53)HY(-56.3)R	5	3	765.678	-0.60165										+
Tc00.1047053509997.60	hypothetical protein, conserved	509	Tc00.1047053509997.60	509	S	0.999927	41.3392	2.27271e-26	33.22	163.43	CAMK2	0.042	SDTRGFSSNNSPL	GFS(1)SNNS(1)PLET(1)PVR	GFS(41.34)S(-41.34)NNS(62.89)PLET(109.1)PVR	3	2	872.823	-0.45851		+			+
Tc00.1047053510863.9	hypothetical protein	121	Tc00.1047053503731.9;Tc00.1047053510863.9	121;121	S	0.999927	40.0328	0.00350857	2.35	91.392	PKA/AKT	0.00111111	QNSRSSSISLILK	S(0.732)S(0.268)S(1)IS(1)LILK	S(4.36)S(-4.36)S(40.03)IS(79.56)LILK	3	2	594.242	0.35669													+	+
Tc00.1047053508299.30	hypothetical protein	567	Tc00.1047053508299.30	567	S	0.999928	43.1386	0.00614223	27.91	82.625			DRRNNRSLSFYSY	S(1)LS(0.999)FYSYGNR	S(43.14)LS(33.92)FY(-34.53)S(-33.92)Y(-50.16)GNR	1	2	677.249	1.0301			+			+			+
Tc00.1047053504137.70	hypothetical protein, conserved	76	Tc00.1047053504137.70;Tc00.1047053509799.20	76	S	0.999929	41.4827	0.0158943	18.39	68.459	CDK2	0.0057	SMLQLVSPRRGTV	NNSMLQLVS(1)PR	NNS(-41.48)MLQLVS(41.48)PR	9	2	669.815	-1.7049	+
Tc00.1047053506625.120	hypothetical protein, conserved	216	Tc00.1047053506625.120	216	S	0.999929	41.9365	5.67383e-35	71.34	172.81	AURORA	0.020748	NSLPRHSISMSNH	HS(1)ISMSNHHGGNSR	HS(41.94)IS(-41.94)MS(-51.33)NHHGGNS(-97.36)R	2	2	800.825	1.0061													+
Tc00.1047053504109.20	hypothetical protein, conserved	871	Tc00.1047053504109.20	871	S	0.99993	41.52	1.49822e-13	30.91	115.95	CK2	0.058	ALSIVGSSAETMS	DAALSIVGS(1)S(1)AET(1)MS(1)NNDGHEK	DAALS(-41.52)IVGS(41.52)S(54.51)AET(77.17)MS(97.64)NNDGHEK	9	3	851.628	-0.36478													+	+
Tc00.1047053510155.10	hypothetical protein, conserved	194	Tc00.1047053510155.10	194	S	0.99993	43.6084	0.000963518	14.57	79.585	ERK/MAPK	0.0034	KSLSVNSPKTPSY	S(1)LS(1)VNS(1)PKT(0.997)PS(0.003)YLVR	S(64.99)LS(55.58)VNS(43.61)PKT(24.87)PS(-24.87)Y(-36.71)LVR	6	3	656.595	-0.23677			+								+		+	+
Tc00.1047053510879.180	hypothetical protein	58	Tc00.1047053510879.180	58	S	0.99993	41.5794	3.94713e-06	13.51	129.14	CAMK2	0.042	NNCRSLSNASLGS	SLS(1)NAS(1)LGS(1)R	S(-41.58)LS(41.58)NAS(100.23)LGS(122.66)R	3	2	616.211	-0.10029										+				+
Tc00.1047053510689.40	phosphatidylinositol 3-kinase tor, putative	2356	Tc00.1047053510689.40	2356	S	0.999933	42.1068	0.000524912	18.99	82.842			PPRDSVSTLAIKT	LY(0.025)S(0.975)PAAFTGDPPRDS(1)VS(1)T(1)LAIK	LY(-15.91)S(15.91)PAAFT(-41.58)GDPPRDS(47.02)VS(42.11)T(41.58)LAIK	17	3	876.028	-0.58566		+	+		+			+	+					+
Tc00.1047053506925.110	hypothetical protein, conserved	26	Tc00.1047053506925.110	26	S	0.999934	41.8582	0.00357111	32.98	78.006	NIMA	0.00174146	DSRLRRSPERQSV	S(1)PERQS(1)VPVSQELSFIYDLK	S(41.86)PERQS(34.63)VPVS(-34.63)QELS(-65.67)FIY(-70.3)DLK	1	3	828.048	0.31884			+							+	+			+
Tc00.1047053507801.100	hypothetical protein, conserved	596	Tc00.1047053507801.100	596	S	0.999934	40.3369	1.66342e-47	26.02	179.01	CK1	0.081	RLYSSDSDVGGAA	LY(0.749)S(0.286)S(0.966)DS(1)DVGGAAYAPPR	LY(4.54)S(-4.54)S(13.18)DS(40.34)DVGGAAY(-114.41)APPR	6	2	983.357	-0.19776	+	+	+	+	+	+	+	+	+	+			+	+
Tc00.1047053511395.80	hypothetical protein	151	Tc00.1047053511395.80	151	S	0.999934	41.316	3.41209e-37	37.34	173.9	PIM1/2	0.000138852	VKLRHVSPSSPSL	HVS(1)PS(0.105)S(0.894)PS(0.001)LPVAVSK	HVS(41.32)PS(-9.3)S(9.3)PS(-28.29)LPVAVS(-127.13)K	3	2	826.378	0.50056		+		+	+				+
Tc00.1047053511815.170	hypothetical protein, conserved	427	Tc00.1047053511815.170	427	S	0.999934	41.7916	8.14428e-168	58.77	275.72	PIM1/2	0.000138852	VKQRHVSSLKEQD	HVS(1)SLK	HVS(41.79)S(-41.79)LK	3	2	375.681	-0.81137	+	+		+	+		+			+		+
Tc00.1047053506503.90	kinesin, putative	161	Tc00.1047053506503.90;Tc00.1047053511293.50	161	S	0.999935	41.844	5.91646e-49	18.25	185.55	CK1	0.081	TSLSNTSVLSARG	CLNT(0.004)S(0.994)LS(0.009)NT(0.993)S(1)VLS(1)AR	CLNT(-23.53)S(23.53)LS(-21.53)NT(21.53)S(41.84)VLS(127.38)AR	10	2	971.845	-0.81255		+	+			+		+	+	+	+		+	+
Tc00.1047053507817.80	5'-3' exonuclease XNRA, putative|exoribonuclease 1, putative	703	Tc00.1047053507817.80	703	S	0.999937	42.0027	0.000355059	22.15	76.907	CK1	0.143	EHSDAASITPPTV	LKAS(1)PEHS(1)DAAS(1)IT(0.995)PPT(0.005)VPEEQK	LKAS(60.87)PEHS(47.51)DAAS(42)IT(23.36)PPT(-23.36)VPEEQK	12	3	918.037	-0.37273					+					+				+
Tc00.1047053508175.300	hypothetical protein, conserved	277	Tc00.1047053508175.300;Tc00.1047053509149.70	277	S	0.999939	43.3938	0.0159604	29.96	88.268	PKA/AKT	0.00111111	RKLRSASLTISRG	SAS(1)LTISR	S(-48.14)AS(43.39)LT(-43.39)IS(-73.76)R	3	2	457.721	-0.018611
Tc00.1047053503861.10	retrotransposon hot spot (RHS) protein, putative	21	Tc00.1047053503861.10	21	S	0.999941	41.05	9.40082e-12	35.81	108.03	CK1	0.081	SQSSNVSQGGRRR	SGRPEEGLYGNVES(0.779)QS(0.249)S(0.972)NVS(1)QGGR	S(-68.55)GRPEEGLY(-58.92)GNVES(5.32)QS(-5.32)S(14.24)NVS(41.05)QGGR	20	3	926.026	-1.079		+	+		+	+		+	+		+			+
Tc00.1047053504199.10	hypothetical protein, conserved	253	Tc00.1047053504199.10	253	S	0.999941	50.8568	9.00604e-06	24.16	67.569	NEK6	0.076	VSDLTKSGGQESL	S(1)GGQES(1)LCVEGES(0.98)ET(0.015)RDDY(0.005)IY(0.001)PFEATK	S(50.86)GGQES(42.45)LCVEGES(18.33)ET(-18.33)RDDY(-23.3)IY(-33.11)PFEAT(-50.89)K	1	3	1103.09	-0.32231						+					+		+	+
Tc00.1047053508409.240	hypothetical protein, conserved	222	Tc00.1047053508409.240;Tc00.1047053510143.50	222	S	0.999941	40.5096	0.000713155	17.24	104.41	NEK6	0.076	LYPLSKSAHTSLV	S(1)AHT(0.614)S(0.383)LVY(0.003)QEPQK	S(40.51)AHT(2.06)S(-2.06)LVY(-23.24)QEPQK	1	2	824.344	0.23616		+			+
Tc00.1047053509671.10	hypothetical protein, conserved	296	Tc00.1047053509671.10	296	S	0.999941	42.2392	1.43253e-15	32.38	115.95	WW GroupIV	0.0023175	KPQPPFSPLSGSV	IHEEGSKPQPPFS(1)PLS(0.052)GS(0.932)VT(0.015)FT(0.002)K	IHEEGS(-78.68)KPQPPFS(42.24)PLS(-12.53)GS(12.53)VT(-18.07)FT(-27.53)K	13	3	877.403	0.95007	+
Tc00.1047053509247.30	hypothetical protein, conserved	825	Tc00.1047053509247.30	825	S	0.999942	42.3601	9.52363e-126	71.15	244.75	PKA	0.004788	STERRDSTAAAAA	RDS(1)TAAAAAAADQQK	RDS(42.36)T(-42.36)AAAAAAADQQK	3	2	777.849	0.017435				+								+
Tc00.1047053510759.200	hypothetical protein, conserved	38	Tc00.1047053510759.200	38	S	0.999943	45.4096	0.00239421	13.2	61.108			NAADSVSRVSVIS	GANNAADS(1)VS(1)RVS(0.999)VIS(0.14)PT(0.029)QEDS(0.832)K	GANNAADS(51.34)VS(45.41)RVS(31.1)VIS(-7.76)PT(-14.59)QEDS(7.76)K	10	3	884.672	-0.28586										+
Tc00.1047053510283.120	hypothetical protein, conserved	299	Tc00.1047053510283.120;Tc00.1047053503823.90	299	S	0.999944	42.5394	0.00296458	38.91	143.48	CAMK2	0.042	VKNRFGSTIQMKR	FGS(1)TIQMK	FGS(42.54)T(-42.54)IQMK	3	2	496.22	-0.49938											+
Tc00.1047053510885.160	hypothetical protein, conserved	228	Tc00.1047053510885.160	228	S	0.999944	42.3153	0.0021125	15.79	79.813	CK1	0.081	FMQSCRSSPMDLE	GDLS(0.098)EFMQS(0.903)CRS(1)S(1)PMDLESPR	GDLS(-9.67)EFMQS(9.67)CRS(42.32)S(42.32)PMDLES(-56.62)PR	12	3	890.322	-0.79189											+		+	+
Tc00.1047053510885.160	hypothetical protein, conserved	229	Tc00.1047053510885.160	229	S	0.999944	42.3153	0.0021125	15.79	79.813	Polo box	0.00405	MQSCRSSPMDLES	GDLS(0.098)EFMQS(0.903)CRS(1)S(1)PMDLESPR	GDLS(-9.67)EFMQS(9.67)CRS(42.32)S(42.32)PMDLES(-56.62)PR	13	3	890.322	-0.79189											+		+	+
Tc00.1047053511247.9	hypothetical protein, conserved	13	Tc00.1047053511247.9	13	S	0.999944	42.5068	1.1433e-99	23.56	224.79	PLK1	0.033462	DSLSESSLNKNNN	SFGQSDS(1)LS(1)ESS(1)LNK	S(-60.35)FGQS(-38.14)DS(38.14)LS(33.91)ES(-33.91)S(42.51)LNK	12	2	934.325	1.4593		+	+		+	+		+	+	+	+		+	+
Tc00.1047053508461.146	hypothetical protein, conserved	47	Tc00.1047053508461.146	47	S	0.999945	43.8401	1.76369e-09	39.5	137.38	CK2	0.058	RSGSASSATEVRS	S(0.659)GS(0.341)ASS(1)ATEVR	S(2.86)GS(-2.86)AS(-43.84)S(43.84)AT(-49.81)EVR	6	2	606.221	-1.2472	+			+			+					+
Tc00.1047053509979.30	hypothetical protein, conserved	4329	Tc00.1047053508613.10;Tc00.1047053509979.30	3319;4329	S	0.999949	42.9061	4.3077e-07	24.92	105.09	CK1	0.143	LGSIVESISSLRR	HEPGEPPLGSIVES(1)IS(1)S(1)LRR	HEPGEPPLGS(-42.91)IVES(42.91)IS(49.4)S(56.58)LRR	14	3	800.685	-0.082761											+		+	+
Tc00.1047053506797.50	hypothetical protein, conserved	69	Tc00.1047053506797.50	69	S	0.99995	41.9745	1.46451e-21	34.54	155.4	PKA/AKT	0.001764	VRGRQESHDSTPG	GRQES(1)HDS(0.206)T(0.794)PGRPR	GRQES(41.97)HDS(-5.86)T(5.86)PGRPR	5	3	580.572	-0.50467		+	+		+	+		+	+	+	+		+	+
Tc00.1047053507609.70	hypothetical protein, conserved	294	Tc00.1047053507609.70	294	S	0.99995	43.5468	1.90257e-09	63.82	136.96	PKA	0.042	STSPRKSPTEVST	KS(1)PTEVSTLTK	KS(43.55)PT(-43.55)EVS(-53.07)T(-62.01)LT(-78.03)K	2	2	635.818	0.038423	+	+		+	+		+	+			+	+	+
Tc00.1047053511285.20	hypothetical protein, conserved	98	Tc00.1047053511285.20	98	S	0.99995	43.026	3.13452e-61	19.28	191.18			RTVDSDSGTSNSD	T(0.006)VDS(0.994)DS(1)GT(1)S(1)NS(1)DPELYR	T(-22.05)VDS(22.05)DS(43.03)GT(72.43)S(107.57)NS(112.09)DPELY(-112.09)R	6	2	1121.82	-0.52468				+
Tc00.1047053506517.130	hypothetical protein, conserved	417	Tc00.1047053506517.130;Tc00.1047053508909.250	417	S	0.999951	42.1109	0.000616405	18.94	62.783	CK1	0.081	EFPSSPSSASRGT	GEFPS(1)S(1)PS(1)S(1)AS(0.999)RGT(0.988)GANS(0.816)NAAFT(0.197)HLEALR	GEFPS(48.75)S(48.75)PS(42.11)S(38.12)AS(28.95)RGT(18.33)GANS(6.41)NAAFT(-6.41)HLEALR	8	3	1160.39	-0.34155			+
Tc00.1047053506855.340	hypothetical protein, conserved	576	Tc00.1047053506855.340	576	S	0.999951	43.0971	0.000358669	24.93	61.927			ANDPEVSSLSDNN	MAANDPEVS(1)S(1)LS(1)DNNMDDDDDDEMSFLK	MAANDPEVS(43.1)S(43.1)LS(43.1)DNNMDDDDDDEMS(-43.1)FLK	9	3	1120.71	-0.40625											+		+
Tc00.1047053506855.340	hypothetical protein, conserved	577	Tc00.1047053506855.340	577	S	0.999951	43.0971	0.000358669	24.93	61.927			NDPEVSSLSDNNM	MAANDPEVS(1)S(1)LS(1)DNNMDDDDDDEMSFLK	MAANDPEVS(43.1)S(43.1)LS(43.1)DNNMDDDDDDEMS(-43.1)FLK	10	3	1120.71	-0.40625											+		+
Tc00.1047053506855.340	hypothetical protein, conserved	579	Tc00.1047053506855.340	579	S	0.999951	43.0971	0.000358669	24.93	61.927	CK1	0.081	PEVSSLSDNNMDD	MAANDPEVS(1)S(1)LS(1)DNNMDDDDDDEMSFLK	MAANDPEVS(43.1)S(43.1)LS(43.1)DNNMDDDDDDEMS(-43.1)FLK	12	3	1120.71	-0.40625											+		+
Tc00.1047053506145.70	hypothetical protein, conserved	104	Tc00.1047053506145.70;Tc00.1047053510565.160	104	S	0.999952	42.7956	0.0177165	7.65	69.772	NEK6	0.076	SQGLGDSRSVAGF	KT(0.082)S(0.918)QGLGDS(1)R	KT(-10.49)S(10.49)QGLGDS(42.8)R	9	2	604.739	-0.41803												+
Tc00.1047053508911.60	hypothetical protein, conserved	952	Tc00.1047053508911.60;Tc00.1047053510055.100	952	S	0.999952	43.2146	0.0020018	13.31	77.455	CK1	0.081	VSQSLNSGGVSRV	VS(1)QS(1)LNS(1)GGVSR	VS(69.77)QS(59.58)LNS(43.21)GGVS(-43.21)R	7	2	715.759	-0.20878												+
Tc00.1047053510659.4	hypothetical protein, conserved	19	Tc00.1047053510659.4	19	S	0.999953	43.3045	5.59794e-07	34.62	123.87			QSDETASGDSVDV	QSDETAS(1)GDS(1)VDVR	QS(-63.98)DET(-43.3)AS(43.3)GDS(72.97)VDVR	7	2	813.29	-0.72761	+			+			+					+
Tc00.1047053510605.19	hypothetical protein, conserved	194	Tc00.1047053510605.19	194	S	0.999954	41.1508	2.07162e-05	36.56	108.03	PKD	0.020748	FVDRQASLSDTEE	QAS(1)LS(0.958)DT(0.689)EES(0.958)LT(0.396)AATTQR	QAS(41.15)LS(11.54)DT(2.89)EES(11.54)LT(-2.89)AAT(-38.77)T(-60.06)QR	3	2	1114.89	-1.0974			+						+		+			+
Tc00.1047053511291.70	hypothetical protein, conserved	1500	Tc00.1047053511291.70;Tc00.1047053507683.30	1500	S	0.999954	44.3561	2.59587e-05	11.92	109.65	GSK3	0.081	ASTPTKSMYGSST	S(1)MY(0.001)GS(0.848)S(0.848)T(0.169)T(0.134)RPYLGFR	S(44.36)MY(-33.66)GS(10.75)S(10.75)T(-10.75)T(-12.21)RPY(-52.97)LGFR	1	3	654.913	0.023267											+		+	+
Tc00.1047053508899.40	hypothetical protein, conserved	110	Tc00.1047053508899.40;Tc00.1047053511365.4	110	S	0.999955	43.4473	0.00596734	6.82	70.019	CK1	0.081	GVSSAASHASRRS	VTIDDGVS(1)S(1)AAS(1)HAS(1)RR	VT(-36.75)IDDGVS(36.75)S(40.39)AAS(43.45)HAS(47.34)RR	12	2	1024.87	-0.70962		+	+		+		+	+	+					+
Tc00.1047053427789.20	hypothetical protein, conserved	135	Tc00.1047053427789.20	135	S	0.999956	44.0202	2.33881e-05	15.11	121.73			TKRTGVSDVTDSA	RTGVS(1)DVT(1)DS(0.719)AS(0.281)R	RT(-44.02)GVS(44.02)DVT(74.82)DS(4.08)AS(-4.08)R	5	2	795.784	0.21125				+							+			+
Tc00.1047053505193.60	hypothetical protein, conserved	508	Tc00.1047053505193.60;Tc00.1047053503409.10	508	S	0.999956	46.0244	1.6193e-05	48.4	76.169	GSK3	0.081	DNIPLPSPLSSLE	MYLQEHSYNDDDNIPLPS(1)PLS(1)S(1)LEGGNVFMS(0.001)PK	MY(-52.02)LQEHS(-52.02)Y(-52.02)NDDDNIPLPS(46.02)PLS(36.33)S(36.33)LEGGNVFMS(-36.33)PK	18	3	1312.21	0.60666	+						+					+	+	+
Tc00.1047053506825.40	hypothetical protein, conserved	182	Tc00.1047053506825.40	182	S	0.999956	45.0531	1.66412e-12	39.54	95.583	CK1	0.081	AEESANSSNPLGG	AEES(1)ANS(1)S(1)NPLGGSTAEAGADNAGGGNR	AEES(45.05)ANS(45.05)S(45.05)NPLGGS(-45.05)T(-51.12)AEAGADNAGGGNR	7	3	934.341	-0.36022											+	+	+	+
Tc00.1047053508719.70	hypothetical protein, conserved	77	Tc00.1047053508719.70;Tc00.1047053509791.189	77;77	S	0.999956	43.5357	5.67383e-35	39.99	172.81			KKIVHASPSDFLA	KIVHAS(1)PSDFLAGPK	KIVHAS(43.54)PS(-43.54)DFLAGPK	6	3	549.615	-0.55383	+	+	+	+	+	+	+	+	+	+
Tc00.1047053509805.100	hypothetical protein, conserved	1109	Tc00.1047053509805.100	1109	S	0.999956	43.5787	0.004255	2.96	68.515	CDK1	0.0057	NGPVLDSPKAAPR	FADDISNGPVLDS(1)PK	FADDIS(-43.58)NGPVLDS(43.58)PK	13	2	827.872	-1.6236		+
Tc00.1047053503479.70	hypothetical protein, conserved	21	Tc00.1047053503479.70	21	S	0.999957	45.5429	1.41452e-07	66.95	130.73	CK1	0.081	RSSSLRSVSPTSE	S(0.001)S(0.044)S(0.955)LRS(1)VSPTSER	S(-30.35)S(-13.34)S(13.34)LRS(45.54)VS(-45.54)PT(-81.88)S(-82.86)ER	6	2	776.824	0.2544												+
Tc00.1047053504255.20	hypothetical protein	430	Tc00.1047053504255.20;Tc00.1047053510577.30	430	S	0.999957	43.4664	0.0240799	24.24	72.089	CHK1/2	0.003192	NLSRNLSKSNSLR	NLS(1)KS(0.954)NS(0.046)LR	NLS(43.47)KS(13.15)NS(-13.15)LR	3	2	589.752	-0.018575	+						+
Tc00.1047053506825.40	hypothetical protein, conserved	183	Tc00.1047053506825.40	183	S	0.999957	45.0531	1.66412e-12	39.54	95.583	CK1	0.143	EESANSSNPLGGS	AEES(1)ANS(1)S(1)NPLGGSTAEAGADNAGGGNR	AEES(45.05)ANS(45.05)S(45.05)NPLGGS(-45.05)T(-51.12)AEAGADNAGGGNR	8	3	934.341	-0.36022											+	+	+	+
Tc00.1047053506829.10	hypothetical protein, conserved	656	Tc00.1047053506829.10	656	S	0.999957	46.634	0.000125945	31.46	120.67			PAVKNHSPTSVPA	NHS(1)PTSVPAR	NHS(46.63)PT(-46.63)S(-46.63)VPAR	3	2	573.259	0.21412	+	+		+	+	+	+	+				+
Tc00.1047053508543.90	vacuolar-type Ca2+-ATPase, putative	7	Tc00.1047053508543.90	7	S	0.999957	41.6196	1.31906e-41	9.8	164.92	CK1	0.081	MRRSSNSFSYGSC	RS(0.385)S(0.615)NS(1)FSYGS(1)CDEMEEETK	RS(-2.04)S(2.04)NS(41.62)FS(-44.54)Y(-49.08)GS(44.54)CDEMEEET(-52.08)K	5	2	1241.9	-0.74323		+	+						+		+		+	+
Tc00.1047053510877.30	hypothetical protein, conserved	144	Tc00.1047053510877.30;Tc00.1047053510877.40	144	S	0.999957	44.9718	1.15027e-15	31.78	93.737	NEK6	0.076	QPPLPESEVKEQD	NHVGYQPPLPES(1)EVKEQDDPEPGESAGENR	NHVGY(-49.46)QPPLPES(44.97)EVKEQDDPEPGES(-44.97)AGENR	12	3	1128.83	-0.57657		+		+			+
Tc00.1047053509991.9	protein kinase, putative	833	Tc00.1047053509991.9	833	S	0.999959	45.3352	1.30295e-05	58.46	94.321			ILNAFGSLMKDGA	RPS(0.436)T(0.483)T(0.512)S(0.523)S(0.523)GT(0.523)VS(0.001)ILNAFGS(1)LMK	RPS(-2.2)T(-1.48)T(-0.75)S(0.75)S(0.75)GT(0.75)VS(-32.05)ILNAFGS(45.34)LMK	18	3	825.334	0.26573											+
Tc00.1047053511711.70	hypothetical protein, conserved	445	Tc00.1047053511711.70	445	S	0.999959	43.914	0.00115485	23.54	83.453	NEK6	0.076	IHHLGSSLLIASD	KES(1)IHHLGS(1)S(1)LLIASDLNR	KES(70.87)IHHLGS(49.11)S(43.91)LLIAS(-43.91)DLNR	10	3	777.35	0.15008											+		+	+
Tc00.1047053506297.110	ATPase, putative	1032	Tc00.1047053506297.110	1032	S	0.99996	43.926	9.17561e-37	26.57	162.68			EPDVSLSSISPND	DLAEPDVS(1)LS(1)S(1)ISPNDDVK	DLAEPDVS(76.58)LS(43.93)S(43.93)IS(-43.93)PNDDVK	10	2	1120.94	-0.16926								+		+	+	+	+	+
Tc00.1047053506297.110	ATPase, putative	1033	Tc00.1047053506297.110	1033	S	0.99996	43.926	9.17561e-37	26.57	162.68	CK1	0.081	PDVSLSSISPNDD	DLAEPDVS(1)LS(1)S(1)ISPNDDVK	DLAEPDVS(76.58)LS(43.93)S(43.93)IS(-43.93)PNDDVK	11	2	1120.94	-0.16926								+		+	+	+	+	+
Tc00.1047053509651.10	hypothetical protein, conserved	215	Tc00.1047053509651.10	215	S	0.999961	44.171	1.56138e-25	46.83	155.4	CK1	0.143	KNTTADSPLQPHV	NTTADS(1)PLQPHVADHR	NT(-66.28)T(-44.17)ADS(44.17)PLQPHVADHR	6	3	613.611	0.23155	+	+	+	+	+	+	+	+	+	+	+	+	+	+
Tc00.1047053510947.30	hypothetical protein, conserved	4	Tc00.1047053510947.30;Tc00.1047053509497.20	4	S	0.999963	44.3403	0.00395873	10.33	61.982			___MADSNAVTVQ	ADS(1)NAVT(0.996)VQEDLCDLQT(0.004)QLEQR	ADS(44.34)NAVT(23.92)VQEDLCDLQT(-23.92)QLEQR	3	3	912.38	-0.48429										+
Tc00.1047053504157.100	hypothetical protein, conserved	123	Tc00.1047053504157.100;Tc00.1047053511109.40	123	S	0.999964	43.9406	5.67371e-12	17.63	136.85			KEGDAESLSTATE	EGDAES(1)LS(0.912)T(0.109)AT(0.979)ETR	EGDAES(43.94)LS(10.05)T(-10.05)AT(16.34)ET(-40.68)R	6	2	853.783	-0.12812	+			+			+
Tc00.1047053508461.80	prostaglandin F2alpha synthase	215	Tc00.1047053508461.80;Tc00.1047053507617.9	215	S	0.999964	44.6133	0.00172533	18.38	92.082	PKA	0.042	SSNKRQSGPYAGT	RQS(1)GPYAGTTIDTR	RQS(44.61)GPY(-60.66)AGT(-65.27)T(-44.61)IDT(-70.93)R	3	2	801.867	-0.50973		+		+	+
Tc00.1047053510977.9	hypothetical protein, conserved	408	Tc00.1047053510977.9	408	S	0.999964	44.444	6.04574e-28	38.66	154.09			TVADSGSSNTTNL	VTVADS(1)GS(1)S(0.997)NT(0.003)TNLASK	VT(-47.61)VADS(47.61)GS(44.44)S(24.98)NT(-24.98)T(-55.2)NLAS(-118.66)K	8	2	946.36	-0.58669		+
Tc00.1047053506519.90	hypothetical protein, conserved	368	Tc00.1047053506519.90;Tc00.1047053508909.60	368	S	0.999965	44.5789	1.40416e-87	33.43	205.14			DVNDMSSSDSVKE	IAGGVETDVNDMS(1)S(1)SDS(1)VK	IAGGVET(-119.43)DVNDMS(53.05)S(44.58)S(-40.31)DS(40.31)VK	14	2	1075.89	-1.1136		+	+		+			+	+	+
Tc00.1047053506793.50	hypothetical protein, conserved	213	Tc00.1047053506793.50	213	S	0.999965	44.4597	1.69819e-39	25.68	164.84	CK1	0.143	KLSCGDSSCTGEL	KLS(1)CGDS(1)S(0.968)CT(0.033)GELAVLER	KLS(91.45)CGDS(44.46)S(14.74)CT(-14.74)GELAVLER	7	2	1111.42	-0.42194									+				+	+
Tc00.1047053508669.10	hypothetical protein, conserved	327	Tc00.1047053508669.10	327	S	0.999965	44.5309	0.0143471	10.69	74.039	GSK3	0.081	EKDVPQSIPLSRS	DVPQS(1)IPLSR	DVPQS(44.53)IPLS(-44.53)R	5	2	596.292	6.5574		+	+		+	+	+	+	+		+		+
Tc00.1047053506543.100	hypothetical protein, conserved	237	Tc00.1047053506543.100	237	S	0.999966	44.6406	0.000171316	43.65	105.65	PKA	0.042	AVHHRPSKEMPTE	ANQESSLHTAVHHRPS(1)K	ANQES(-78.66)S(-72.83)LHT(-44.64)AVHHRPS(44.64)K	16	2	989.966	-0.10963		+								+			+
Tc00.1047053508409.210	Hsc70-interacting protein, putative	84	Tc00.1047053508409.210	84	S	0.999966	44.7443	3.26219e-58	68.95	167.27			CALEPVSDDDITA	CALEPVS(1)DDDITAYDGTDPTPEDEER	CALEPVS(44.74)DDDIT(-44.74)AY(-69.54)DGT(-91.15)DPT(-94.15)PEDEER	7	2	1495.59	-0.33287		+	+		+			+		+			+
Tc00.1047053511181.140	hypothetical protein	67	Tc00.1047053511181.140	67	S	0.999968	45.0405	6.56517e-53	52.21	182.31	CK1	0.143	GASPAFSESATPT	GAS(1)PAFS(1)ESATPTTMDR	GAS(126.11)PAFS(45.04)ES(-45.04)AT(-66.27)PT(-85.21)T(-93.84)MDR	7	2	943.357	-0.61568	+	+	+	+	+		+	+	+					+
Tc00.1047053506543.100	hypothetical protein, conserved	445	Tc00.1047053506041.60;Tc00.1047053506543.100	445;445	S	0.999969	45.0632	3.96288e-201	70.79	277.85			YDDDYESETPASA	NDEYDDDYES(1)ETPASAK	NDEY(-113.71)DDDY(-73.21)ES(45.06)ET(-45.06)PAS(-93.45)AK	10	2	1014.87	-1.141	+	+		+			+			+	+	+
Tc00.1047053508175.300	hypothetical protein, conserved	284	Tc00.1047053508175.300	284	S	0.999969	50.3305	0.0152376	37.01	59.887	PKA	0.042	LTISRGSRGSSDA	GS(1)RGS(1)S(1)DAGIEELVDDSSR	GS(50.33)RGS(50.62)S(50.62)DAGIEELVDDS(-50.33)S(-50.43)R	2	3	726.266	-0.081683													+
Tc00.1047053508543.180	hypothetical protein, conserved	1122	Tc00.1047053508543.180	1122	S	0.999969	45.0632	8.03951e-31	25.54	171.16	CK1	0.081	KNFSLSSTISALF	NFS(1)LSS(1)T(1)IS(1)ALFK	NFS(71.81)LS(-34.31)S(45.06)T(34.31)IS(71.81)ALFK	6	2	867.815	1.1499											+
Tc00.1047053509979.30	hypothetical protein, conserved	3096	Tc00.1047053508613.10;Tc00.1047053509979.30	2094;3096	S	0.999969	45.0632	1.25754e-41	54.46	171.16	CDK1	0.0057	IGDSLNSPKQPNK	REEPDELQIGDSLNS(1)PK	REEPDELQIGDS(-45.06)LNS(45.06)PK	15	2	1003.96	-0.37473	+	+		+									+	+
Tc00.1047053506543.100	hypothetical protein, conserved	700	Tc00.1047053506041.60;Tc00.1047053506543.100	420;700	S	0.99997	45.2027	0.000693642	31.78	130.93			RPAVLSSKEFQAQ;RPAVLSSKEFQAV	KRPAVLSS(1)K	KRPAVLS(-45.2)S(45.2)K	8	2	533.294	0.044345	+	+	+	+	+	+	+	+	+	+	+	+	+	+
Tc00.1047053507277.10	hypothetical protein, conserved	416	Tc00.1047053507277.10;Tc00.1047053509895.100;Tc00.1047053510007.60	416	S	0.99997	45.8904	3.22577e-12	16.76	139.1	CK1	0.143	RTTEYSSADSGDF	TTEY(0.002)S(0.997)S(1)ADS(1)GDFQR	T(-39.94)T(-42.63)EY(-26.25)S(26.25)S(45.89)ADS(87.48)GDFQR	6	2	902.281	0.35327									+				+	+
Tc00.1047053507569.10	hypothetical protein, conserved	57	Tc00.1047053504423.30;Tc00.1047053507569.10	57;57	S	0.99997	45.306	5.67383e-35	51.99	172.81			AEQTNHSVSIVDE	AEQTNHS(1)VSIVDEK	AEQT(-65.42)NHS(45.31)VS(-45.31)IVDEK	7	2	818.864	-1.1112	+	+		+			+	+			+	+
Tc00.1047053508175.300	hypothetical protein, conserved	287	Tc00.1047053508175.300	287	S	0.99997	50.6173	0.0152376	37.01	59.887	PKA	0.042	SRGSRGSSDAGIE	GS(1)RGS(1)S(1)DAGIEELVDDSSR	GS(50.33)RGS(50.62)S(50.62)DAGIEELVDDS(-50.33)S(-50.43)R	5	3	726.266	-0.081683													+
Tc00.1047053508175.300	hypothetical protein, conserved	288	Tc00.1047053508175.300	288	S	0.99997	50.6173	0.0152376	37.01	59.887	CAMK2	0.042	RGSRGSSDAGIEE	GS(1)RGS(1)S(1)DAGIEELVDDSSR	GS(50.33)RGS(50.62)S(50.62)DAGIEELVDDS(-50.33)S(-50.43)R	6	3	726.266	-0.081683													+
Tc00.1047053508409.210	Hsc70-interacting protein, putative	71	Tc00.1047053508409.210;Tc00.1047053510143.24	71	S	0.999971	45.3635	1.478e-31	35.96	156.49	GSK3	0.081	DEEEYVSEPDSQR	KEANS(1)DDEEEYVS(1)EPDSQR	KEANS(95.36)DDEEEY(-87.6)VS(45.36)EPDS(-45.36)QR	13	2	1193.93	-2.353	+			+			+
Tc00.1047053511361.60	hypothetical protein	805	Tc00.1047053511361.60	805	S	0.999971	49.6431	6.42985e-19	49.35	145.61	CK1	0.081	LRASTHSVQSPTT	AS(0.372)T(0.628)HS(1)VQSPTTEEFMR	AS(-2.27)T(2.27)HS(49.64)VQS(-55.87)PT(-49.8)T(-51.29)EEFMR	5	2	984.384	-0.084424		+								+
Tc00.1047053503479.70	hypothetical protein, conserved	23	Tc00.1047053503479.70	23	S	0.999972	46.8064	1.41452e-07	66.95	130.73	PKA/AKT	0.00111111	SSLRSVSPTSERW	S(0.127)S(0.059)S(0.813)LRS(1)VS(1)PTSER	S(-8.05)S(-11.36)S(8.05)LRS(60.48)VS(46.81)PT(-46.81)S(-55.14)ER	8	2	816.807	0.29655	+	+	+	+	+	+		+	+	+			+	+
Tc00.1047053506519.90	hypothetical protein, conserved	371	Tc00.1047053506519.90;Tc00.1047053508909.60	371	S	0.999972	45.1447	1.40416e-87	33.43	205.14	CK2	0.058	DMSSSDSVKEAVA	IAGGVETDVNDMS(0.999)S(0.913)S(0.089)DS(1)VK	IAGGVET(-87.11)DVNDMS(28.06)S(10.19)S(-10.19)DS(45.14)VK	17	2	1075.89	-0.87154		+	+		+			+	+	+
Tc00.1047053508119.100	hypothetical protein, conserved	223	Tc00.1047053508119.100	223	S	0.999973	47.3032	0.00384577	18.48	72.24	CAMK2	0.042	ACSRAVSLAEAQQ	AVS(1)LAEAQQPACTNASR	AVS(47.3)LAEAQQPACT(-47.3)NAS(-50.69)R	3	3	618.612	-0.46088											+
Tc00.1047053510689.40	phosphatidylinositol 3-kinase tor, putative	2354	Tc00.1047053510689.40	2354	S	0.999974	47.0161	0.000524912	18.99	82.842	AURORA	0.020748	GDPPRDSVSTLAI	LY(0.025)S(0.975)PAAFTGDPPRDS(1)VS(1)T(1)LAIK	LY(-15.91)S(15.91)PAAFT(-41.58)GDPPRDS(47.02)VS(42.11)T(41.58)LAIK	15	3	876.028	-0.58566		+	+		+			+	+					+
Tc00.1047053510769.30	hypothetical protein, conserved	580	Tc00.1047053510769.30;Tc00.1047053506241.200	580	S	0.999974	49.5216	7.45071e-35	28.72	160.56	CK1	0.081	RTPSSVSSESDID	T(0.078)PS(0.05)S(0.872)VS(1)S(1)ES(1)DIDDDVVDK	T(-10.47)PS(-12.42)S(10.47)VS(49.52)S(83.84)ES(88.33)DIDDDVVDK	6	2	1107.86	-0.011178			+		+		+			+
Tc00.1047053506853.20	hypothetical protein, conserved	369	Tc00.1047053506853.20	369	S	0.999975	45.5282	0.0101554	1.95	75.992	CK1	0.081	SPSSANSRHIVTN	RLS(0.999)PS(0.107)S(0.894)ANS(1)R	RLS(31.97)PS(-9.26)S(9.26)ANS(45.53)R	9	2	657.736	0.064144									+	+
Tc00.1047053510729.220	hypothetical protein, conserved	544	Tc00.1047053510729.220	544	S	0.999975	46.9019	0.000315311	21.41	93.536	PKA	0.042	LMMPRVSPPSQSV	VS(1)PPSQSVHAVK	VS(46.9)PPS(-46.9)QS(-53.24)VHAVK	2	3	439.218	-0.14321	+	+	+	+	+	+	+	+	+
Tc00.1047053504021.140	hypothetical protein, conserved	138	Tc00.1047053504021.140	138	S	0.999976	53.1459	0.0054821	10.4	67.165	CAMK2	0.042	VDSRSLSAFLDPL	S(1)LS(1)AFLDPLSSTFHR	S(53.15)LS(53.15)AFLDPLS(-53.15)S(-53.15)T(-53.15)FHR	3	2	919.4	-0.59253													+
Tc00.1047053504163.80	hypothetical protein, conserved	119	Tc00.1047053504163.80;Tc00.1047053510301.50	119	S	0.999976	45.8507	0.0016136	12.14	96.015	GSK3	0.081	AASVVHSMVNSPY	S(1)LAAS(1)VVHS(1)MVNS(0.919)PY(0.082)K	S(89.39)LAAS(85.37)VVHS(45.85)MVNS(10.52)PY(-10.52)K	9	2	1005.37	-0.56579			+
Tc00.1047053506627.80	hypothetical protein, conserved	399	Tc00.1047053506627.80	399	S	0.999976	46.179	0.000189433	17.38	100.58			AFNDKGSSSIVQS	ENVSAFNDKGS(1)S(1)S(1)IVQS(1)K	ENVS(-46.18)AFNDKGS(46.18)S(46.18)S(52.61)IVQS(85.39)K	11	2	1108.9	-0.72232													+
Tc00.1047053506627.80	hypothetical protein, conserved	400	Tc00.1047053506627.80	400	S	0.999976	46.179	0.000189433	17.38	100.58			FNDKGSSSIVQSK	ENVSAFNDKGS(1)S(1)S(1)IVQS(1)K	ENVS(-46.18)AFNDKGS(46.18)S(46.18)S(52.61)IVQS(85.39)K	12	2	1108.9	-0.72232													+
Tc00.1047053507641.100	hypothetical protein, conserved	177	Tc00.1047053507641.100	177	S	0.999976	51.2049	0.0091114	0.11	61.089	CAMK2	0.042	RSLRQQSNSLSWQ	QQS(1)NS(1)LS(1)WQFDSTPPIEDGK	QQS(51.2)NS(43.97)LS(40.42)WQFDS(-43.7)T(-40.42)PPIEDGK	3	3	835.32	0.32996											+		+	+
Tc00.1047053510755.120	RNA-binding protein, putative	9	Tc00.1047053510755.120;Tc00.1047053508413.50	9	S	0.999976	43.122	6.67165e-84	36.93	208.79	CK1	0.081	DDQSSTSGGPQEG	MMDDQS(0.996)S(0.502)T(0.502)S(1)GGPQEGR	MMDDQS(20.84)S(0)T(0)S(43.12)GGPQEGR	9	2	982.796	-0.19948	+	+	+	+	+	+	+	+	+	+	+	+	+	+
Tc00.1047053510759.200	hypothetical protein, conserved	36	Tc00.1047053510759.200	36	S	0.999976	51.3352	0.00239421	13.2	61.108			ANNAADSVSRVSV	GANNAADS(1)VS(1)RVS(0.999)VIS(0.14)PT(0.029)QEDS(0.832)K	GANNAADS(51.34)VS(45.41)RVS(31.1)VIS(-7.76)PT(-14.59)QEDS(7.76)K	8	3	884.672	-0.28586										+
Tc00.1047053506543.100	hypothetical protein, conserved	450	Tc00.1047053506041.60;Tc00.1047053506543.100	450;450	S	0.999977	46.4332	3.96288e-201	70.79	277.85			ESETPASAKKRPA	NDEYDDDYESETPAS(1)AK	NDEY(-172.73)DDDY(-142.73)ES(-67.58)ET(-46.43)PAS(46.43)AK	15	2	1014.87	0.74659												+
Tc00.1047053506625.120	hypothetical protein, conserved	76	Tc00.1047053506625.100;Tc00.1047053506625.120	76;76	S	0.999977	46.3272	2.35405e-08	44.24	131.77	CAMK2	0.042	RPPRVPSASMPTH	VPS(1)ASMPTHSLSK	VPS(46.33)AS(-46.33)MPT(-79.13)HS(-97.27)LS(-104.76)K	3	2	719.326	0.35135											+	+	+
Tc00.1047053506563.40	beta tubulin, putative	285	Tc00.1047053506563.40	285	S	0.999978	46.589	0.000864405	19.45	77.455	CAMK2	0.002856	QQYRGLSVPELTQ	GLS(1)VPELTQQMFDAK	GLS(46.59)VPELT(-46.59)QQMFDAK	3	2	872.405	-1.6476												+
Tc00.1047053509589.50	hypothetical protein, conserved	177	Tc00.1047053509589.50;Tc00.1047053503999.40	177	S	0.999978	47.9811	0.00451011	21	71.117	PKA	0.042	RQRSRGSDDPDRS	S(1)RGS(1)DDPDRSTEVVGQR	S(59.9)RGS(47.98)DDPDRS(-47.98)T(-52.56)EVVGQR	4	3	674.276	-0.59401			+			+		+		+				+
Tc00.1047053511041.50	flagellum transition zone component, putative	536	Tc00.1047053511041.50	536	S	0.999978	48.594	0.00157641	21.18	106.55			TSKTSLSISNLPT	TSLS(1)IS(0.998)NLPT(0.002)FK	T(-48.59)S(-51.11)LS(48.59)IS(27.55)NLPT(-27.55)FK	4	2	734.33	-0.13358			+							+	+		+	+
Tc00.1047053503879.110	hypothetical protein, conserved	699	Tc00.1047053503879.110;Tc00.1047053509453.79	699	S	0.999979	46.7644	0.00709019	24.16	127.3	PKA/AKT	0.00111111	SCRRSRSLSLERR	SRS(1)LS(1)LER	S(-46.76)RS(46.76)LS(92.59)LER	3	2	554.233	0.11511	+	+	+	+	+	+	+	+		+	+	+	+	+
Tc00.1047053507483.30	calmodulin, putative	138	Tc00.1047053507483.30;Tc00.1047053506391.10;Tc00.1047053506391.20;Tc00.1047053507483.39;Tc00.1047053507483.50	138	S	0.999979	46.83	2.80659e-44	49.72	176.49	CK2	0.058	ARKMQDSDSEEEI	KMQDS(1)DSEEEIK	KMQDS(46.83)DS(-46.83)EEEIK	5	2	759.805	4.1803	+											+
Tc00.1047053507993.140	RNA-binding protein, putative	306	Tc00.1047053507993.140	306	S	0.999979	46.7963	2.44094e-64	40.68	191.18	GSK3	0.081	VGSVSGSDDSSED	VGS(0.002)VS(0.998)GS(1)DDS(1)S(1)EDEDAEK	VGS(-26.26)VS(26.26)GS(46.8)DDS(132.48)S(138.48)EDEDAEK	7	2	1066.8	-0.78471	+
Tc00.1047053508547.80	hypothetical protein, conserved	2167	Tc00.1047053508547.80;Tc00.1047053508973.80	2167	S	0.999979	46.829	0.0201107	8.69	63.85			GGIFYNSRAGDRD	GGGGIFYNS(1)R	GGGGIFY(-46.83)NS(46.83)R	9	2	554.235	2.7367
Tc00.1047053511277.580	RNA-binding protein, putative	304	Tc00.1047053511277.580	304	S	0.999979	46.7963	2.44094e-64	40.68	191.18	GSK3	0.081	VGSVSGSDDSSED	VGS(0.002)VS(0.998)GS(1)DDS(1)S(1)EDEDAEK	VGS(-26.26)VS(26.26)GS(46.8)DDS(132.48)S(138.48)EDEDAEK	7	2	1066.8	-0.78471	+
Tc00.1047053506825.40	hypothetical protein, conserved	179	Tc00.1047053506825.40	179	S	0.99998	49.0489	1.66412e-12	39.54	95.583	GSK3	0.081	MTKAEESANSSNP	AEES(1)ANS(1)S(1)NPLGGS(0.001)TAEAGADNAGGGNR	AEES(49.05)ANS(36.58)S(36.58)NPLGGS(-36.58)T(-42.98)AEAGADNAGGGNR	4	3	934.341	-0.59001											+	+	+	+
Tc00.1047053504021.140	hypothetical protein, conserved	136	Tc00.1047053504021.140	136	S	0.999981	53.1459	0.0054821	10.4	67.165			LAVDSRSLSAFLD	S(1)LS(1)AFLDPLSSTFHR	S(53.15)LS(53.15)AFLDPLS(-53.15)S(-53.15)T(-53.15)FHR	1	2	919.4	-0.59253													+
Tc00.1047053507529.10	hypothetical protein, conserved	109	Tc00.1047053507529.10	109	S	0.999981	47.1536	2.14825e-09	28.13	78.612	CK1	0.143	LSSDSDSDDDAWV	QPLRPPRPPMNLS(1)S(1)DS(1)DS(1)DDDAWVTGGK	QPLRPPRPPMNLS(59.78)S(54.77)DS(51.11)DS(47.15)DDDAWVT(-47.15)GGK	18	3	1120.1	-0.33283		+	+			+	+	+	+	+	+		+	+
Tc00.1047053509023.10	hypothetical protein, conserved|calcium binding protein EF hand, putative	162	Tc00.1047053509023.10;Tc00.1047053511127.20	162	S	0.999981	52.1807	0.00116417	29.96	96.604	AURORA-A	0.0013272	QSFRRASLHTSTS	RAS(1)LHTSTSGALVPK	RAS(52.18)LHT(-52.18)S(-52.18)T(-59.23)S(-52.18)GALVPK	3	2	802.911	-0.087008	+			+								+
Tc00.1047053510977.9	hypothetical protein, conserved	406	Tc00.1047053510977.9	406	S	0.999981	47.6101	6.04574e-28	38.66	154.09	CK1	0.143	KVTVADSGSSNTT	VTVADS(1)GS(1)S(0.997)NT(0.003)TNLASK	VT(-47.61)VADS(47.61)GS(44.44)S(24.98)NT(-24.98)T(-55.2)NLAS(-118.66)K	6	2	946.36	-0.58669		+
Tc00.1047053504259.10	hypothetical protein, conserved	111	Tc00.1047053504259.10	111	S	0.999982	48.2167	8.56322e-07	0.07	122.78	CK1	0.081	SSSSLLSATKEGD	VRS(1)LS(0.966)S(0.678)S(0.678)S(0.678)LLS(1)ATK	VRS(59.51)LS(9.81)S(0)S(0)S(0)LLS(48.22)AT(-48.22)K	11	2	918.325	0.11424											+
Tc00.1047053511545.80	amino acid transporter, putative|amino acid permease, putative	35	Tc00.1047053511545.80	35	S	0.999982	47.4568	0.00106356	11.75	95.966	CK1	0.143	KISPAVSSDVGQS	IS(1)PAVS(1)S(1)DVGQSQR	IS(89.6)PAVS(47.46)S(47.46)DVGQS(-47.46)QR	6	2	835.815	-0.2094										+
Tc00.1047053511545.80	amino acid transporter, putative|amino acid permease, putative	36	Tc00.1047053511545.80	36	S	0.999982	47.4568	0.00106356	11.75	95.966			ISPAVSSDVGQSQ	IS(1)PAVS(1)S(1)DVGQSQR	IS(89.6)PAVS(47.46)S(47.46)DVGQS(-47.46)QR	7	2	835.815	-0.2094										+
Tc00.1047053503893.140	hypothetical protein, conserved	243	Tc00.1047053503893.140	243	S	0.999983	47.7046	7.59387e-26	39.02	143.72	CK1	0.143	RNTAFGSDAALPG	NTAFGS(1)DAALPGTGSLPAETK	NT(-47.7)AFGS(47.7)DAALPGT(-72.6)GS(-94.4)LPAET(-130.33)K	6	2	1042.98	0.33447		+			+
Tc00.1047053506445.30	cation transporter, putative	77	Tc00.1047053506445.30	77	S	0.999983	46.4635	0.00630157	1.31	61.444	CK1	0.143	LLSEASSRVSYFS	LDGPLLS(1)EAS(1)S(1)RVS(0.782)Y(0.245)FS(0.973)ERPR	LDGPLLS(47.8)EAS(50.8)S(46.46)RVS(5.41)Y(-5.41)FS(14.45)ERPR	11	3	922.685	-0.29703		+	+		+	+	+	+	+	+	+		+	+
Tc00.1047053506475.14	phosphatidylinositol 3-kinase, putative	1598	Tc00.1047053506475.14	1598	S	0.999983	51.3317	7.90164e-05	32.06	88.71	CK1	0.143	FESPVQSLRSPVE	TIS(0.001)DNFNFES(0.999)PVQS(1)LRS(0.996)PVES(0.004)R	T(-37.68)IS(-31.56)DNFNFES(31.56)PVQS(51.33)LRS(24.19)PVES(-24.19)R	14	3	917.048	-0.74845									+
Tc00.1047053508831.4	dynein heavy chain, putative	189	Tc00.1047053508831.4;Tc00.1047053509119.39	189	S	0.999983	47.7337	0.0158943	24.94	68.459			TLAQGGSIPRFTK	VTLAQGGS(1)IPR	VT(-47.73)LAQGGS(47.73)IPR	8	2	589.8	0.82344											+
Tc00.1047053508911.60	hypothetical protein, conserved	806	Tc00.1047053508911.60;Tc00.1047053510055.100	806	S	0.999983	51.3385	0.00130558	10.95	98.895	CHK1/2	0.003192	GLQRVLSGQPSET	VLS(1)GQPS(0.971)ET(0.032)S(0.01)S(0.165)S(0.822)PNEK	VLS(51.34)GQPS(15.99)ET(-15.99)S(-21.46)S(-6.99)S(6.99)PNEK	3	2	943.847	-0.20999											+		+	+
Tc00.1047053507817.80	5'-3' exonuclease XNRA, putative|exoribonuclease 1, putative	699	Tc00.1047053507817.80	699	S	0.999984	47.9316	0.000355059	22.15	76.907	GSK3	0.081	KASPEHSDAASIT	LKAS(1)PEHS(1)DAAS(1)IT(0.992)PPT(0.008)VPEEQK	LKAS(56.27)PEHS(47.93)DAAS(33.09)IT(20.99)PPT(-20.99)VPEEQK	8	3	918.037	-0.45182					+					+				+
Tc00.1047053509607.60	hypothetical protein	30	Tc00.1047053509607.60;Tc00.1047053510861.150	30	S	0.999984	54.2821	0.00409958	20.51	71.758	PKA	0.004788	EPLRKLSASQKDW	KLS(1)AS(1)QKDWLLDSTSHYR	KLS(54.28)AS(44.17)QKDWLLDS(-49.03)T(-44.17)S(-49.53)HY(-56.3)R	3	3	765.678	-0.60165										+
Tc00.1047053504423.30	hypothetical protein, conserved	813	Tc00.1047053504423.30	813	S	0.999985	48.2834	0.0010563	17.25	83.047			EKRDPDSQDKETH	DPDS(1)QDKETHEL	DPDS(48.28)QDKET(-48.28)HEL	4	2	747.293	-0.17735	+			+			+					+
Tc00.1047053506221.100	hypothetical protein, conserved	50	Tc00.1047053506221.100;Tc00.1047053511717.20	50	S	0.999985	48.0887	0.00589028	10.2	83.047	ERK/MAPK	0.0034	RESLVPSPRSCHS	T(0.011)RES(0.989)LVPS(1)PR	T(-19.46)RES(19.46)LVPS(48.09)PR	8	2	651.286	0.53142									+
Tc00.1047053506405.40	hypothetical protein, conserved	24	Tc00.1047053506405.40;Tc00.1047053508257.40	24	S	0.999985	49.6163	0.00165589	13.43	72.465	CDK2	0.0057	MSARSISPQREIS	S(1)IS(1)PQREISQMTPQK	S(59.84)IS(49.62)PQREIS(-49.62)QMT(-54.97)PQK	3	3	630.612	0.23304		+			+	+
Tc00.1047053506927.20	hypothetical protein, conserved	854	Tc00.1047053506927.20	854	S	0.999985	48.7672	1.73454e-56	24.49	179.87	GSK3	0.081	MFDDYGSSTISSA	VMFDDYGS(1)S(0.999)T(0.009)IS(0.992)S(1)AEGSIMR	VMFDDY(-56.58)GS(48.77)S(31.02)T(-20.93)IS(20.93)S(39.1)AEGS(-47.49)IMR	8	2	1236.91	0.32287											+
Tc00.1047053511815.170	hypothetical protein, conserved	428	Tc00.1047053511815.170	428	S	0.999985	48.3357	8.14428e-168	58.77	275.72	CK2	0.058	KQRHVSSLKEQDI	HVSS(1)LKEQDIMK	HVS(-48.34)S(48.34)LKEQDIMK	4	2	747.855	-0.56201	+	+		+	+		+			+		+
Tc00.1047053507569.10	hypothetical protein, conserved	810	Tc00.1047053507569.10	810	S	0.999986	48.3898	6.00456e-17	40.03	136.85			EQRDPDSQDKETH	DGEQRDPDS(1)QDKETHEL	DGEQRDPDS(48.39)QDKET(-48.39)HEL	9	2	1039.92	-0.51099	+			+			+					+
Tc00.1047053510749.50	hypothetical protein, conserved	18	Tc00.1047053510749.50;Tc00.1047053510655.159	18	S	0.999986	48.5997	0.00752292	21.92	68.886	CAMK2	0.042	LDFRPQSAEGRAP	SPVLPHLDFRPQS(1)AEGR	S(-48.6)PVLPHLDFRPQS(48.6)AEGR	13	3	662.658	0.34006					+							+	+
Tc00.1047053506445.30	cation transporter, putative	73	Tc00.1047053506445.30	73	S	0.999987	47.8016	0.00630157	1.31	61.444	GSK3	0.081	LDGPLLSEASSRV	LDGPLLS(1)EAS(1)S(1)RVS(0.782)Y(0.245)FS(0.973)ERPR	LDGPLLS(47.8)EAS(50.8)S(46.46)RVS(5.41)Y(-5.41)FS(14.45)ERPR	7	3	922.685	-0.29703		+	+		+	+	+	+	+	+	+		+	+
Tc00.1047053509167.10	hypothetical protein, conserved	576	Tc00.1047053509167.10	576	S	0.999987	48.5831	8.82484e-29	24.68	152.09	GSK3	0.081	VWRPNFSDSDSDI	VWRPNFS(1)DS(0.933)DS(0.067)DINPPVLSK	VWRPNFS(48.58)DS(11.45)DS(-11.45)DINPPVLS(-86.88)K	7	3	811.689	-0.193	+	+	+		+	+		+	+	+	+	+	+	+
Tc00.1047053507049.41	hypothetical protein, conserved	87	Tc00.1047053507049.41	87	S	0.999988	49.0917	7.39948e-07	18.97	74.643			EGEEEESSEDEEM	AHPVDS(0.035)VS(0.965)EGEEEES(1)S(1)EDEEMVELER	AHPVDS(-14.35)VS(14.35)EGEEEES(49.09)S(57.35)EDEEMVELER	15	3	1063.05	-0.23404			+						+
Tc00.1047053507615.19	microtubule-associated protein Gb4, putative	698	Tc00.1047053507615.19;Tc00.1047053508347.159;Tc00.1047053507569.20;Tc00.1047053504423.40	698	S	0.999988	49.2603	0.00765533	37.2	114.35	CAMK2	0.042	VTVRHPSLLSDRQ	HPS(1)LLSDR	HPS(49.26)LLS(-49.26)DR	3	2	502.732	0.14361												+
Tc00.1047053511711.70	hypothetical protein, conserved	444	Tc00.1047053511711.70	444	S	0.999988	49.1121	0.00115485	23.54	83.453			SIHHLGSSLLIAS	KES(1)IHHLGS(1)S(1)LLIASDLNR	KES(70.87)IHHLGS(49.11)S(43.91)LLIAS(-43.91)DLNR	9	3	777.35	0.15008											+		+	+
Tc00.1047053503449.30	clathrin coat assembly protein, putative	355	Tc00.1047053503449.30	355	S	0.999989	49.7014	1.03712e-42	38.36	179.66	CK1	0.143	PRSGKESPSIPPV	S(1)GKES(1)PSIPPVATEK	S(103.99)GKES(49.7)PS(-49.7)IPPVAT(-118.84)EK	5	2	843.873	-0.18113	+	+	+	+	+	+	+	+	+	+	+	+	+	+
Tc00.1047053506517.130	hypothetical protein, conserved	414	Tc00.1047053506517.130;Tc00.1047053508909.250	414	S	0.999989	48.7513	0.000616405	18.94	62.783	GSK3	0.081	PRGEFPSSPSSAS	GEFPS(1)S(1)PS(1)S(1)AS(0.999)RGT(0.988)GANS(0.816)NAAFT(0.197)HLEALR	GEFPS(48.75)S(48.75)PS(42.11)S(38.12)AS(28.95)RGT(18.33)GANS(6.41)NAAFT(-6.41)HLEALR	5	3	1160.39	-0.34155			+
Tc00.1047053506517.130	hypothetical protein, conserved	415	Tc00.1047053506517.130;Tc00.1047053508909.250	415	S	0.999989	48.7513	0.000616405	18.94	62.783	WW GroupIV	0.0023175	RGEFPSSPSSASR	GEFPS(1)S(1)PS(1)S(1)AS(0.999)RGT(0.988)GANS(0.816)NAAFT(0.197)HLEALR	GEFPS(48.75)S(48.75)PS(42.11)S(38.12)AS(28.95)RGT(18.33)GANS(6.41)NAAFT(-6.41)HLEALR	6	3	1160.39	-0.34155			+
Tc00.1047053506755.70	hypothetical protein, conserved	105	Tc00.1047053506755.70;Tc00.1047053510359.60	105	S	0.999989	49.5792	1.67486e-08	47.39	133.17	NEK6	0.076	RSALSDSLFQTNF	S(0.001)ALS(0.999)DS(1)LFQTNFR	S(-32.8)ALS(32.8)DS(49.58)LFQT(-49.58)NFR	6	2	823.337	-0.094285													+
Tc00.1047053507569.10	hypothetical protein, conserved	618	Tc00.1047053504423.30;Tc00.1047053507569.10	618;618	S	0.999989	49.7346	3.9759e-135	79.05	238.03	CK2	0.058	EDFADDSEGETDD	LEDFADDS(1)EGETDDENYR	LEDFADDS(49.73)EGET(-49.73)DDENY(-186.32)R	8	2	1100.4	-0.53788			+									+	+	+
Tc00.1047053507609.70	hypothetical protein, conserved	252	Tc00.1047053507609.70;Tc00.1047053503639.20	252	S	0.999989	49.4093	0.00152989	9.5	88.516	CDK1	0.0057	VLWKTFSPRGSFM	TFS(1)PRGS(1)FMVK	T(-49.41)FS(49.41)PRGS(70.54)FMVK	3	3	472.864	-0.020433	+		+		+	+	+				+	+	+	+
Tc00.1047053509809.39	P-type H+-ATPase, putative	13	Tc00.1047053509809.39;Tc00.1047053511261.4	13	S	0.999989	49.4873	3.5909e-14	44.06	119.22	NEK6	0.076	KSVLNNSNNGNFN	SVLNNS(1)NNGNFNEQHPPQKPQK	S(-49.49)VLNNS(49.49)NNGNFNEQHPPQKPQK	6	3	857.729	-1.3308	+	+	+	+	+	+	+	+	+	+	+	+	+	+
Tc00.1047053511283.130	protein kinase, putative|serine/threonine protein kinase, putative	793	Tc00.1047053511283.130;Tc00.1047053506525.140	793	S	0.999989	49.5141	0.00251413	22.96	96.193	CAMK2	0.042	FFNRSPSSNFAFR	SPS(1)S(1)NFAFR	S(-49.51)PS(49.51)S(60.85)NFAFR	3	2	586.712	0.094098											+		+
Tc00.1047053511725.130	hypothetical protein, conserved	201	Tc00.1047053511725.130	201	S	0.999989	49.4346	0.0166509	11.81	61.128	NIMA	0.00174146	ASPLKRSASRTPP	S(1)AS(1)RT(1)PPPLPLPTMK	S(49.43)AS(54.15)RT(54.15)PPPLPLPT(-49.43)MK	1	3	611.599	-0.24318		+	+		+			+	+	+	+			+
Tc00.1047053504199.20	hypothetical protein, conserved	130	Tc00.1047053504199.20;Tc00.1047053506635.130	130	S	0.99999	49.9171	6.87313e-12	54.33	150.24			VDRNSGSLSGVVD	NSGS(1)LSGVVDR	NS(-71.7)GS(49.92)LS(-49.92)GVVDR	4	2	585.761	-0.16788		+			+	+	+	+	+	+	+	+	+	+
Tc00.1047053504255.20	hypothetical protein	675	Tc00.1047053504255.20	675	S	0.99999	49.1881	0.0199364	0.31	64.591	CK1	0.081	LSASNDSRRWPA_	S(0.168)LS(0.832)AS(1)NDS(1)RRWPA	S(-6.96)LS(6.96)AS(35.1)NDS(49.19)RRWPA	8	2	843.807	-0.36253			+
Tc00.1047053508891.30	hypothetical protein, conserved	392	Tc00.1047053508891.30;Tc00.1047053506357.199	392	S	0.99999	49.9171	6.87313e-12	37.33	150.24	Polo box	0.00405	KGTRDSSPGGAGI	DSS(1)PGGAGISR	DS(-49.92)S(49.92)PGGAGIS(-100.24)R	3	2	542.227	-1.0787				+			+					+
Tc00.1047053509539.20	receptor-type adenylate cyclase, putative	1119	Tc00.1047053509539.20;Tc00.1047053511043.60;Tc00.1047053506355.20	1119	S	0.99999	54.5181	0.000545654	30.89	70.681	CK2	0.058	PDLDDGSDFESSE	EMPDLDDGS(1)DFES(0.967)S(0.997)EDVS(0.022)MYS(0.014)AR	EMPDLDDGS(54.52)DFES(16.86)S(28.78)EDVS(-16.86)MY(-35.3)S(-19.04)AR	9	2	1411.46	0.18026											+	+	+	+
Tc00.1047053511517.20	hypothetical protein, conserved	131	Tc00.1047053511517.20	131	S	0.99999	50.8457	0.00154699	41.82	108.14	WW GroupIV	0.0023175	DLQRPRSPLLHST	S(1)PLLHSTQFEK	S(50.85)PLLHS(-50.85)T(-57.85)QFEK	1	2	683.824	-0.72431		+			+
Tc00.1047053504949.14	60S ribosomal protein L6, putative	21	Tc00.1047053504949.14;Tc00.1047053505843.20;Tc00.1047053506577.54;Tc00.1047053507709.50	21	S	0.999991	51.5158	0.00327321	13.91	92.163	PKA	0.042	KKVSRKSPEYTTL	KS(1)PEYTTLR	KS(51.52)PEY(-56.82)T(-51.52)T(-67.1)LR	2	2	587.779	0.367		+			+
Tc00.1047053511309.60	hypothetical protein, conserved	262	Tc00.1047053511309.60;Tc00.1047053511759.40	262	S	0.999991	50.3954	5.7594e-05	37.21	145.18	CAMK2	0.042	VFRRQNSMTLSRR	RQNS(1)MTLSR	RQNS(50.4)MT(-50.4)LS(-71.7)R	4	2	586.766	-0.24249	+	+		+	+	+	+
Tc00.1047053506009.10	hypothetical protein, conserved	40	Tc00.1047053506009.10;Tc00.1047053510295.59	40	S	0.999992	50.7125	1.06675e-23	52.84	166.7	PKA	0.004788	IPGRRNSNLSPVS	RNS(1)NLSPVSGGR	RNS(50.71)NLS(-50.71)PVS(-93.64)GGR	3	2	662.312	-0.17266		+									+	+	+	+
Tc00.1047053506227.40	hypothetical protein, conserved	115	Tc00.1047053506227.40;Tc00.1047053511847.80	115	S	0.999992	53.2609	1.30305e-07	31.36	155.64	PKA/AKT	0.00111111	RARRSVSQSSLFR	S(1)VS(1)QSSLFR	S(81.97)VS(53.26)QS(-53.26)S(-55.21)LFR	3	2	585.733	-0.46301											+		+	+
Tc00.1047053506583.50	hypothetical protein, conserved	248	Tc00.1047053506583.50;Tc00.1047053506677.30	248	S	0.999992	50.7279	0.000828253	19.62	85.495	CDK2	0.0057	QALLQGSPQR___	EQVQTLQALLQGS(1)PQR	EQVQT(-50.73)LQALLQGS(50.73)PQR	13	3	625.982	-0.56117									+	+				+
Tc00.1047053506789.210	paraflagellar rod protein, putative	666	Tc00.1047053506789.210;Tc00.1047053508387.90	666	S	0.999992	50.859	1.07365e-06	47.33	133.79	CDK2	0.0057	NMGQSHSPPR___	NMGQSHS(1)PPR	NMGQS(-50.86)HS(50.86)PPR	7	2	595.742	-0.058797		+			+					+
Tc00.1047053507083.109	hypothetical protein, conserved	200	Tc00.1047053507083.109	200	S	0.999992	56.1843	1.49814e-07	20.77	75.325	CK1	0.143	TRSGHGSGFMADA	S(1)GHGS(1)GFMADAGDGVAPAPSLLTPLTTGR	S(58.3)GHGS(56.18)GFMADAGDGVAPAPS(-56.18)LLT(-58.88)PLT(-58.3)T(-60.69)GR	5	3	967.428	0.039363					+					+				+
Tc00.1047053507513.110	hypothetical protein	538	Tc00.1047053507513.110	538	S	0.999992	51.0304	0.00842812	16.25	65.274	CK1	0.081	SRNSVVSAASVFG	RS(0.036)ES(0.964)RNS(0.999)VVS(1)AAS(1)VFGGFR	RS(-14.33)ES(14.33)RNS(30.93)VVS(51.03)AAS(57.83)VFGGFR	10	3	778.302	0.16101			+			+		+	+	+	+			+
Tc00.1047053507529.10	hypothetical protein, conserved	107	Tc00.1047053507529.10	107	S	0.999992	51.114	2.14825e-09	28.13	78.612	CK1	0.081	MNLSSDSDSDDDA	QPLRPPRPPMNLS(1)S(1)DS(1)DS(1)DDDAWVTGGK	QPLRPPRPPMNLS(59.78)S(54.77)DS(51.11)DS(47.15)DDDAWVT(-47.15)GGK	16	3	1120.1	-0.33283		+	+			+	+	+	+	+	+		+	+
Tc00.1047053508409.180	hypothetical protein, conserved	220	Tc00.1047053508409.180	220	S	0.999992	50.9761	1.15441e-05	21.69	123.87			PKRAAASLTNGKS	AAAS(1)LTNGKS(1)PAR	AAAS(50.98)LT(-50.98)NGKS(56.54)PAR	4	2	702.308	-0.39697	+	+		+			+
Tc00.1047053509167.10	hypothetical protein, conserved	610	Tc00.1047053509167.10;Tc00.1047053506831.50	610	S	0.999992	50.9602	7.90038e-17	27.61	145.61			RSLFDDSDSSDGS	RSLFDDS(1)DS(1)S(0.998)DGS(0.003)IK	RS(-93.69)LFDDS(50.96)DS(35.75)S(26.23)DGS(-26.23)IK	7	2	934.823	-0.085104			+			+		+	+	+	+		+	+
Tc00.1047053509569.40	hypothetical protein, conserved	562	Tc00.1047053509569.40;Tc00.1047053506865.60	562	S	0.999992	51.0591	0.00145706	34.98	83.401	NEK6	0.076	DVSLTSSGILGVK	QDDGNHS(0.998)DVS(0.033)LT(0.97)S(0.999)S(1)GILGVK	QDDGNHS(26.48)DVS(-15.13)LT(15.13)S(29)S(51.06)GILGVK	14	2	1174.93	-0.33488	+	+	+	+	+	+	+	+	+	+	+	+	+	+
Tc00.1047053511807.140	hypothetical protein, conserved	262	Tc00.1047053511807.140	262	S	0.999992	48.987	2.28269e-05	28.73	121.83	PKA	0.004788	RTPRKNSQSTPSI	KNS(1)QS(0.627)T(0.372)PS(0.001)IDASR	KNS(48.99)QS(2.26)T(-2.26)PS(-27.02)IDAS(-67.51)R	3	2	775.816	-0.38853												+
Tc00.1047053506475.90	hypothetical protein, conserved	477	Tc00.1047053506475.90;Tc00.1047053511433.10	477	S	0.999993	48.654	3.61824e-05	18.03	123.87	PDK1	0.0001168	IPFTSFSFKDVGN	RAS(1)IPFT(0.5)S(0.5)FS(1)FK	RAS(30.51)IPFT(0)S(0)FS(48.65)FK	10	2	814.322	-0.1043		+	+			+				+	+			+
Tc00.1047053507083.109	hypothetical protein, conserved	196	Tc00.1047053507083.109	196	S	0.999993	58.3015	1.49814e-07	20.77	75.325	GSK3	0.081	GLAGTRSGHGSGF	S(1)GHGS(1)GFMADAGDGVAPAPSLLTPLTTGR	S(58.3)GHGS(56.18)GFMADAGDGVAPAPS(-56.18)LLT(-58.88)PLT(-58.3)T(-60.69)GR	1	3	967.428	0.039363					+					+				+
Tc00.1047053508153.270	heat shock protein 20, putative	104	Tc00.1047053508153.270;Tc00.1047053510323.40	104	S	0.999993	51.5616	0.0213074	31.86	78.538	CAMK2	0.042	RCVRLPSPLEEGS	LPS(1)PLEEGSVK	LPS(51.56)PLEEGS(-51.56)VK	3	2	618.3	-2.0217
Tc00.1047053508547.160	hypothetical protein, conserved	620	Tc00.1047053508547.160	620	S	0.999993	51.5907	0.000771411	22.64	93.536			QREALSSIEQTLR	EALS(1)S(1)IEQTLR	EALS(70.69)S(51.59)IEQT(-51.59)LR	5	2	703.802	0.25818									+	+	+	+	+	+
Tc00.1047053508677.40	trans-sialidase, putative	3	Tc00.1047053508677.40	3	S	0.999993	51.7764	0.0204012	4.9	60.5			____MLSRVAAVV	MLS(1)RVAAVVAPRTHNR	MLS(51.78)RVAAVVAPRT(-51.78)HNR	3	2	937.483	-0.50817					+
Tc00.1047053509205.20	hypothetical protein, conserved	287	Tc00.1047053509205.20	287	S	0.999993	52.8633	0.000709323	12.43	104.84	GSK3	0.081	KETAVASASSSPL	ETAVAS(1)AS(0.999)S(0.938)S(0.063)PLR	ET(-57.93)AVAS(52.86)AS(30.33)S(11.77)S(-11.77)PLR	6	2	758.28	0.052781										+
Tc00.1047053509937.190	hypothetical protein, conserved	390	Tc00.1047053509937.190;Tc00.1047053510407.40	390	S	0.999993	53.2025	3.00255e-06	24.87	96.015	CK1	0.081	REASLSSVSVQSD	EAS(1)LS(1)S(1)VS(0.999)VQS(0.001)DEYLMDVSHPR	EAS(70.17)LS(59.3)S(53.2)VS(32.53)VQS(-32.53)DEY(-39.8)LMDVS(-74.88)HPR	6	3	919.338	-0.339											+		+	+
Tc00.1047053503757.40	protein kinase ck2 regulatory subunit, putative	249	Tc00.1047053503757.40	249	S	0.999994	52.2766	2.2814e-28	34.39	150.7	CK1	0.143	EVSVGESNTPANT	AAEVS(1)VGES(1)NT(1)PANTPNNSR	AAEVS(118.21)VGES(52.28)NT(52.28)PANT(-52.28)PNNS(-93.77)R	9	2	1127.92	0.052689	+
Tc00.1047053504149.124	hypothetical protein, conserved	15	Tc00.1047053504149.124	15	S	0.999994	53.2524	1.07365e-06	28.95	133.79	14-3-3 binding	0.0001701	PPRRSLSAPCATI	SLS(1)APCATIR	S(-53.25)LS(53.25)APCAT(-59.75)IR	3	2	578.265	-0.3993		+	+		+			+	+	+				+
Tc00.1047053506445.30	cation transporter, putative	76	Tc00.1047053506445.30	76	S	0.999994	50.7987	0.00630157	1.31	61.444	CK1	0.081	PLLSEASSRVSYF	LDGPLLS(1)EAS(1)S(1)RVS(0.782)Y(0.245)FS(0.973)ERPR	LDGPLLS(47.8)EAS(50.8)S(46.46)RVS(5.41)Y(-5.41)FS(14.45)ERPR	10	3	922.685	-0.29703		+	+		+	+	+	+	+	+	+		+	+
Tc00.1047053510435.30	hypothetical protein, conserved	351	Tc00.1047053510435.30;Tc00.1047053511545.180	351	S	0.999994	55.0905	1.33856e-07	44.45	73.321	CK1	0.081	HLASVNSDSMSSV	GGHLAS(1)VNS(1)DS(1)MS(1)S(1)VFEELYAMGEEYRR	GGHLAS(58.41)VNS(55.09)DS(41.1)MS(41.1)S(36.34)VFEELY(-36.34)AMGEEY(-51.49)RR	9	3	1174.42	0.44586						+		+	+	+	+
Tc00.1047053510649.24	membrane associated protein, putative	2070	Tc00.1047053507795.10;Tc00.1047053510649.24	132;2070	S	0.999994	52.0755	7.36845e-12	29.09	150.03	NEK6	0.076	QRRLSVSQYLLER	RLS(1)VS(1)QYLLER	RLS(92.58)VS(52.08)QY(-52.08)LLER	5	2	762.355	-0.018775	+	+	+	+	+	+	+	+	+		+
Tc00.1047053422921.10	hypothetical protein, conserved	68	Tc00.1047053422921.10;Tc00.1047053506743.20	68	S	0.999995	49.7021	0.018877	15.09	61.172	WW GroupIV	0.0023175	SPVIPRSPQKLEL	S(0.998)LGT(0.504)S(0.504)WS(0.994)PVIPRS(1)PQK	S(24.98)LGT(0)S(0)WS(19.28)PVIPRS(49.7)PQK	13	3	687.275	-0.97256													+	+
Tc00.1047053503975.40	hypothetical protein, conserved	95	Tc00.1047053503975.40	95	S	0.999995	55.8584	1.13819e-98	46.08	203.48			NSVNGGSAYNGMS	NSVNGGS(1)AYNGMSGPTGGS(1)FYK	NS(-55.97)VNGGS(55.86)AY(-55.86)NGMS(-66.76)GPT(-34.39)GGS(34.39)FY(-91.79)K	7	2	1156.44	-1.1655	+			+			+
Tc00.1047053504105.180	hypothetical protein, conserved	47	Tc00.1047053504105.180;Tc00.1047053503697.120	47	S	0.999995	53.2336	2.9272e-27	37.66	160.03	GSK3	0.081	EKPFSKSPHASLY	S(1)PHASLYNSADPEER	S(53.23)PHAS(-53.23)LY(-114.69)NS(-100.01)ADPEER	1	2	876.865	0.71544													+
Tc00.1047053506519.110	hypothetical protein, conserved	253	Tc00.1047053506519.110;Tc00.1047053508909.40	253	S	0.999995	53.2759	3.00606e-26	31.64	131.11			DDDVGSSGGSDVG	LQDEILEDDDVGS(1)S(1)GGS(1)DVGNDESK	LQDEILEDDDVGS(45.39)S(53.28)GGS(37.21)DVGNDES(-37.21)K	14	3	940.673	-0.2757		+	+	+		+				+	+		+	+
Tc00.1047053506519.90	hypothetical protein, conserved	367	Tc00.1047053506519.90;Tc00.1047053508909.60	367	S	0.999995	53.0493	1.40416e-87	33.43	205.14	GSK3	0.081	TDVNDMSSSDSVK	IAGGVETDVNDMS(1)S(1)SDS(1)VK	IAGGVET(-119.43)DVNDMS(53.05)S(44.58)S(-40.31)DS(40.31)VK	13	2	1075.89	-1.1136		+	+		+			+	+	+
Tc00.1047053506625.100	hypothetical protein, conserved	231	Tc00.1047053506625.100	231	S	0.999995	54.5812	1.92718e-09	32.59	126.79	CAMK2	0.042	GNSRSSSLFWRQG	SSS(1)LFWR	S(-58.53)S(-54.58)S(54.58)LFWR	3	2	481.71	-0.67505													+
Tc00.1047053506625.120	hypothetical protein, conserved	231	Tc00.1047053506625.120	231	S	0.999995	54.5812	1.92718e-09	32.59	126.79	CAMK2	0.042	GNSRSSSLFWRQG	SSS(1)LFWR	S(-58.53)S(-54.58)S(54.58)LFWR	3	2	481.71	-0.67505													+
Tc00.1047053506627.80	hypothetical protein, conserved	401	Tc00.1047053506627.80	401	S	0.999995	52.6112	0.000189433	17.38	100.58	GSK3	0.081	NDKGSSSIVQSKT	ENVSAFNDKGS(1)S(1)S(1)IVQS(1)K	ENVS(-46.18)AFNDKGS(46.18)S(46.18)S(52.61)IVQS(85.39)K	13	2	1108.9	-0.72232													+
Tc00.1047053510155.10	hypothetical protein, conserved	191	Tc00.1047053510155.10	191	S	0.999995	55.5813	0.000963518	14.57	79.585	CK1	0.143	PSTKSLSVNSPKT	S(1)LS(1)VNS(1)PKT(0.997)PS(0.003)YLVR	S(64.99)LS(55.58)VNS(43.61)PKT(24.87)PS(-24.87)Y(-36.71)LVR	3	3	656.595	-0.23677			+								+		+	+
Tc00.1047053510885.160	hypothetical protein, conserved	323	Tc00.1047053506529.250;Tc00.1047053510885.160	323;323	S	0.999995	52.6592	6.36305e-19	38.09	157.07	CK2	0.058	RSNPTNSRRELGT	GLPVRS(1)NPTNS(1)R	GLPVRS(50.52)NPT(-50.52)NS(52.66)R	11	2	729.319	-0.15749	+	+	+	+	+	+	+	+	+	+	+	+	+	+
Tc00.1047053511761.70	hypothetical protein, conserved	445	Tc00.1047053511761.70;Tc00.1047053511303.140	445	S	0.999995	52.7099	0.00204039	29.95	78.996	NEK6	0.076	KSDLSLSPHNPRK	S(0.384)S(0.232)KS(0.384)DLS(0.999)LS(1)PHNPR	S(0)S(-2.18)KS(0)DLS(28.27)LS(52.71)PHNPR	9	3	588.897	-0.18549		+	+		+			+	+	+				+
Tc00.1047053504109.20	hypothetical protein, conserved	872	Tc00.1047053504109.20	872	S	0.999996	54.5072	1.49822e-13	30.91	115.95			LSIVGSSAETMSN	DAALSIVGS(1)S(1)AET(1)MS(1)NNDGHEK	DAALS(-41.52)IVGS(41.52)S(54.51)AET(77.17)MS(97.64)NNDGHEK	10	3	851.628	-0.36478													+	+
Tc00.1047053506145.20	hypothetical protein, conserved	439	Tc00.1047053506145.20;Tc00.1047053508347.30	439	S	0.999996	58.6788	0.000430415	11.94	74.421	GSK3	0.081	HGSQSMSEWGSDD	HGS(1)QS(1)MS(1)EWGS(0.999)DDS(0.935)AT(0.038)AS(0.028)EMLIR	HGS(61.95)QS(58.68)MS(58.68)EWGS(35.7)DDS(14)AT(-14)AS(-15.35)EMLIR	7	3	961.302	-0.52421			+			+		+	+	+	+		+	+
Tc00.1047053506399.30	hypothetical protein, conserved	433	Tc00.1047053506399.30;Tc00.1047053509243.30	433	S	0.999996	54.0103	2.78542e-06	17.55	119.66	CAMK2	0.042	AGSRLISISKLSF	LIS(1)IS(0.04)KLS(0.96)FLDSFR	LIS(54.01)IS(-13.8)KLS(13.8)FLDS(-52.16)FR	3	2	893.433	0.85837											+	+	+	+
Tc00.1047053506503.160	hypothetical protein, conserved	412	Tc00.1047053506503.160;Tc00.1047053507033.10	412	S	0.999996	54.0584	1.04682e-107	78.97	230.22			QNVVNGSQNATTL	DQNVVNGS(1)QNATTLR	DQNVVNGS(54.06)QNAT(-54.06)T(-78.73)LR	8	2	848.886	-0.40983	+							+
Tc00.1047053507603.120	hypothetical protein, conserved	1132	Tc00.1047053507603.120;Tc00.1047053509429.190	1132	S	0.999996	54.8624	9.97007e-06	16.49	112.97			GVATSASTSSGES	HGVAT(0.073)S(0.927)AS(1)T(1)S(1)S(1)GESR	HGVAT(-11.06)S(11.06)AS(54.86)T(54.86)S(54.86)S(39.58)GES(-39.58)R	8	2	917.25	-0.3269												+
Tc00.1047053507603.120	hypothetical protein, conserved	1134	Tc00.1047053507603.120;Tc00.1047053509429.190	1134	S	0.999996	54.8624	9.97007e-06	16.49	112.97	CK2	0.058	ATSASTSSGESRR	HGVAT(0.073)S(0.927)AS(1)T(1)S(1)S(1)GESR	HGVAT(-11.06)S(11.06)AS(54.86)T(54.86)S(54.86)S(39.58)GES(-39.58)R	10	2	917.25	-0.3269												+
Tc00.1047053507611.10	retrotransposon hot spot (RHS) protein, putative	34	Tc00.1047053507611.10	34	S	0.999996	53.6616	1.34006e-79	59.2	213.69			LRLESNSDTDQPA	LESNS(1)DTDQPAATR	LES(-77.98)NS(53.66)DT(-53.66)DQPAAT(-149.78)R	5	2	792.831	-0.84748			+	+	+			+	+	+		+		+
Tc00.1047053508409.180	hypothetical protein, conserved	159	Tc00.1047053508409.180	159	S	0.999996	56.5349	3.13962e-23	38.81	154.47	ERK/MAPK	0.0034	SAAAVNSPPPTKP	KVSAAAVNS(1)PPPTKPR	KVS(-56.53)AAAVNS(56.53)PPPT(-58.32)KPR	9	3	567.301	0.33558		+	+	+	+	+	+	+	+	+				+
Tc00.1047053508461.146	hypothetical protein, conserved	44	Tc00.1047053508461.146	44	S	0.999996	56.2981	1.76369e-09	39.5	137.38	PKA/AKT	0.00111111	FCKRSGSASSATE	RSGS(1)AS(0.573)S(0.32)AT(0.106)EVR	RS(-56.3)GS(56.3)AS(2.53)S(-2.53)AT(-7.31)EVR	4	2	684.271	0.064946				+			+		+			+
Tc00.1047053508507.20	hypothetical protein, conserved	295	Tc00.1047053508507.20	295	S	0.999996	53.8693	8.50115e-09	34.82	147.5			APIFSLSRELTPF	DAAPIFSLS(1)R	DAAPIFS(-53.87)LS(53.87)R	9	2	578.774	0.10504		+	+		+				+					+
Tc00.1047053508507.20	hypothetical protein, conserved	331	Tc00.1047053508507.20	331	S	0.999996	51.7662	0.000744057	9.39	62.264	PKA	0.042	AVADRASFEKPAS	IS(0.781)PS(0.382)GRAS(0.837)IDDVPAAVADRAS(1)FEK	IS(4.51)PS(-4.51)GRAS(5.78)IDDVPAAVADRAS(51.77)FEK	21	3	900.389	-0.56662													+	+
Tc00.1047053508533.50	hypothetical protein, conserved	156	Tc00.1047053508533.50	156	S	0.999996	53.678	1.54773e-12	41.24	143.95	CAMK2	0.042	SGRRGTSPLLSLA	RGT(1)S(1)PLLSLAGK	RGT(71.1)S(53.68)PLLS(-53.68)LAGK	4	2	680.325	0.47434											+		+	+
Tc00.1047053508899.40	hypothetical protein, conserved	113	Tc00.1047053508899.40;Tc00.1047053511365.4	113	S	0.999996	54.2776	0.00596734	6.82	70.019	CK1	0.081	SAASHASRRSVRV	VT(0.003)IDDGVS(0.998)S(1)AAS(0.999)HAS(1)RR	VT(-26.07)IDDGVS(26.07)S(37.53)AAS(32)HAS(54.28)RR	15	2	1024.87	-1.0614		+	+		+		+	+	+					+
Tc00.1047053509029.80	hypothetical protein	313	Tc00.1047053509029.80	313	S	0.999996	54.2863	7.10872e-07	19.64	117.65	CK1	0.081	ESDSVESKAKWIP	SDNNMES(0.04)DS(0.96)VES(1)KAK	S(-53.26)DNNMES(-13.75)DS(13.75)VES(54.29)KAK	12	2	900.823	-1.0406	+			+			+
Tc00.1047053509179.60	hypothetical protein, conserved	107	Tc00.1047053509179.60;Tc00.1047053511303.9	107	S	0.999996	54.3352	0.000394909	39.69	136.96	CK1	0.143	LQSPTLSNRAGDA	LQS(1)PTLS(1)NR	LQS(43.23)PT(-43.23)LS(54.34)NR	7	2	588.247	-0.34174	+	+	+	+	+	+	+	+	+	+				+
Tc00.1047053509617.20	paraflagellar rod protein 3, putative	2	Tc00.1047053509617.20	2	S	0.999996	53.9135	7.84586e-10	31.62	136.96	CK2	0.058	_____MSAEEATG	S(1)AEEATGLEAAR	S(53.91)AEEAT(-53.91)GLEAAR	1	2	663.782	0.15566													+	+
Tc00.1047053509979.30	hypothetical protein, conserved	4331	Tc00.1047053508613.10;Tc00.1047053509979.30	3321;4331	S	0.999996	54.1034	4.3077e-07	24.92	105.09			SIVESISSLRRTL	HEPGEPPLGSIVES(1)IS(1)S(1)LRR	HEPGEPPLGS(-38.01)IVES(38.01)IS(54.1)S(63.12)LRR	16	3	800.685	0.16072											+		+	+
Tc00.1047053511127.400	serine/threonine protein phosphatase, putative	260	Tc00.1047053511127.400;Tc00.1047053509029.10	260	S	0.999996	54.1049	0.00597623	12.17	68.27	PKA	0.003024	LNKRSISLDPDAL	S(1)IS(1)LDPDALVS(0.082)HHT(0.918)LR	S(56.45)IS(54.1)LDPDALVS(-10.47)HHT(10.47)LR	3	3	667.614	-0.41508			+		+					+	+		+
Tc00.1047053511127.90	hypothetical protein, conserved	39	Tc00.1047053511127.90;Tc00.1047053509023.90	39	S	0.999996	54.5255	4.50124e-34	45.28	180.61	NIMA	0.00174146	VVPMKRSPHITDA	S(1)PHITDAVFQK	S(54.53)PHIT(-54.53)DAVFQK	1	2	661.811	0.79361													+
[truncated: 1,229 more rows]
