# Supplementary material for: Profiling the Trypanosoma cruzi Phosphoproteome
Source: PLoS One. 2011 Sep 22;6(9):e25381. doi: 10.1371/journal.pone.0025381 (PMC3178638; doi:10.1371/journal.pone.0025381)
Supplement: Table S3 — Phosphorylated protein kinases. Description of protein kinases found phosphorylated. (XLS) [file pone.0025381.s008.xls]

## Sheet: Sheet1
Kinase Group	Protein ID	Position	AA
CAMK/CAMKL	Tc00.1047053503635.10	180	S
CAMK/CAMKL	Tc00.1047053503635.10	183	S
CAMK/CAMKL	Tc00.1047053503635.10	620	S
CAMK/CAMKL	Tc00.1047053503635.10	633	S
Other/NEK	Tc00.1047053503953.30	979	S
Other/ULK	Tc00.1047053504001.6	297	S
Other/ULK	Tc00.1047053504001.6	298	S
CMGC/MAPK	Tc00.1047053504167.30	173	T
CMGC/MAPK	Tc00.1047053504167.30	175	Y
Other/NEK	Tc00.1047053505071.30	482	S
Other/NEK	Tc00.1047053505071.30	485	S
Other/NEK	Tc00.1047053505071.60	167	S
Other/NEK	Tc00.1047053505071.60	170	S
Other/NEK	Tc00.1047053505071.60	171	S
Unique	Tc00.1047053505193.60	508	S
Unique	Tc00.1047053505193.60	511	S
Unique	Tc00.1047053505193.60	512	S
Unique	Tc00.1047053505193.60	521	S
Unique	Tc00.1047053505193.60	567	S
Unique	Tc00.1047053505193.60	568	S
Unique	Tc00.1047053505193.60	573	S
Unique	Tc00.1047053505193.60	575	S
Unique	Tc00.1047053505193.60	583	S
Unique	Tc00.1047053505193.60	797	S
CMGC/RCK	Tc00.1047053506211.180	163	T
CMGC/RCK	Tc00.1047053506211.180	165	Y
CMGC/MAPK	Tc00.1047053506229.10	190	T
CMGC/DYRK	Tc00.1047053506315.90	130	T
Other/NEK	Tc00.1047053506327.90	203	T
PIKK/FRAP	Tc00.1047053506475.14	1594	S
PIKK/FRAP	Tc00.1047053506475.14	1598	S
PIKK/FRAP	Tc00.1047053506475.14	1601	S
Other/PEK	Tc00.1047053506559.129	1001	S
Other/PEK	Tc00.1047053506559.129	1002	S
Other/PEK	Tc00.1047053506559.129	1006	S
Other/PEK	Tc00.1047053506559.129	1028	S
Other/PEK	Tc00.1047053506559.129	1030	S
Other/PEK	Tc00.1047053506559.129	1031	S
Other/PEK	Tc00.1047053506559.129	1034	S
Other/PEK	Tc00.1047053506559.129	992	T
Other/PEK	Tc00.1047053506559.129	1035	T
Unique	Tc00.1047053506559.190	429	S
Unique	Tc00.1047053506559.190	432	S
Unique	Tc00.1047053506559.190	434	S
Unique	Tc00.1047053506559.190	435	T
Other/NEK	Tc00.1047053506885.280	6	S
CMGC/MAPK	Tc00.1047053506943.10	207	T
CMGC/SRPK	Tc00.1047053506945.220	581	S
STE/STE11	Tc00.1047053507019.10	19	S
STE/STE11	Tc00.1047053507019.10	21	S
STE/STE11	Tc00.1047053507019.10	129	S
STE/STE11	Tc00.1047053507019.10	131	S
STE/STE11	Tc00.1047053507019.10	133	S
CMGC/GSK	Tc00.1047053507993.80	187	Y
AGC/PKA	Tc00.1047053508461.280	174	T
AGC/PKA	Tc00.1047053508461.310	368	S
STE/STE11	Tc00.1047053508909.330	82	S
STE/STE11	Tc00.1047053508909.330	89	S
STE/STE11	Tc00.1047053508909.330	96	S
STE/STE11	Tc00.1047053508909.330	389	S
AGC	Tc00.1047053509047.110	40	S
CMGC/CDK	Tc00.1047053509099.150	753	S
CMGC/CDK	Tc00.1047053509099.150	754	S
CMGC/CDK	Tc00.1047053509099.150	756	S
CMGC/CDK	Tc00.1047053509099.150	802	S
CMGC/CDK	Tc00.1047053509099.150	803	S
CMGC/RCK	Tc00.1047053509231.20	175	T
CMGC/RCK	Tc00.1047053509231.20	177	Y
Other/NEK	Tc00.1047053509937.220	443	S
Other/NEK	Tc00.1047053509937.220	446	S
Unique	Tc00.1047053509991.9	821	S
Unique	Tc00.1047053509991.9	822	S
Unique	Tc00.1047053509991.9	826	S
Unique	Tc00.1047053509991.9	833	S
Unique	Tc00.1047053509991.9	1163	S
Unique	Tc00.1047053509991.9	1197	S
Unique	Tc00.1047053509991.9	1199	S
Unique	Tc00.1047053509991.9	1487	S
Unique	Tc00.1047053509991.9	1491	S
Unique	Tc00.1047053509991.9	824	T
CMGC/MAPK	Tc00.1047053510123.20	183	T
CMGC/MAPK	Tc00.1047053510123.20	185	Y
CAMK/CAMKL	Tc00.1047053510257.130	177	S
Unique	Tc00.1047053510285.70	57	S
Unique	Tc00.1047053510285.70	551	S
CK1/CK1	Tc00.1047053510421.180	361	S
PIKK/FRAP	Tc00.1047053510689.40	2342	S
PIKK/FRAP	Tc00.1047053510689.40	2354	S
PIKK/FRAP	Tc00.1047053510689.40	2356	S
PIKK/FRAP	Tc00.1047053510689.40	2357	T
Unique	Tc00.1047053510901.220	623	S
Unique	Tc00.1047053510901.220	626	S
CMGC/CDKL	Tc00.1047053511025.30	158	T
CMGC/CDKL	Tc00.1047053511025.30	160	Y
CMGC/DYRK	Tc00.1047053511249.60	127	S
CMGC/DYRK	Tc00.1047053511249.60	128	S
CMGC/DYRK	Tc00.1047053511249.60	130	S
CMGC/DYRK	Tc00.1047053511249.60	153	S
CMGC/DYRK	Tc00.1047053511249.60	164	S
CMGC/DYRK	Tc00.1047053511249.60	167	S
CMGC/DYRK	Tc00.1047053511249.60	271	S
CMGC/DYRK	Tc00.1047053511249.60	273	S
CMGC/DYRK	Tc00.1047053511249.60	156	T
CMGC/DYRK	Tc00.1047053511249.60	118	Y
STE/STE11	Tc00.1047053511283.130	163	S
STE/STE11	Tc00.1047053511283.130	165	S
STE/STE11	Tc00.1047053511283.130	793	S
STE/STE11	Tc00.1047053511283.130	794	S
STE/STE11	Tc00.1047053511283.130	1031	S
STE/STE11	Tc00.1047053511283.130	1033	S
STE/STE11	Tc00.1047053511283.130	1035	S
Other/NEK	Tc00.1047053511283.280	865	S
Other/NEK	Tc00.1047053511283.280	869	S
CMGC/MAPK	Tc00.1047053511491.80	271	T
CMGC/MAPK	Tc00.1047053511491.80	273	Y
STE/STE11	Tc00.1047053511633.70	318	S
STE/STE11	Tc00.1047053511633.70	319	S
STE/STE11	Tc00.1047053511633.70	322	S
RIO/RIO2	Tc00.1047053511753.70	500	S
Unique	Tc00.1047053511821.60	479	S
Unique	Tc00.1047053511821.60	482	S
Unique	Tc00.1047053511821.60	484	S
Other/CAMKK	Tc00.1047053511907.240	18	S
Other/CAMKK	Tc00.1047053511907.240	19	S
Other/CAMKK	Tc00.1047053511907.240	20	S
