# Supplementary material for: Profiling the Trypanosoma cruzi Phosphoproteome
Source: PLoS One. 2011 Sep 22;6(9):e25381. doi: 10.1371/journal.pone.0025381 (PMC3178638; doi:10.1371/journal.pone.0025381)
Supplement: Table S4 — Description of phosphorylation site motifs. Detailed stratification of the numbers of phosphorylation sites grouped at each window size and motif. (XLS) [file pone.0025381.s009.xls]

## Sheet: Sheet1
Motif	Window Size													Motifs occurrence
	11	13	15	17	19	21	23	25	27	29	31	33	35
RxpS	0	0	62	64	64	0	0	0	60	59	59	0	0	6
RxxpS	136	136	61	105	85	134	133	132	88	116	115	127	127	13
RRxpS	0	0	32	37	38	0	0	0	31	0	0	0	0	4
RSxpS	0	0	0	0	0	0	0	0	45	60	59	0	0	3
RxxSxpS	49	59	57	54	52	52	51	51	0	0	0	51	51	10
RxxSxxpS	0	71	71	71	71	71	71	70	70	70	70	69	69	12
SpS	0	0	0	0	0	0	0	0	98	97	96	0	0	3
SxpS	0	0	231	229	226	0	0	0	191	190	190	0	0	6
SxxpS	421	335	333	329	323	318	314	312	315	313	312	303	302	13
SxxxpS	173	172	111	104	132	169	169	167	0	0	0	162	162	10
SxxxxpS	70	70	0	0	0	68	68	68	0	0	0	64	64	7
pSxS	214	211	121	107	147	204	202	201	119	117	116	195	195	13
pSxxS	129	126	65	154	105	122	122	100	0	0	0	118	118	10
pSxxxS	276	275	186	59	0	268	269	269	264	262	260	261	258	12
RxxpSxxS	55	54	54	53	52	52	52	52	42	42	42	52	52	13
RxxpSxS	72	70	70	70	68	67	64	62	62	47	47	62	62	13
RxxxxpSxS	0	0	0	0	0	0	0	0	36	37	37	0	0	3
RxxxxxxpSxS	0	0	41	41	41	0	0	0	0	0	0	0	0	3
pSxD	57	57	67	46	0	57	56	56	0	0	0	54	54	9
pSxxD	0	0	0	0	42	0	0	0	0	0	0	0	0	1
DxxxpS	0	0	0	0	46	0	0	0	0	0	0	0	0	1
GpS	0	0	0	0	0	0	0	0	66	66	66	0	0	3
pSP	78	78	146	169	167	76	75	94	138	135	135	72	72	13
pSxxG	0	0	0	0	51	0	0	0	0	0	0	0	0	1
pSxxxSP	0	0	42	42	42	0	0	0	0	0	0	0	0	3
pTP	101	100	100	98	98	95	94	94	93	91	91	90	89	13
SpT	44	44	43	43	43	42	42	42	42	42	42	42	42	13
SxpT	77	76	77	76	76	74	73	71	71	70	70	70	68	13
pTxS	34	34	34	34	33	34	33	33	34	34	34	38	38	13
pTxxxS	31	31	31	31	0	0	0	0	0	0	0	0	0	4
pTxxxxxxxxR	0	0	0	0	30	30	30	29	29	29	29	0	0	7
Total sites	2017	1999	2035	2016	2032	1933	1918	1903	1894	1877	1870	1830	1823
S Motifs occurrence	12	13	16	16	17	13	13	13	14	13	13	13	13	185
T Motifs occurrence	5	5	5	5	5	5	5	5	5	5	5	4	4	63
Motifs occurrence	18	19	23	23	24	19	19	19	21	20	20	18	18	248
